# Supplementary material for: Comparison of milk production of dairy cows vaccinated with a live double deleted BVDV vaccine and non-vaccinated dairy cows cohabitating in commercial herds endemically infected with BVD virus
Source: PLoS One. 2020 Oct 1;15(10):e0240113. doi: 10.1371/journal.pone.0240113 (PMC7529212; doi:10.1371/journal.pone.0240113)
Supplement: S1 Dataset — (XLSX) [file pone.0240113.s001.xlsx]

## Sheet: Stat file amendé (1-365)
Colonne1	Country	Farm	D0 (Vaccination)	National Number	Animal #	Lactation # at D0	Group	Status at D0	0	1	2	3	4	5	6	7	8	9	10	11	12	13	14	15	16	17	18	19	20	21	22	23	24	25	26	27	28	29	30	31	32	33	34	35	36	37	38	39	40
1	UK	B	2017-02-16	UK363091700498	498	10	2	L
2	UK	B	2017-02-16	UK363091400670	670	8	2	L
3	UK	B	2017-02-16	UK363091200766	766	8	2	L	22.3	22.3	22.2	32.8	28.8	26.2	25.7	29.5	35.2	31.3	31.1	35.4	34.8	33.2	37	34.9	35.7	36.1	35.1	38.7	37.6	38.3	38.7	37.5	36.9	38.3	37	38.2	38.7	36.5	37.4	39.1	40	36.4	38.1	40.2	39.8	40.9	31.5	36.6	38.1
4	UK	B	2017-02-16	UK363091600833	833	6	1	D														32.1	37.6	37.7	37.7	37.2	40.7	41.2	26.9	29.9	44.5	46	42.4	43.1	46	47.6	45.7	45.7	49.6	47.4	51	47.7	47.6	49.8	50.1	50.9	48.9	48.9	50.6
5	UK	B	2017-02-16	UK363091500839	839	8	1	D
6	UK	B	2017-02-16	UK363091200850	850	8	1	L
7	UK	B	2017-02-16	UK363091200892	892	7	1	L
8	UK	B	2017-02-16	UK363091700897	897	7	1	L	37.8	37.3	38.2	35.1	37.5	35.9	33.2	35	36.1	35.5	36.7	34.8	38.1	34.9	36.4	36.1	39.2	36.7	37.5	36.4	34.1	36.6	39.2	36.9	37.2	34.3	35.8	35.2	37.2	34	36.2	37.5	37.3	37.5	36.1	37.1	36.5	37.6	36.7	37.5	34.4
9	UK	B	2017-02-16	UK363091400922	922	6	1	L
10	UK	B	2017-02-16	UK363091100989	989	5	1	L	11	10	11	11.5	9.6	10.2	10.5	10.4	10.9	10	10.5	9.4	9.6	9.1	9.9	9.9	9.7	9.1	9	9.7	9.9	9.8	8.5	9.7	9.7	8.6	9.2	9.6	8.8	8.8	8.8	9.7	9.5	9.9	10.3	9.1	7.5	8.8	8.5	8.5	8.4
11	UK	B	2017-02-16	UK363091400999	999	8	1	L	36.8	35.6	34.6	35.9	36.3	37	34.8	36.8	35.6	32.9	35.3	34.8	36.1	32.2	34.1	35.3	40.4	36.4	35.9	40.4	34.9	41.2	38.5	38.7	37	37.1	39.2	35.5	37.9	35	38.3	37.2	37.5	38.9	35.2	36.6	37.9	34.1	35.8	36.5	35.9
12	UK	B	2017-02-16	UK363091701044	1044	7	1	L	21	23.4	26.7	24.2	26	25.8	24.8	26	26.2	27.3	26.7	23.8	25.8	26.4	23.7	26.1	27.1	26.6	27.7	28.2	27.1	27.2	28.9	27.9	27.1	28.3	25	26.4	25.2	23.8	25	25.7	25	26.3	25.2	24.6	25.8	24.8	25.2	24.7	25.6
13	UK	B	2017-02-16	UK363091401055	1055	7	1	L	41	43.9	43.3	45.2	43.3	45.2	41.2	43.9	45.3	42	42.3	40.7	41.5	42	45.6	42.7	42.9	44.3	45.6	45.2	42.9	42.4	43.7	43.4	42	41	33.8	42.9	38.2	40.1	43.2	41.2	41.6	42.4	41.7	38.9	40.8	41.6	38.3	40.8	42.3
14	UK	B	2017-02-16	UK363091501105	1105	6	2	H														21.9	26.3	31.6	33.4	27	34.9	32.4	24.4	37.7	32.7	35.5	36.5	38.3	39.4	36.5	35.8	36.9	38.8	38.8	39.7	35.3	37.8	38.1	38.7	40.2	37.4	34.1	35.2
15	UK	B	2017-02-16	UK363091601113	1113	6	2	L	39	38.8	37.9	38.7	37.8	37.7	35.3	36.7	36.9	39.6	39.4	38.8	37.3	39.4	38.6	39.2	38.3	39.7	37.3	38.1	37.3	37	39.1	38.2	33	36.9	37.6	35.9	35.5	38.1	39.8	36.5	39.6	36.8	38.2	35.8	40.9	38.8	37	37.6	35.3
16	UK	B	2017-02-16	UK363091501119	1119	6	1	L	33.3	32.3	33.5	34.3	33.2	32	31.7	29.8	30.4	33.1	30.1	34.1	31.6	30.8	31.1	29.9	29.5	32.4	30.9	30.4	31.6	29.8	31.8	29.1	29.6	30.1	36.2	28.9	26.4	29.5	29.7	29	27.2	29.7	31.5	29.8	29.5	28.3	25.9	29.6	27.2
17	UK	B	2017-02-16	UK363091701163	1163	5	2	L	38.3	39.6	39	36.3	37.6	37.5	36.1	40.6	37.6	37.3	35.4	36.8	37.3	35	38	38.3	38.3	39.8	36.2	38.1	34.8	33.9	34.4	31.7	29	30.2	32.6	33	31.9	32.6	34.5	35.9	36.9	34.9	36.8	37.5	36.7	36	35.5	39.5	31.7
18	UK	B	2017-02-16	UK363091701170	1170	5	2	L
19	UK	B	2017-02-16	UK363091101178	1178	5	1	L
20	UK	B	2017-02-16	UK363091301187	1187	5	2	D																		29.6	31.8	32.8	35.5	33.7	32.3	35	34.7	39.2	41.6	40.6	40.6	41.2	45.5	44.5	43.8	40.1	45.8	37.4	43.1	42.6	41.5	41.9	42.3
21	UK	B	2017-02-16	UK363091601190	1190	5	2	L
22	UK	B	2017-02-16	UK363091301215	1215	5	1	D
23	UK	B	2017-02-16	UK363091101227	1227	6	1	D													21.4	20.9	23.4	23.8	20.4	20.6	21.6	21.4	21.8	19.9	21.4	20.8	21.1	20.9	10.4	12.2	15.3	13.6	15.3	13.2	12.5	12	12.3
24	UK	B	2017-02-16	UK363091301229	1229	5	2	L	17.4	25.9	25.7	23.7	26.5	24.4	24.7	24.9	26.7	26.2	24.6	27	25.5	25.4	28.5	27.8	24	22.6	22.4	23.3	22.8	23.6	21.9	25.2	23.4	24.7	24.8	23.7	22.4	23.2	25.6	25.8	24.7	23.8	23	25.1	25	25.6
25	UK	B	2017-02-16	UK363091601246	1246	5	2	L	29.3	40.3	38.3	40	42.2	40.4	40.9	41	40.9	40.9	41.8	39.2	42.2	40.3	41	41.8	40	40.6	40.5	42.9	43.8	40.7	41.9	41.1	42.5	39.9	35.6	36.7	38.6	37	38.9	38.9	42	38.5	38.4	39.8	32.8	41.2	40.6	39.9	37.9
26	UK	B	2017-02-16	UK363091701254	1254	6	1	L	29.1	31.7	34	29.9	30.8	35.2	32.6	32.2	31	32.8	29.9	30.1	30.3	30.8	27.9	30.2	30.1	29.3	29	28.4	29	29.1	31.3	30.8	29.9	30.1	31.8	31.1	31.3	28.4	30.7	28.3	26.2	30.8	29.5	28.6	27.7	28.1	22.2	28.4	26.5
27	UK	B	2017-02-16	UK363091101262	1262	5	2	D
28	UK	B	2017-02-16	UK363091401272	1272	4	2	D
29	UK	B	2017-02-16	UK363091601274	1274	6	1	L	26.3	25.2	28.9	24.6	25.5	25	23.6	23.7	22.5	23.8	21.9	23.5	23.3	20.3	22.2	22.9	21.6	23.1	22.9	23.1	21.4	23.8	23.2	20.9	20.5	20.1	21.6	20.7	21.1	18.6	20	19	20.8	19.3	20.4	18.9
30	UK	B	2017-02-16	UK363091501280	1280	5	2	L
31	UK	B	2017-02-16	UK363091701282	1282	6	2	L	42.5	38.8	43.7	38.9	40.3	41.5	41	41.8	38	36.7	41.1	43.1	42.2	39	39.1	40.2	41.2	47	42.4	41.1	40.7	41.8	42.6	43.5	41.9	41.4	43.6	43.6	42.1	42.5	35.6	42.8	41	38.7	36.8	44.9	38.5	35.5	34.2	39.3	31.2
32	UK	B	2017-02-16	UK363091301285	1285	5	2	L
33	UK	B	2017-02-16	UK363091401286	1286	5	2	L
34	UK	B	2017-02-16	UK363091401293	1293	5	2	L	26.7	26.3	28.1	27.8	27.7	25.5	27.9	27.8	26.9	26.4	28.5	26.5	23.1	20.9													24.7	26.7	24	24.5	26	25.8	25.9	25.1	24.6	25.7	26.6	23.5	24	26	25.7
35	UK	B	2017-02-16	UK363091201319	1319	5	1	L
36	UK	B	2017-02-16	UK363091601344	1344	5	2	L	13.6	18.1	19	16.4	16.6	15.2	13.8		12.7	10.6	10.3	9.9	6.4	6.3	9.1	7.1	6.9	22	12.3	12.8	12.9	13.1	13.4	14	12.3	13.1	12.6	12.5	14.2	13.2	15.5	14.8	15.4	15.4	14.8	13	15.9	15	15	16.6	16.1
37	UK	B	2017-02-16	UK363091601365	1365	4	1	L	22.6	21.2	20.7	20.8	20.3	22.8	19.8	19.1	20.8	20.6	19.6	23	20	18.5	22.5	18.9	19.7	21.4	18.6	20.8	19.8	19.7	20.6	18.9	19.3	20.6	19.7	20.6	18.5	18.5	18.7	18.6	19.7	19.5	19.1	17.9	19.2	18.8	15.6	17	16.6
38	UK	B	2017-02-16	UK363091501371	1371	5	1	L	38.8	52.1	53.4	56.6	52.3	55.5	54.8	52.1	50.5	48.3	44	47.9	45.2	47	48.7	43.8	53.6	54.3	48.4	51.4	50.5	50.9	51.1	49.2	45.4	50.3	49.6	47.6	51.5	50.1	49.5	45.3	46	45.5	48.2	50.4	48.3	48.2	47.5	49.2	49.2
39	UK	B	2017-02-16	UK363091601393	1393	4	1	L
40	UK	B	2017-02-16	UK363091701394	1394	4	1	D
41	UK	B	2017-02-16	UK363091201403	1403	5	1	L		37.8	37.1	38.2	40.4	43.6	39.8	39.9	41.9	41.8	41	42.5	45.3	43.2	47	41.8	42.9	40.5	43	42.4	46	41.1	43.9	47.8	47.5	45.3	47.7	44.2	45	43.8	48.5	46	48.7	42	49.3	44.9	45.9	46.4	47.1	45	47.8
42	UK	B	2017-02-16	UK363091501406	1406	5	2	L	12.6	16.3	14.8	13.9	14.6	14.9	14.3	14	15.5	13.7	14.4	12.9	14	14	15.4	13.2	14	13	12.5	14.5	12.4	12.3	11.8	12.6	13.5	12.1	12.3	12.4	12.4	13.8	12.4	12.3	13.9	12.9	13.7	13	10.6	13.5	12.5	12.7	11.2
43	UK	B	2017-02-16	UK363091101416	1416	4	1	D
44	UK	B	2017-02-16	UK363091601421	1421	4	1	L
45	UK	B	2017-02-16	UK363091701429	1429	4	1	D																				22.4	23.6	30.5	29.6	32.3	31.2	32.2	31.2	32.7	32.4	35.5	35.8	36.7	34.3	32.4	37.4	40.1	41	33.2	38.4	44.5	43.8
46	UK	B	2017-02-16	UK363091201431	1431	4	2	L	33.5	32.8	31.1	34.6	31.1	33.5	33.2	34.1	34.5	31.7	35.4	33.9	30.4	33.2	33.7	31.6	30.6	32.4	30.6	32.6	29.4	31.3	31.2	32.3	32.5	28.6	31.8	31.2	33.7	32.3	31.8	30.9	34.7	35.3	30.4	32	31.4	34	28.2	32	31.3
47	UK	B	2017-02-16	UK363091501434	1434	4	2	L
48	UK	B	2017-02-16	UK363091101451	1451	3	1	D																											32.3	38.2	37.6	37.8	38.7	37	39	38.7	38	40.6	40.8	41.1	38.5	40.6	40.8
49	UK	B	2017-02-16	UK363091201466	1466	4	2	L
50	UK	B	2017-02-16	UK363091101472	1472	5	1	L	33.1	33.6	33.9	34.3	32.3	33.8	32.1	33.2	34.7	33.1	33.9	32.8	32.5	33	33.8	32.6	33.1	30.2	32.5	33.8	32.1	33.6	33	30.9	31.9	33.2	34	31.6	33.9	28.4	29.4	27.2	29	30	30.1	31.6	32.7	31.6	32.1	36.9	29
51	UK	B	2017-02-16	UK363091501476	1476	4	1	L
52	UK	B	2017-02-16	UK363091401482	1482	5	1	L	44	43.1	41.9	37.3	39.8	38.6	36.7	37.6	32.1	41.7	36.9	40	33.7	32.5	35.7	34.9	40.6	37.1	42.9	43.2	40.8	40.3	44.9	37.9	39.4	39.8	41.2	41.2	41.3	39.4	39.3	37.8	39.2	39.3	37.8	38.3	39.4	41.8	37.4	38.3	56.2
53	UK	B	2017-02-16	UK363091401517	1517	4	1	L	30	31.7	30.2	29.1	30.6	30.6	28.7	29	31.5	30.4	30	30	31.3	27.3	28.9	28.3	28.8	32	27.3	27.6	28.9	30.7	28.6	28	27.8	30.5	29.4	28.9	32	26.1	29.5	30.2	29.2	30.3	32.5	29.7	29.9	31.9	25.2	28.7	27
54	UK	B	2017-02-16	UK363091401531	1531	4	2	L	15	28.8	28.4	29.3	28.1	28	28.5	27.5	27.9	26.9	29.9	29.1	29.1	26	27.4	28.7	26.6	28.4	27.9	29	27.1	23.8	27.7	28.4	28.4	28.8	28.9	26.9	28.6	24.9	26.8	28.5	29.3	28	28.1	26.8	26.9	26.7	28.2	29.1	27.8
55	UK	B	2017-02-16	UK363091501532	1532	4	1	L	36.3	40.1	39.5	39.9	40.8	39	39.3	38.5	40.6	40.6	41.7	41.7	39	40	39.2	42.1	38.8	42.2	37.4	43.2	42.4	42.2	42.2	41.6	42	43.9	45.6	41.6	43.2	39.8	41	42.6	40	41.6	41.2	36.1	37	40.9	36.4	41.7	40.1
56	UK	B	2017-02-16	UK363091601540	1540	4	2	L	39	38.7	39.1	40.2	37.1	37.4	36.6	38.4	36.9	36.5	36	36.4	38.9	36.2	34.3	36.4	36.8	37.4	37.9	30.6	38.2	36.5	37.4	36.4	35.7	35.6	37.2	38.1	36.3	33.9	34.7	38	38	36.1	36	37.7	37.7	37.1	36.7	37.4	37.3
57	UK	B	2017-02-16	UK363091301544	1544	3	2	L	44.1	46.1	42	44.1	43.3								44.5	44	46	22.4	45.9	45.4	45.7	43.1	40.7	46.3	44.3	45.8	43.9	44.9	64	43.5	42.4	41.7	42.6	43.4	43.5	45	44.6	41	42.8	43.2	41.1	42.6	43.9
58	UK	B	2017-02-16	UK363091101549	1549	3	2	L
59	UK	B	2017-02-16	UK363091301551	1551	3	2	D
60	UK	B	2017-02-16	UK363091401552	1552	4	1	L	47.7	49.4	46.5	47.6	46.8	47.3	48.3	47.4	44.6	45.4	45.9	48	43.1	44.6	45.3	47.3	47.5	44.7	46.2	50.4	48.6	44.6	49.1	46.9	45.5	46.8	46.1	45.2	45.8	44.3	45.5	45.1	47.5	45.5	46.5	46.6	47.8	44.6	49.4	49	43.4
61	UK	B	2017-02-16	UK363091601554	1554	4	1	L	33.8	34.7	33.2	34.3	34.7	35.4	31.8	35.3	33.7	34.8	34	32.8	33.7	30.7	33	31.3	30.5	31.5	29.8	32.8	31.8	49	30.9	32.2	30.2	31	20.5	25.9	28.5	29.8	33.8	31.4	29.9	27.8	24.5	25	26.1	27.2	23.5	27.6	28.6
62	UK	B	2017-02-16	UK363091101570	1570	3	2	D
63	UK	B	2017-02-16	UK363091201571	1571	3	2	D
64	UK	B	2017-02-16	UK363091601582	1582	4	1	L	33.4	31.6	36.6	33.5	33.1	27	31.8	30.6	32.5	29.5	28.4	28	29.4	28.9	29.2	28.8	27.6	28.6	29.9	31	30.7	30.8	29.3	31.2	29.9	28.2	29.4	29.8	29.6	26.2	29.3	28.6	30.1	28.3	31.9	28.9	27.2	29.8	23.9	34.1	29.7
65	UK	B	2017-02-16	UK363091701583	1583	4	1	L	56.3	50.3	53.3	54.6	53.1	57.4	56.1	51.4	53.4	52	52.1	53.9	54.3	52.7	53.4	49	52.1	54.7	54.8	53.6	39.9	56.4	54.1	52	51.6	54.1	52	54.3	57.1	50	54.1	51.9	51.1	51.2	52	50.8	52.1	52.7	48.6	50.3	49.2
66	UK	B	2017-02-16	UK363091301586	1586	3	1	L
67	UK	B	2017-02-16	UK363091101598	1598	3	2	D
68	UK	B	2017-02-16	UK363091201606	1606	3	1	D																											28.7	33.6	31.2	32.8	33.6	33.8	35.2	32.7	34.6	36.8	36.6	41.1	34.8	39.9	39.1
69	UK	B	2017-02-16	UK363091501609	1609	4	1	D								39.7	39	40.7	41.9	39.4	40.4	38.8	41.1	41.7	42.2	42.2	45.8	45.1	40.6	44.4	41.7	43.9	44	44	45.4	49	46.3	44.6	46.2	40.5	47.9	43.1	46.5	41.4	42.6	47.3	42.7	42.8	44.7
70	UK	B	2017-02-16	UK363091401615	1615	3	2	D
71	UK	B	2017-02-16	UK363091701625	1625	4	2	L	27.1	28.1	28.5	30.5	28.4	27	28.8	28	29.2	27.6	30.2	27.9	28.6	29	27.7	27.4	26.4	27.7	28.4	25	25.8	24.9	26.5	26.8	25.5	24.5	25.5	25.1	26.4	25	24.5	25.7	25.9	24.3	22.4	21.4	22.7	22.7	21.3	23.3	21.5
72	UK	B	2017-02-16	UK363091101626	1626	3	1	L	32.4	32.4	32.6	34.2	33.2	31.5	32.6	32.7	32.9	32.9	34.3	34.8	32.9	31.3	26.3	35.4	31.2	33.9	36.6	33.6	33.5	34.1	33.2	34.3	31.6	32.4	34.2	33	30.9	31.4	32.9	32.5	36	32.7	32.1	30.9	33.4	35.5	31	33.8	34.9
73	UK	B	2017-02-16	UK363091101633	1633	4	2	L	52.9	46.1	50.9	48.3	50.9	50	50	52.3	34.4	51.9	46.7	49.3	48.1	44.9	40.4	45.4	45.6	50	50.1	52.6	50.8	50.9	46.7	49	47.7	50.8	46.3	52.7	51.3	51.5	51	47	47.3	46.3	52.9	46.9	52.2	50.6	48.8	47.2	48.6
74	UK	B	2017-02-16	UK363091601638	1638	3	1	D
75	UK	B	2017-02-16	UK363091201641	1641	3	2	L	37.2	33.7	35.3	41.6	39.5	40.8	42	42.4	41.8	43.6	43.5	43.3	44.4	42.6	42.8	43.7	45.5	46	45.5	45.7	43.7	48.2	49.1	49.6	48.9	47.5	48.3	46.2	48.2	46.7	45.4	46.6	46.8	45.1	47	45.5	45.8	47	44.8	44.2	42.6
76	UK	B	2017-02-16	UK363091501644	1644	3	1	L	45.2	45	46.3	44.9	45.6	49.2	46.2	46.6	47.7	43.1	45.1	44	46.4	48.6	46.8	47.2	42.6	46.8	44.1	48.7	43.2	45.1	46.5	46	46	47.5	47.4	43.8	47.8	44.7	41.3	47.8	44.6	44.2	47.6	44.9	46	46.8	44	44.9	46.5
77	UK	B	2017-02-16	UK363091601645	1645	3	2	L	31.5	30.9	31.1	31.7	31.3	33.7	29	28.9	28	28	28	26.7	25.6	25.9	28.5	26.3	26.5	24.8	26.9	23.4	26.3	24.7	40.6	25.6	25.9	24.5	27.2	26	27.8	27.9	24.7	26	25.7	26.4	25.8	25.5	28.4	28	26	26.4	26.5
78	UK	B	2017-02-16	UK363091701646	1646	3	1	L	31.4	31.5	31	33.5	33.5	34.3	32.4	32.7	32.3	30.9	32.5	34.5	31.5	33.9	30.4	32	34.2	32.6	30.2	25.3	24.5	23.2	27.2	28.3	29.2	31.6	31.2	32.6	31.3	30.6	31	32	25	28.6	29.4	26.4	28.5	30.3	28.8	33.1	30.2
79	UK	B	2017-02-16	UK363091301649	1649	3	1	L
80	UK	B	2017-02-16	UK363091601652	1652	3	2	L
81	UK	B	2017-02-16	UK363091701653	1653	3	2	L	46	46.5	44.6	43.4	45.9	42.6	39.2	39.7	42.5	41.3	40.8	42.2	36.8	39.7	39.4	38	36.3	37.2	40.7	39.9	42.8	42	38.7	37.8	36.2	36.4		35.8	41.1	39.9	41.7	39.6	37.4	40.8	44.2	41.1	41.5	43.1	39.5	41.7	40.4
82	UK	B	2017-02-16	UK363091601659	1659	3	2	D
83	UK	B	2017-02-16	UK363091701660	1660	3	1	L
84	UK	B	2017-02-16	UK363091301663	1663	4	1	L	44.8	45	44.1	46.7	43.3	45.8	42.5	41	44.6	44.5	47.1	48.1	44.3	45.5	45.2	45.3	45.8	44.7	43.7	46.9	45.2	45.2										44	46.2	43.6	44.5	43.2	46.3	43.1	39.1	46.4	38.5
85	UK	B	2017-02-16	UK363091601666	1666	4	1	D																		27.7	25.4	32.5	27.2	27.7	29.8	33.1	30.1	32.2	34.1	34.6	34.3	34.4	36.9	26.6	24.7	31.2	31.6	32.4	32.5	34.9	34	33.9	34.5
86	UK	B	2017-02-16	UK363091501672	1672	3	1	L	36.6	36	35	37.2	38.3	40.2	38.7	38.2	40.4	39	41.2	41.9	41.3	38.9	40	38.9	39.6	41.2	42.9	43.1	43	43.8	43.7	47.3	44.3	46.4	43.3	41.7	43.1	43	42.5	43.4	43.8	42.3	44.3	45.2	47.3	42.9	41	44.1	46
87	UK	B	2017-02-16	UK363091101675	1675	2	1	D
88	UK	B	2017-02-16	UK363091301677	1677	3	1	L	13.4	13.4	12.6	14.5	13.9	14.6	14.1	14.2	11.6	14	14.6	13.8	15.2	12.8	13.3
89	UK	B	2017-02-16	UK363091501679	1679	2	1	L
90	UK	B	2017-02-16	UK363091101682	1682	3	2	L	14.4	14.9	16.1	15.2	15.9	14.9	14.5	13.8	14.4	13.7	14	14.7	15.1	13.1	14.3	13.5	14	14.1	14.8	14	15.1	14.1	13.4	14.7	13.3	13.1	14.4	13.4	13.4	13.3	14.1	14.7	11.4	13.6	11.8	12.1	11.9	12.6	12.2	13.5	12.1
91	UK	B	2017-02-16	UK363091401685	1685	2	1	D
92	UK	B	2017-02-16	UK363091701695	1695	3	2	L
93	UK	B	2017-02-16	UK363091201697	1697	3	2	L
94	UK	B	2017-02-16	UK363091401699	1699	4	2	D																		39.3	42.7	40.8	45.2	44.2	46.1	43.1	44.6	44.2		43.2	45.8	44.6	49.6	51	49.4	49.5	49.9	47.5	52.3	54.4	42.9	45.4	48.6
95	UK	B	2017-02-16	UK363091401706	1706	3	2	L	50.3	49.3	44.6	47.6	49.5	50.4	49.4	49.4	51.9	47.8	53.3	50.3	48.1	46.4	50.5	49.9	49.6	50	50.2	47.2	49.5	49.4	50.2	51.4	48.5	49.2	52.9	49.4	46.4	46.4	46.6	45.5	48.6	47.9	47.7	48.2	47.6	47.9	47.9	50.8	48.7
96	UK	B	2017-02-16	UK363091601708	1708	3	1	L	33.2	34.5	36.5	37.1	37.7	38	35.8	35.4	35.5	35.4	37.4	37.5	33.3	34.5	36.8	36.9	35.4	37.5	34.5	36.7	25.4	36.8	37.1	33.9	34.3	35.8	37.7	35.5	36.1	33.4	35.6	35.9	36.4	34.3	36.5	37.9	37	34.6	36.5	30.7	36.9
97	UK	B	2017-02-16	UK363091701709	1709	3	1	L	50.6	49.5	46.3	51.2	49.8	50.9	48.9	46.4	46.7	48.3	48.4	51.8	42.9	45.7	49.3	43.2	45	45.6	45	45.3	43.4	46.6	46.1	47.1	44.3	46.4	47.9	45.3	44.1	43.4	45.2	41.6	45.3
98	UK	B	2017-02-16	UK363091601715	1715	3	1	D
99	UK	B	2017-02-16	UK363091701716	1716	3	1	L	28.2	27	24.8	25.5	25.7	26.5	24.4	25.5	25.3	24.9	38.4	26.4	24.3	25	24.9	25.4	24.9	24.7	24.8	26.7	20.3	25.1	21	24.6	23.3	24.4	23.7	24.8	24	22.4	22.7	25.2	25.3	25.1	25.7	25.3	25.4	23.4	24.4	26.8	19.5
100	UK	B	2017-02-16	UK363091201718	1718	3	2	D
101	UK	B	2017-02-16	UK363091601722	1722	3	1	L
102	UK	B	2017-02-16	UK363091701723	1723	3	1	L
103	UK	B	2017-02-16	UK363091201725	1725	3	1	L	29	27.5	25.9	26.1	25.7	25	23.7	25.5	25.8	25.3	25.5	25.7	25.9	24.8	22.6	24	24.4	23.9	25.4	24.6	23.9	23.8	22.6	22.6	22.1	22.7	23.5	23.7	24.1	23.8	23	18.7	24	22.4	22.8	21.9	22.5	23.4	22.3	22.3	22.7
104	UK	B	2017-02-16	UK363091501728	1728	3	1	L	23.7	22.6	22.5	21.9	21.6	22.6	21.5	23.3	22.4	22.2	21.6	24	23.1	22	23.4	21.8	22.8	21.5	21.6	24.3	22.5	23.1	24.2	23.1	20.8	23	20.9	22.3	22.8	21.8	21.5	20.8	19.8	19	20.1	20.4	20.5	21	20.7	21.7	23
105	UK	B	2017-02-16	UK363091701730	1730	2	2	D																				31.1	27.5	31	31.8	37	35.6	33.1	35.4	35.8	36.2	34.9	38.8	39.7	37.2	29.7	39.5	37.5	36.6	35.9	34.4	38.5	37.7
106	UK	B	2017-02-16	UK363091401734	1734	3	1	L	44.5	46.2	45.1	45.6	44.8	43.1	42.7	44.3	43.6	40.6	46	42.7	43.9	43.6	43.5	45	44.5	45.1	45	44.8	45.4	42	43.3	46.4	42.8	43.5	44.5	45.8	43.1	41.3	44.3	43	40.9	43	42.1	40.8	41.5	42.5	41	43.7	41.4
107	UK	B	2017-02-16	UK363091701737	1737	3	1	L	21.1	22.5	22.4	22.2	23.2	22.5	22.5	21.9	20.5	22.7	22.7	22.2	23.4	22.6	20.8	21.2	21.8	21.6	21.5	23.8	21.3	21.3	21.7	20.8	22.2	20.5	21	22.1	22.4	21.6	23.2	21.8	23.6	23.1	22.7	21.8	22	23	21.2	20.6	19.3
108	UK	B	2017-02-16	UK363091301747	1747	3	1	L	40.2	39.2	38.6	40.4	42.6	40.2	34.8	39.5	38.8	37.4	38.1	39.9	40	37.3	39.4	39.1	40.1	39.1	39.9	39.6	34.7	37.8	39.6	40.4	37.3	40	40.2	39.8	40.1	33.6	35.1	34.2	32.8	36.3	37	27.9	35.2	31.7	34.7	36	35.4
109	UK	B	2017-02-16	UK363091401748	1748	3	2	L	45.9	46.2	45.7	46.1	49.6	43.9	46.1	45.3	46.4	46.8	46.5	45.5	47.3	47.3	47.4	46.5	46.9	48.2	48.6	44.3	46.8	45.3	48.1	47.5	44.6	46.1	48.6	46.6	44.4	44.4	43.8	45.9	47.4	48.3	46	43.7	47	47	48.2	45.1	47.6
110	UK	B	2017-02-16	UK363091701751	1751	2	1	D																					43.8	42.9	42.6	43.6	41.9	44.8	43.6	41.9	44.3	36.2	41.1	43.7	43	42.1	44	43	39.2	43.7	40.9	41.9	40.1
111	UK	B	2017-02-16	UK363091101752	1752	3	2	L	47.5	47.3	45.8	44.9	45.9	44.1	44.3	47.8	46.6	45.2	44.7	49.8	42.1	44.7	43.1	43.4	43.6	47.3	44.6	48.2	44.5	46.1	49.4	45.4	42.9	46.8	47.5	40.5	44.1	40.6	45.2	44.1	46.2	47.9	47.7	43.8	46.7	45.5	45.1	46.7	43.2
112	UK	B	2017-02-16	UK363091401755	1755	3	1	L	35.6	36.8	36.5	37.8	37.4	40.3	34	33.4	37.9	39.7	34.9	38.8	37.2	33.8	29.2	39	38.6	39.3	37.5	36.7	36.3	40.6	37.6	36.8	40.3	38.6	37.8	39.9	38.7	37.7	35.9	34.8	37.2	40.7	38.9	35.2	38	37.2	35.3	34.1	35.8
113	UK	B	2017-02-16	UK363091601757	1757	2	1	L	42.9	44.5	45.3	45.8	42.4	41.6	42.9	34.6	41.9	40.6	43.6	44.2	43.1	40.7	40.7	37.1	38.1	39.8	39.2	39	38.4	45	36	42.6	40.5	36.6	42.2	41	40.4	37.8	38.1	39.4	39.5	37.3	38.4	34.1	37.5	36	31.9	39.2	38.1
114	UK	B	2017-02-16	UK363091201767	1767	2	2	D
115	UK	B	2017-02-16	UK363091301768	1768	3	2	L	24.4	24.3	22.2	23.3	24.5	22.4	21.9	23.2	23.1	21.5	22.8	25.4	20.4	23.1	23.3	22.8	22	22.8	23.2	23.7
116	UK	B	2017-02-16	UK363091301775	1775	3	2	L	33.2	33.3	33.7	34.5	34.8	34.4	36.7	35	32	32	33.5	32.5	30.8	30.6	29.2	32	30.4	29	32.4	32.2	34	28.8	30.3	31.9	32.6	29.8	31.7	30.5	32.2	28.6	32.6	30.4	33.5	34.1	32.1	30.3	31.6	30.5	28.7	28	27.1
117	UK	B	2017-02-16	UK363091601778	1778	2	2	L	37.6	38.9	35.7	34.2	37.3	36.6	35.6	36.3	35.6	35.6	36.2	34	36.4	34.5	33.9	35.2	30.7	34.3	34.4	34.8	34.4	38	35.1	39.6	35.5	33.4	34.4	32.8	34.4	33	34.8	33.1	35.5	34.1	33	32.8	33.3	33	29.9	32.2	30.3
118	UK	B	2017-02-16	UK363091301782	1782	2	1	D																									24.6	27	25.5	26.7	25.8	29.9	30.4	32.5	33.2	29	33.8	31.7	34.6	30.9	34	36.7	37.6
119	UK	B	2017-02-16	UK363091401790	1790	3	1	L	47.7	47.6	45.4	46.2	45.9	43.6	45.9	49.4	44.2	45.1	46.8	47	46.2	46.1	43.4	47.9	42.3	44.7	47.3	46.5	46.1	46	48.8	45.5	46	43.2	46.9	48.4	42.9	41.3	43.1	43.1	47.4	45	43.6	47.1	44	46.6	43.7	44	42.6
120	UK	B	2017-02-16	UK363091101794	1794	3	1	L	44.2	43.9	43.6	44.7	44.9	45.2	45.1	45.4	45.8	47.7	47.6	47.6	47.6	45.4	41	49.2	47.3	46.5	48.7	45.4	50.4	46.9	49.1	48.5	49.5	48.9	50.7	48.2	49.3	47.5	48.8	50.2	47.9	48.1	46.2	48.1	49.7	46	45.6	48.5	48.1
121	UK	B	2017-02-16	UK363091201795	1795	2	2	L	38.8	40.5	39.5	38.2	42.7	40.4	39.2	39.7	39	40.6	39.1	41.1	36	35.4	37.8	36.7	35.5	38	37.4	36.8	28.4	38.1	36.1	36.1	34.2	33	34.6	36.4	34.9	33.7	34.7	35.9	36.4	35.9	37	36.7	37.2	34.6	36	35.3	34.3
122	UK	B	2017-02-16	UK363091601806	1806	3	2	L	41.3	43	23.8	26.6	25.3	39.6	38.5	42.9	46.7	45	44	49.1	49.8	47	45.8	47.7	48.2	47.3	44.1	46.3	44.9	50	44.8	45.4	50.1	49.8	49.6	45										45.8	36.1	49.4	45.5
123	UK	B	2017-02-16	UK363091401811	1811	2	2	L	31.3	30.7	31.6	33.3	31.3	32.3	31	30.7	31.8	29	28.7	28.1	27.6
124	UK	B	2017-02-16	UK363091301817	1817	3	2	L	33.9	33.6	35.5	33.6	34.5	33.5	33.1	33.9	31.1	36.1	33.9	34.2	35.3	33.5	34.8	30.9	32.9	30.8	35.3	35.6	34.2	34.9	34.2	31.1	33.9	33.7	32.4	34.6	33.6	31.5	33.2	31.2	31.6	30.7	31.1	29.9	32.4	32.3	29	33.9	29.8
125	UK	B	2017-02-16	UK363091701821	1821	2	2	D
126	UK	B	2017-02-16	UK363091201823	1823	3	2	L							32.3	34.4	35.9	36.6	33.8	39.2	37.1	36.3	37.4	37	38.3	40	33.8	40.2	40.2	38.6	37.3	38.8	39.9	35.4	40.4	41.4	38.3	40.6	40.3	37.9	39.7	33.7	38.4	38.6	41.2	42	35.5	38.9	37.8
127	UK	B	2017-02-16	UK363091301824	1824	3	1	L	23.3	23.8	22.5	23.9	23.7	22.9	23.5	23.3	23.4	22.9	24.3	24.6	24	23.5	24	22.7	24.3	23.6	25.3	24.8	23.8	24.1	22.9	23.4	23.7	22.6	26.4	23	21.8	21.7	26.7	23.3	25	25	24.1	23.8	21.5	22.5	23.4	24	23
128	UK	B	2017-02-16	UK363091401825	1825	2	1	L	38.1	38.9	37.9	39.5	38.5	39.1	38.1	36.8	37.9	39	37.7	38.4	38.1	37.5	38.5	38.1	42.6	36.1	37.3	36.8	37.2	37.3	38	38.9	37.9	38.8	36.9	40.9	37.4	36.4	39.3	39.3	38.5	39.9	37.8	39.7	39.2	38.5	35.6	33.1	36.8
129	UK	B	2017-02-16	UK363091701828	1828	2	2	L
130	UK	B	2017-02-16	UK363091201837	1837	2	1	L
131	UK	B	2017-02-16	UK363091701842	1842	2	2	L
132	UK	B	2017-02-16	UK363091101843	1843	2	1	L
133	UK	B	2017-02-16	UK363091301845	1845	2	2	L	44.6	42.4	42.6	46	45.4	44.3	43.4	44.3	45.6	44.4	45.2	49.6	46.9	43.7	35.2	46.1	44.2	44.4	44.1	44.2	40.5	43.1	46	45.6	44.2	43.6	45.2	44.3	42.4	41.5	37.4	40.1	43.4	41.8	37.2	41.3	43	41.8	40.3	44.3	39.1
134	UK	B	2017-02-16	UK363091501847	1847	3	2	L	32.1	36.5	40.6	37.2	38	37	40.1	39	39.7	39.8	39.4	40.1	36.5	38.3	39.2	38.4	35.2	37.3	38	40.4	38	37.4	40.2	30.5	36.5	36.3	40.7	39.5	38.2	36.5	37.2	39.7	36.6	37.6	37.4	38.1	34.5	37.8	35.3	39.9	38.4
135	UK	B	2017-02-16	UK363091401853	1853	2	1	D																													19.2	18.6	19.9	19.5	20.5	18.2	21.9	20.8	22	22.4	21.7	23.2	26.5
136	UK	B	2017-02-16	UK363091501854	1854	2	2	L
137	UK	B	2017-02-16	UK363091701856	1856	3	1	L	38.7	35.9	18.9	37.9	41.3	40.5	42.7	37.9	38	39.2	39.1	43.6	41.1	37.1	41.7	40.9	40.9	39.9	38.4	39	20.2	41.7	40.1	38.7	37.4	41.6	37.6	40	39.3	36.9	39.6	36	36	38.7	39.1	38.6	36.2	38.8	36.2	40.3	40.7
138	UK	B	2017-02-16	UK363091201858	1858	2	1	L
139	UK	B	2017-02-16	UK363091401860	1860	2	2	L	26.6	27.7	26	28.6	28.5	28.4	28.2	27	28.5	28.3	26	26.7	26.9	25.8	26.8	23.1	22.2	26.8	22.6	28.1	28.1
140	UK	B	2017-02-16	UK363091601862	1862	2	2	L	49.9	51	46.3	46.4	47.4	50.4	48.5	44.9	46.9	43.8	46.7	47.6	45.7	45.3	51.6	44.8	49.3	44.5	42.2	47.6	31.6	41.8	44.2	45.5	44.4	44.9	45.4	44	44.4	46.9	45.3	46.5	44.5	48.2	45.8	47	44.6	49.2	42	46.7	45.4
141	UK	B	2017-02-16	UK363091301866	1866	2	2	L	25.4	26.9	25.9	25.4	24.9	26.5	24.7	25.7	25.1	24.8	24.8	24.4	24	22.4	25.3	23.5	24.1	22.6	24.3	23	24.3	22.5	22.7	25.5	24.2	22.6	24.7	23.7	24	23.3	23.9	23.6	24.1	24.4	21.9	22.5	22.5	23.7	23.3	24.1	23.3
142	UK	B	2017-02-16	UK363091601869	1869	1	2	D																																		32.5	32.1	32	35.3	34.3	34.3	38.8	37
143	UK	B	2017-02-16	UK363091101871	1871	2	2	L	19.7	19.9	20.5	22.8	21.4	21.9	21.1	21.5	20.6	21.3	20.1	19.7	18.8	18.4	19	19.6	20	18.8	20.2										21.7	19.4	20.9	20.6	20.1	20.3	20.3	21.2	20.5	20.1	17.7	20.8	20.9
144	UK	B	2017-02-16	UK363091301873	1873	2	1	L
145	UK	B	2017-02-16	UK363091701877	1877	2	2	L	17.8	18.7	18.4	19.5	17.9	20	18.5	19.2	19.3	18.8	18.9	20.1	18.8	18.1	19.9	19.3	18.7	17.2	20.9	18.8	20.2	19.3	18.3
146	UK	B	2017-02-16	UK363091101878	1878	2	2	L
147	UK	B	2017-02-16	UK363091401881	1881	2	1	L	32.6	35.3	37.8	36.5	36.8	35.9	37.6	37	37.6	35.7	35	36.3	38.9	35.2	22.9	35.5	40.1	39.4	36.5	41	28	39	35.7	39.3	36	36.2	40.2	36.3	36.2	35.5	36.7	34.4	34.6	36.6	34.6	37.7	36.6	36	33	35.8	35
148	UK	B	2017-02-16	UK363091501882	1882	2	1	L	17	17.8	18.4	19.7	20.2	20.7	20.4	20.6	21.2	19.7	21.3	22.7	21.7	20.8	20.4	21.6	20.1	20.6	21.5	20.4	22.1	22.1	18.5	20.1	18.8	18.7	20.4	20.2	20.8	20.4	21.4
149	UK	B	2017-02-16	UK363091301887	1887	2	1	L	11.6	11.5	11.3	11.1
150	UK	B	2017-02-16	UK363091401888	1888	1	2	L	21.4	21.2	20.7	21.6	22.4	22.4	20.9	21.2	19	21.7	22.3	22.9	21	21.4	18.4	21.2	19.5	19.4	20.1	20	21.5	20.8	23.9	20.8	19.9	19.2	20.2	21.5	20.4	19.4	21.8	20.9	22.1	22.5	21.8	19.9	23.9	24	21.5	23.7	22.5
151	UK	B	2017-02-16	UK363091601890	1890	2	1	L	30	30.9	30.3	33.6	31.6	29.4	32.4	32.8	31	29.3	32.5	30.4	28	31.1	28.5	28	27.2	30.4	30.1	26.1	27.7	27.2	26.8	28.4	29.3	27.8	30	29.1	24.6	29.2	28.2	31.5	30	31.7	28.6	27.9	28.8	29.4	28.3	33	29.2
152	UK	B	2017-02-16	UK363091101892	1892	2	2	L	36.8	33.1	34.1	33.2	31.9	33.3	34	32.4	20.7	34.7	32.8	31.3	33.8	33.9	32.7	31.1	31.5	31.8	33.2	34.2	31.7	24.4	31.4	32.8	30.9	30.4	32.6	33.7	33	30.2	32.7	32.3	31.6	29.4	32	28.6	32	31.1	30	31.1	31.5
153	UK	B	2017-02-16	UK363091701898	1898	2	2	L	31.5	30.3	29.9	31.1	31.9	31.1	28.6	30.3	30.9	30.8	29.8	30.2	30.2	29.5	28.9	27.7	26.6	29	27.3	26.7	28.2	28.1	28.5	28.6	27.6	28.3	29.4	27.8	30.3	28.2	29	28.9	29.7	29.3	29.4	26.7	29	30.5	29.1	29.6	25.1
154	UK	B	2017-02-16	UK363091401902	1902	2	1	L	30.5	32.2	28.5	30.3	27.2	28.5	29.2	28.7	27.8	26.5	26	26	26.3	25.9	26.3	25.1	26.9	26	24.5	24.5	22.8	25.6	23.7	27.2	26.7	25.3	28	27	26.4	25.4	27.8	27	27.6	25.9	27.5	25.2	26.4	27.3	23.8	25.1	23.1
155	UK	B	2017-02-16	UK363091601904	1904	1	1	L	22.9	23.5	24.9	24.4	23.6	25.8	25.1	24.5	24.4	25.5	22.1	25.8	24.1	23.3	24.7	23.9	24.2	24.5	23.9	24.5	25.8	24.5	24.2	24	24.7	23.4	24.4	25.1	25.2	24.4	24.6	24.5	26.1	27.9	25.8	26.3	25.6	26.1	24.9	27	25.8
156	UK	B	2017-02-16	UK363091601911	1911	2	1	L	30.3	27.9	27.7	28	28	28.3	28	27.7	26.6	28.9	23.6	30.2	28.1	27.1	27.7	28.6	27.3	28	25.6	28.8	28.7	27.3	26.8	26.4	25.3	27.5	25.8	26.6	26.1	26.6	25.2	25.1	25.3	26.6	27	25.5	26.8	25.3	24.5	26	26.2
157	UK	B	2017-02-16	UK363091101913	1913	2	2	L	35.4	32.9	35.8	37	36.3	36.4	38.6	35.2	36.6	35.5	34.6	37.6	35.5	33.1	35.9	36	39.4	32.8	36.1	37.8	35	34.8	33.5	35.1	33.6	34.3	33.9	37.7	33.9	33.4	31.9	35.7	34.5	36.6	34.4	34.5	35.1	37.3	32.7	34.4	33.2
158	UK	B	2017-02-16	UK363091301915	1915	2	2	L	48.3	47.4	47.3	45.7	45.9	47.7	48.6	46.7	46	45.4	42	45.7	42	45.4	41.5	43.8	45.3	44.5	46.2	46.5	43.9	41.5	47.4	44.4	42.7	43.7	44.3	44.9	47.8	41.2	47.1	41.5	43.3	46.4	45.9	42.7	42.8	43	42.6	44.2	42.4
159	UK	B	2017-02-16	UK363091101920	1920	2	2	L	39.5	35.4	29.2	40.8	41.8	38.7	39.2	40.9	39.9	43	41.9	39.8	42.4	42	42.5	41.5	41.1	39.9	40.6	39.3	41	39.5	41.8	41.5	40.9	36.3	37.8	41.4	37.4	41.6	42	41.5	39.1	37.6	39.6	38	38.5	39.1	35.5	40.7	39
160	UK	B	2017-02-16	UK363091301922	1922	2	1	L	27.3	29.1	27.4	30.9	29.5	29.1	30	27.4	29	27.8	29.6	28.8	28.8	28.5	32.3	29	26.2	25.3	27.7	27	29.1	27.8	28.2	29.6	27.9	29.6	27.9	30.2	28.6	28.4	29.9	31.2	29.5	30	28.8	29.9	29.3	30.8	29	30.2	30.1
161	UK	B	2017-02-16	UK363091601925	1925	2	2	L	32.8	38.2	36.5	35.6	36.8	39.3	40.6	38.7	38.3	36	37.2	36.1	37.2	37.1	37	35.5	34.3	32.2	36.4	38.3	40	38.9	38.6	38.4	37.4	38.7	37.9	37.4	38.5	36.4	37.3	36.4	35.4	33.9	37.1	35.6	35.6	37.7	34	36.8	40.2
162	UK	B	2017-02-16	UK363091401930	1930	2	2	L	29.1	31.5	32.6	30.3	30.8	33.5	30.4	27.4	28.6	28.9	31.1	31.2	30.8	29.7	17.6	28.8	30.5	28.1	32.7	29.9	30.1	27.2	31.3	31.9	30.7	32.5	29.4	31.3	30.7	27.9	29.6	31.5	30.3	29.2	29.5	29.1	30.2	28.1	27.7	32.1	29.6
163	UK	B	2017-02-16	UK363091101934	1934	2	1	L	39.9	41.7	41.2	35.7	40.6	40	37.4	36.4	36.5	37.3	38.5	37.7	36	34.8	37.3	37.2	36.9	36.7	37.5	15.4	19.9	36.9	36.4	39.1	40.7	37.1	43.4	36.5	40.6	40.9	38	32.7	35.9	39.2	37.5	39.3	36.3	36.9	34.6	40.7	36.7
164	UK	B	2017-02-16	UK363091201935	1935	2	2	L	36.3	39.5	39	36.8	40.6	39.4	40.2	37.5	40.8	39.5	37.8	39.8	37.8	39	37.8	36.9	39.4	36.7	36.3	37.4	35.5	31.7	37.1	37.7	36.4	32.6	33.1	35.6	39.5	37	37.4	36.9	37.2	37.1	38.1	36.6	36.7	35.3	35.1	38.7	35.6
165	UK	B	2017-02-16	UK363091501938	1938	2	1	L	21.4	20.2	23.1	21.2	20.1	23.2	21.5	22	23.7	22	17.3	22.9	20.9	21.4	22.1	21.3	21.6	21.4	21.2	21.5	22.3	23.2	22.7	22.2	21.9	22	22.6	21.6	22.3	21.2	21.9	22.5	23.5	22.5	22.8	20.2	20.6
166	UK	B	2017-02-16	UK363091501959	1959	2	1	L	29.7	29.3	31.8	28.9	29.7	29.6	30.4	29	28.7	28.7	25	28.8	27.6	27.2	26.5	28.3	28.6	27.8	28.6	29.8	29.5	28.6	26.5	30	28.8	26.5	27.2	27.5	27.8	25.7	26.7	26.3	27.6	28.8	26.2	26	26.9	28.7	24.1	28.1	28.4
167	UK	B	2017-02-16	UK363091201963	1963	1	1	D																																									40.8
168	UK	B	2017-02-16	UK363091501966	1966	1	1	D
169	UK	B	2017-02-16	UK363091201970	1970	2	2	L	20.8	33.5	30.3	30.4	30.2	31.5	31.8	31.3	30.7	31.8	27.9	30.7	27.7	27.7	29.5	29	31.2	30.5	30.2	31.6	31.2	30.9	30.6	31	31.2	31.9	34	32.4	30.5	31.6	33.2	34.2	31.3	31.2	30.4	30.9	29.8	30.6	29.7	31.4	30.5
170	UK	B	2017-02-16	UK363091501973	1973	2	2	L	44.5	42.3	40.3	41	41.5	43.4	41.5	41.3	39.6	41.8	53.6	40.8	40.8	41	41.8	44.2	41.1	40.2	43.7	41.7	44.6	41.9	31.1	33.1	26						24.8	26.2	25.1	39	31.4	30.1	35.3	36.4	35	35.8	35.7
171	UK	B	2017-02-16	UK363091601974	1974	2	1	L	32.3	36.8	32.9	34.1	35	34.7	32.5	31.5	32.2	27	28.6	33.5	30.9	31	30.4	33.2	30.8	30.9	31.6	29.6	32.2	31	32.5	31	29.8	33	33.3	32.3	24.8	24.1	17	16	14.8	11.9	14	18.6	19.6	23.4	21.1	24.9	25.7
172	UK	B	2017-02-16	UK363091101976	1976	2	2	L	35.9	36.3	36.3	36.4	36.5	35.4	34.4	32.5	34.2	36.1	32.3	36.3	36.1	34.2	34.4	34.6	34.9	35.1	36.3	36.3	25	32.3	36.6	36	34.3	36.2	37.9	34.6	36.3	34.8	33.9	36.7	42.8	32.5	35.3	32.3	33.5	35.6	32.5	35.4	34.1
173	UK	B	2017-02-16	UK363091201977	1977	2	2	L	40.6	41.3	38	40.9	39.8	41	41.3	39.2	38.7	38.9	35	37.2	37.8	37.4	38.7	35.8	40	39.2	40.6	41.8	41.2	40.7	41.1	41.9	38.1	38.6	44.1	39.7	43.5	37.3	40.7	34.4	39.7	39.8	39.1	40.2	37.8	42.8	37.8	40	36.9
174	UK	B	2017-02-16	UK363091301978	1978	1	1	D
175	UK	B	2017-02-16	UK363091401979	1979	2	1	L	19.6	19.3	20.1	19.1	17.9	18.3	17.7	19.4	18.8	19	18.6	20.5	18.6	16.9	18.6	19.5	18.7	16.7	18.3	19.4	20.1	18.5	17.3	17	18.2	18.7	17.4	17.9	17.8	17.2	18.5	18.5	20	19.8	19.1	17.8	18.4	17.5	17.6	18.8	18.6
176	UK	B	2017-02-16	UK363091501980	1980	2	2	L	42.4	44.7	42.4	44.8	47.3	42.8	47.2	47.4	47.2	46.4	47.3	49.9	48.3	45.4	46.9	47.8	44.2	48.1	43.6	46.2	47.3	45.3	43.2	44.2	43.6	46.7	44.8	47.2	46.4	42.3	46.3	44.4	43.7	45	44.2	39.6	36.7	37.5	42.8	38.4	41.6
177	UK	B	2017-02-16	UK363091101983	1983	2	2	L	39.7	42	40.8	41.9	39.5	41.8	41.3	40.4	42.1	40.2	40.8	42	37.9	37.6	39.4	39.8	40.9	41.2	42.2	41.3	38.4	42.9	40.5	32.8	43	38.4	39.3	41.4	40.6	37.9	40.9	38	40.3	36	43.5	40.4	36.4	37.8	38.4	38.5	37.7
178	UK	B	2017-02-16	UK363091201984	1984	2	2	L	35.2	34.5	36.8	35.6	35.3	32.5	34.9	34.2	34.5	35.9	35	32.8	33.2	33.6	33.3	32.8	35.5	31.4	34.8	31.2	33.8	32.9	28	31.5	30.6	29.7	30.5	32.5	30.8	30	32.6	32.1	26	27.9	27.7	28.6	29	29.1	29.8	30.5	30
179	UK	B	2017-02-16	UK363091301985	1985	2	1	L	45.6	44.6	44.5	43	46.2	44.3	43.9	41.6	41.3	41.7	44.8	44	40.9	45.2	42.4	42.6	44.2	44.5	44.7	44.8	41.1	44.4	42.4	44.3	40.2	45.2	44.1	40.8	44.7	44.5	42.7	44.5	43	46.8	44.3	45.1	42.4	41.9	41.4	41.1	42
180	UK	B	2017-02-16	UK363091601988	1988	2	2	L	39.7	40.8	39.7	38.7	38.2	41.4	38.3	39.5	38.2	41.6	40.9	38.7	38.3	36.8	37.6	40.3	35.7	36.5	40.6	40.7	43.1	41.1	41.4	40.5	39.2	39.7	40.7	38.7	37	35.7	37.4	38.2	37.4	37.5	37.6	34.2	38.8	38.6	37.8	37.8	38.6
181	UK	B	2017-02-16	UK363091701989	1989	2	1	L	40.7	39.2	40.8	39.9	38.1	41	43.6	42.6	40.7	44.6	44.4	47.3	43.7	40.2	43	45	42.5	45.6	47.7	48	46.6	43.4	44.7	55	44.8	43.9	46.6	46.5	49.9	44.4	46.3	47.5	44.3	47.6	44.8	44.1	46.5	45.9	44	46.1	44.6
182	UK	B	2017-02-16	UK363091601995	1995	2	2	L	29.8	32.6	29.4	30.7	29.9	29.5	29	28.7	21.9	28	27.3	29.9	27	29.3	26.3	27.5	28.6	27.8	27	30.6	31	27.9	28.3	27.8	28.2	27.3	27.9	28	27.1	23.2	26.4	27.5	27.6	27	27.9	25.4	23	24.6	23.3	24.4	25.2
183	UK	B	2017-02-16	UK363091701996	1996	2	1	L	28.8	29.4	28.8	29.5	28.7	30.2	26.3	29.8	26.5	29.3	27.4	27.4	27.6	27.8	27.5	28.2	27.9	28.3	30	28.9	28.9	31.1	28.6	26	25.9	25.5	26.5	26.2	25.9	27.5	27.2	27.7	27.2	27	27.2	27.7	28.3	27.8	24.4	28.7	25.9
184	UK	B	2017-02-16	UK363091101997	1997	1	2	L
185	UK	B	2017-02-16	UK363091102004	2004	2	1	L	29.5	29.9	15.3	29.7	28.7	27.5	28.6	27.6	28.1	28.8	26.4	29.1	29.2	26.7	28.3	26.9	27.5	26	26	28	25.5	24	26.7	27.2	25.9	25.1	26.8	28.6	26.4	26	27.3	27.2	28.7	28.2	26.8	25.5	24.9	26.5	25.8	25	25.7
186	UK	B	2017-02-16	UK363091202005	2005	2	1	L	33.5	32.8	30.7	31.2	32.7	33	32.5	33.1	33.4	32.4	32.7	32.4	31.6	29.3	32	32.9	31.5	32.2	32.7	32.8	33.2	30.4	34.6	33.2	30.9	33.4	31.7	31.9	33.1	29.6	32.5	32.6	33.4	30.6	33.8	32.8	32.7	30.7	30.2	47	30.9
187	UK	B	2017-02-16	UK363091502008	2008	1	2	L
188	UK	B	2017-02-16	UK363091702010	2010	1	2	L
189	UK	B	2017-02-16	UK363091702017	2017	2	1	L	30	32.7	31.6	29.8	31.7	28.9	30.6	30.2	29.3	30.1	30.6	30.9	29.5	27.5	29.3	29.9	29.8	28.6	29.8	29.5	29.7	26.1	38.1	29.9	27.9	27.2	27.4	26	26.8	27.1	27.6	28.4	27.6	28	29.4	27.7	28.5	26.6	25.4	27	28
190	UK	B	2017-02-16	UK363091102018	2018	2	1	L	39.1	37.3	36.3	35.9	35.3	33.7	33.6	33.3	33.6	35.8	32.5	35.6	34.9	33.2	36.2	35.3	34.1	34.6	32.4	33.9	35.9	36.7	36.6	36.7	36.9	37.4	37.2	35.2	35.9	33.4	35.4	34.4	35.3	31.4	33.3	34.2	35.3	32.5	28.3	33.9	29.9
191	UK	B	2017-02-16	UK363091502022	2022	2	1	L	30.4	24.3	26.3	38.9	33.2	40.6	37.4	40.9	43	44.2	41.1	41.8	43.3	44.8	43.8	46.9	45.2	48.3	48.7	48.1	47.6	46.7	53.4	48.5	43.5	49.1	48.3	50	49.1	47.9	51.8	48.7	45.4	51.6	48.8	48.6	49.5	48.9	46	47.9	50
192	UK	B	2017-02-16	UK363091602023	2023	2	2	L	35.7	32.7	19.3	34.7	31.3	34	37	38	35.2	34.5	34.7	36.1	37.5	36	39.6	35	37	36.4	38.6	39.8	38.5	39.8	40.4	35.1	37.8	38.8	38.3	39.9	42	37.5	37.2	39.1	37.2	32.7	39.6	35.3	30.7	37.6	34.7	34.1	35.7
193	UK	B	2017-02-16	UK363091602030	2030	2	2	L			27.3	36.2	31.3	37.9	39.8	36.1	37.6	41.4	37.6	38.7	38.2	39.9	40.7	41.6	42.3	40.5	37.9	39.4	39.6	60.1	44.5	44.7	39.6	40.1	42.8	41	48.2	38.8	41.2	46	42.2	42.1	42.7	44.7	42.1	42.6	38.5	43.5	32.9
194	UK	B	2017-02-16	UK363091302034	2034	2	2	L	38.9	39.5	36.8	37.1	39.2	37.2	37.8	35.8	37.6	39.1	38.2	35.1	37.7	37.5	37.1	36.6	39.6	38	37.5	40.2	41.7	34.4	36.2	31.5	40.1	37.2	37.3	38.8	39.7	33.7	33.8	36.7	37.1	34.2	40.5	32.4	39.2	42	40	40.5	38.4
195	UK	B	2017-02-16	UK363091402035	2035	1	2	L
196	UK	B	2017-02-16	UK363091502036	2036	1	2	D																															35.2	34.7	33.4	36.3	35.8	38.2	39	38.6	39.7	43.6	38.5
197	UK	B	2017-02-16	UK363091602037	2037	2	2	L	40	38.7	40.9	39.9	41.7	41.5	39.8	39.6	41.3	40.6	41.7	40.4	37.5	40.5	41.9	38.4	38.6	39.9	36.8	43.1	39.4	41.4	41.5	40.3	38.5	38	40.5	39.6	40.4	37.5	38.7	40.2	39.9	41.2	38.9	39.5	42.5	38.4	39.2	40	40.2
198	UK	B	2017-02-16	UK363091302041	2041	2	2	L	40.8	40.9	41.6	40.6	41.5	40.7	38.8	39.5	41.6	42.6	37.4	40.9	39.7	39.9	38.3	36.5	38.9	41.6	39.3	41.7	36.2	39.7	42	42.4	41.7	39.6	42.4	39.9	39.8	39.2	40.5	38.7	39.7	40.2	38.5	40	39	41.8	39.9	40.9	38.8
199	UK	B	2017-02-16	UK363091402042	2042	2	2	L	39.8	39.7	21.7	41.7	39.4	34.7	36.4	37.5	38.4	38.6	35.8	38.6	35.5	36.4	38	36.8	37.2	36.8	39.4	39.7	39.2	37.9	40	37.4	37.2	40.2	37.5	36.1	36.9	40.5	39.8	37.6	38.8	37.2	41.2	38	37.4	36.5	39	35.1	37.6
200	UK	B	2017-02-16	UK363091602044	2044	2	2	L	29	42.8	38.6	43.7	44.7	43.9	40.1	41.2	39.5	41.6	41.4	41.1	41.8	42.5	46.3	40.3	40.3	41.8	43	42.7	36.7	43.5	42.8	62.7	39.8	43.9	41.1	43.9	43.1	42.9	44.5	42	41.4	42.5	42.4	44.1	42.9	40.1	39.2	38.6	41.1
201	UK	B	2017-02-16	UK363091702045	2045	2	2	L	27.1	27	23.9	25.9	26.2	28.5	27.6	27.2	26.2	28.4	25.4	26.2	26.7	22.6	25.3	24.7	24.3	21.1	22.4	24.1	24.7	27.1	22.9	26.2	25.4	27	26.5	24.8	27.4	25	26.6	26.2	26.2	25.2	24.6	24.6	24.9	26.5	24.7	25.6	24.3
202	UK	B	2017-02-16	UK363091102046	2046	1	1	L
203	UK	B	2017-02-16	UK363091202047	2047	2	2	L	40.3	41.6	38.4	39.3	41.1	41.7	43.1	43.4	40	41.3	41.1	42.8	41.5	40.9	43.6	43.7	42.1	43	43.1	39.4	42.3	39.8	41.1	38	40.7	36.8	39.2	36.8	37.1	37.4	40	37.3	39.1	34	39.5	36.9	39.7	39.8	38.1	38.2	38
204	UK	B	2017-02-16	UK363091302048	2048	2	1	L	30.9	32.3	32.5	34.3	35.4	36.9	36	34.6	32.9	35.6	37.7	38.1	37.3	36.1	36.1	35.2	36.1	35.3	36.6	35.6	37.4	34.1	34.8	37.3	34	36.2	36.7	36.7	27.3	36.8	38.4	37.2	37	39.6	37.9	36.3	36.5	36.1	37.6	35.9	37.3
205	UK	B	2017-02-16	UK363091602051	2051	2	1	L	24	23.9	23.5	25.5	22.9	24.9	21.8	21.1	21.1	19.4	22.5	21.5	21.2	19.5	20.4	18	21	21.3	21.8	18.9	16.7	19.4	19.5	20.1	20.1	19.2	19.9	18.9	19.5	19.1	18.1	21.1	20	17	18.2	19.3	20.5	19.1	19.6	20.7	19.6
206	UK	B	2017-02-16	UK363091702052	2052	1	2	L	19.1	18.6	17.5	19.3	18.8	18	18.1	16.6	18.1	17.8	17.3	17.2	17.2	17.2	17.1	16.6	16.7	19.4	15	14.4	13.1	15.1	14.2	16.7	16.3	15.8	16.3	17.3	15.8	16.9	18.4	19	18.8	17.3	19.6	19.9	18.6	17.7	16.5	18.9	18.6
207	UK	B	2017-02-16	UK363091102053	2053	2	1	L	32.9	30.2	34	35.7	34.3	34.6	36.4	37.7	35.1	35.6	38.2	37.9	36.3	38.7	39.6	36.1	38.7	33.4	38.5	35.9	42.2	41.4	41.1	24.7	37.2	38.9	40.4	39.5	41.5	40.2	38.3	41.2	38.6	42.4	39.2	41.2	38.9	38.2	40.4	39.7	40.7
208	UK	B	2017-02-16	UK363091102060	2060	2	2	D																		40.2	41.1	44.7	40.2	44.1	43.2	68.3	43.3	45.8	48.8	49.5	49.3	45.6	50.9	50.8	51	50.6	49.1	50.8	49.6	52	52.5	54	52
209	UK	B	2017-02-16	UK363091402063	2063	1	1	L	32.2	31.9	33.4	29.7	28.7	29	28.3	25.3	27.5	22.6	29.7	29.8	28.1	25.7	28.5	30	27.2	29.7	25	27.3	25.5	26.6	25.6	25.7	27.6	25.5	29.1	26	25.2	25.5	25.3	25.4	23.3	25.5	22.6	25	27.2	26.5	25.6	29.9	25.6
210	UK	B	2017-02-16	UK363091602065	2065	1	1	L
211	UK	B	2017-02-16	UK363091202068	2068	2	2	L	37.5	40.5	38	36.6	39.7	38.5	38.2	41.1	37.6	37.4	38.4	39	39.1	36.4	40.3	37.4	40.4	39.4	40.2	39	37.7	35.5	40.1	39.3	39.2	35.8	37.1	35.2	38.1	35.7	37.5	37.1	38.1	36.9	38	36.5	36.6	38.5	27.7	35.5	35.4
212	UK	B	2017-02-16	UK363091402070	2070	1	1	L
213	UK	B	2017-02-16	UK363091702073	2073	1	2	L
214	UK	B	2017-02-16	UK363091502078	2078	1	2	L
215	UK	B	2017-02-16	UK363091602079	2079	1	1	L
216	UK	B	2017-02-16	UK363091702080	2080	2	2	D																	27.4	27.6	28.1	30.3	29.6	32.1	32.4	31.4	32	34.6	32.8	36.2	31.9	31.5	32.2	36	32.1	34.4	31.9	34.7	27.6	27.2	29.9	31.8	28
217	UK	B	2017-02-16	UK363091202082	2082	1	2	L
218	UK	B	2017-02-16	UK363091702087	2087	1	1	L
219	UK	B	2017-02-16	UK363091102088	2088	1	2	L
220	UK	B	2017-02-16	UK363091702094	2094	1	2	L	16	16.1	16.1	17.6	16.5	18.7	17.5	17.9	18.5	18.2	20.6	18.3	16.5	18.1	17.5	17.2	17.4	16.3	16.9	16.9	16.5	12	14.5	17	17.6	16.2	17	18	17.2	18.1	18.5	18.5	17.5	18.6	17.9	17.7	18.8	18.3	17.5	20.1	19.5
221	UK	B	2017-02-16	UK363091102095	2095	1	2	L
222	UK	B	2017-02-16	UK363091202096	2096	1	2	L
223	UK	B	2017-02-16	UK363091502099	2099	1	2	L
224	UK	B	2017-02-16	UK363091602100	2100	1	1	L
225	UK	B	2017-02-16	UK363091502106	2106	1	2	L
226	UK	B	2017-02-16	UK363091202110	2110	1	2	L
227	UK	B	2017-02-16	UK363091302111	2111	1	2	L
228	UK	B	2017-02-16	UK363091202117	2117	1	2	L	13.6	14.6	14.7	15.1	14.6	16.5	14	14.7	14.7	14.2	15.6	14.9	14.6	14.2	14.9	14.5	14.9	14.9	14.3	16.1	15.2	15.2	13.8	15.2	14
229	UK	B	2017-02-16	UK363091402119	2119	1	1	L	29.3	27.1	26.1	28.2	26.7	25.8	29	27.7	25.7	26.6	22.3	29.4	26.6	25.9	25.8	26.9	25.4	24.7	23.6	24.2	25.4	27.1	25.9	27.3	25.5	24.5	25.3	26.3	25.3	25	26.5	26	25.6	25.2	25.2	27.2	27.9	28.3	25.9	26.5	25.2
230	UK	B	2017-02-16	UK363091502120	2120	1	1	L
231	UK	B	2017-02-16	UK363091102123	2123	1	2	L	13.6	12.7	12.4	13.2	12.6	13.7	13	13.5	12.7	13	12.2	12.5	13.8	12.7	13.3	13.7	12.5	12.9	14.7	13	13.7	13.9	23	14.1	14.4	13.1	13.4	13.5	13.5	13	13.7	12.4	13	13.9	14	13	13.7	12.9	12.3	12.8	12.5
232	UK	B	2017-02-16	UK363091402126	2126	1	1	L	22	22.7	21.9	22.1	22.5	23.1	20.2	21	22.8	22	21.6	23.2	22.1	21	22.1	21	21.2	19.3	21.4	21.9	21.3	22.1	20.7	22.2	21	21.1	20.5	20.3	19.7	19.9	19.5	20.7	22.4	22.1	21.5	20.7	22.6	22.5	20.4	22.5	22.5
233	UK	B	2017-02-16	UK363091602128	2128	1	1	L	34.2	34.9	34.8	32.7	33.4	34.2	34.9	32.1	31	33.3	34	34.1	37.7	33.1	36.2	33.9	34.4	35.7	33.7	34.7	34	36.1	35.8	35.9	35.6	35.2	32	35.5	33	33.9	34.4	34.2	31.4	36	35.2	32.8	35.7	33.6	36.6	37.3	32.5
234	UK	B	2017-02-16	UK363091402133	2133	1	2	L	34.1	35	32.3	31.8	32.8	35.8	33.1	35	36.6	33.7	33.2	33.8	35.6	33.7	19.1	31	34.3	33	33.4	30.8	34.4	31	32.6	32.3	34.5	34.7	33.7	31	30.6	30.7	30.7	32.2	34.6	31.8	33.1	32.5	33	33.1	31.3	31.1	32.9
235	UK	B	2017-02-16	UK363091702136	2136	1	1	L	25.9	26.8	26.4	26	26.3	25.3	25	26	24.5	25.4	23.6	27.3	26.8	25.7	25.5	24.8	26.4	26.7	25.3	24.4	24	23.3	24.6	27.3	25.8	25.3	26.5	26.7	26.5	25.1	26.7	25.4	27.2	27.8	27.6	23.3	26.3	26	25.2	27.7	27.8
236	UK	B	2017-02-16	UK363091402140	2140	0	1	H
237	UK	B	2017-02-16	UK363091502141	2141	1	2	L	23.3	23	23.8	25.5	23.1	24.2	24.5	23.5	24.9	22.9	22.4	22.6	22.7	22.5	21.3	23.5	24.1	21.7	23.3	20.9	21.6	22.4	20.7	21.9	20.4	19.4	20.7	20.3	21.2	19.7	20.6	18.8	21.3	20.7	20.5	21	21.1	23.3	21.5	22.1	22.5
238	UK	B	2017-02-16	UK363091102144	2144	1	1	L	23.3	24.4	24.2	24.7	24	25	20.5	23.2	24.1	23.5	22.9	24	24.1	22.4	21.8	22.1	21.5	22.5	20.1	19.7	19.9	20.8	21	22.3	21.7	20.1	20.2	22.5	20.6	19.8	22.3	21.7	20.3	20.7	20.5	21.1	23	23.9	21.8	23.6	22
239	UK	B	2017-02-16	UK363091202145	2145	1	2	L	26.6	27	27.8	26	27.6	26.8	27.3	28.5	27.8	28	27	27.5	27	26.4	28.4	25.8	27.1	27.5	26.7	27.2	26.7	26.4	25.8	28.4	24.5	25	25.4	26.1	26.3	24.8	28	26.5	28.6	26.3	25.9	23.8	26.6	26.9	25.3	25.9	26.8
240	UK	B	2017-02-16	UK363091102151	2151	1	2	L	21.1	20.1	21.2	22.5	22.7	20.2	20.8	21.2	21	22	21.8	21	19.7	22.2	21.9	22.7	23.1	21.8	21.2	43.2	20	20.9	19.9	22.1	22.3	20.4	20.3	21.4	21.6	21.3	21.6	19.9	19.9	19.6	20	19.9	20.6	20.2	19.7	21.1	21.2
241	UK	B	2017-02-16	UK363091202152	2152	1	2	L	24.8	22.1	19.6	22.5	22.5	24	22.5	24.9	23.7	25.8	24.5	26	26.1	25.4	25.9	27.7	27.3	26.5	28.5	27.7	26.2	27.7	28.6	28.9	29	27.8	29.1	29.3	28.1	29.3	22.5	27.9	29.6	30.5	29.2	28.5	27.7	26.7	28.3	27.8	29
242	UK	B	2017-02-16	UK363091302153	2153	1	2	L	28.3	27	27.4	27.3	27.9	28.4	25.6	27.6	27.3	28	27.4	29.7	29.3	25.9	17.7	28.2	28.6	27.6	27.5	26.5	26.8	24	27.5	29	25	27	25.8	27.2	26.2	25.1	28	28	27.7	28.4	26.8	25.8	28.1	28.9	26.6	37	28.5
243	UK	B	2017-02-16	UK363091502155	2155	1	1	L	29.2	27.3	28.9	27.3	27.6	28.7	29.2	29.7	27.1	27.6	29.6	29.7	29.4	29.2	32.3	31.2	29.3	29.8	30.3	29.4	29.3	26.9	28.5	28.6	28.5	25.6	27.4	26.4	28.4	25.7	30.1	29.9	29	28.9	29.2	27.6	29.4	29.3	23.4	28.7	28.8
244	UK	B	2017-02-16	UK363091702157	2157	1	2	L	34.1	35	34.9	35.8	37	36	35.4	35.3	36.1	33.2	36.4	34.8	32.7	31.4	33.4	29.9	23.8	19.6	21.6	23.9	22.9	23.4	30.4	31.3	31.3	31.6	35	33.1	31	31	30.2	32.8	34.9	31.5	31.7	33.7	35	33.9	35.4	37.9	36.2
245	UK	B	2017-02-16	UK363091202159	2159	1	2	L	28.9	30.1	29.9	30.5	29.6	31.3	28.8	30.3	28.8	29	28.1	29	29.2	27.7	27.1	27.3	28.1	27.7	29.3	29	27.9	27.5	27.2	27.1	28.1	28	28.6	26.7	27.8	26.2	27.9	27.6	29	28.8	28.2	26.9	26.6	26.8	27.8	29.4	28.6
246	UK	B	2017-02-16	UK363091302160	2160	1	2	L	23.5	23.6	22.9	23.5	24.9	23.9	24.5	23.1	23.8	20.8	23.4	22.9	23.2	21.7	23.1	21.9	24.7	22.8	23.3	23	22.3	22.1	21.9	23	24.3	21.2	22.1	22.7	22.4	21	21.1	22.1	24.1	21.9	22.1	22.3	21.5	22.1	21	21.6	20.9
247	UK	B	2017-02-16	UK363091202166	2166	1	1	L	34	35.1	33.5	36.6	33.4	35.5	39	36	37.4	34.1	34.9	34.7	34.5	31.9	33.3	36.5	36.8	33.5	37.3	33.4	32.5	36.2	35.7	34.8	34.2	34.6	35.3	36.6	33.7	32.2	45.9	32.9	35.9	36.8	31	32.9	34.2	36.8	33.9	35.6	32.6
248	UK	B	2017-02-16	UK363091302167	2167	1	1	L	22.9	22.7	22.3	20.2	21.9	22.1	19.6	21.2	21.5	21.6	21.8	22.2	22.7	21.7	22	21.5	21.6	21.8	22.1	19.9	20.5	20.8	21.3	19.9	19.9	20.4	19.9	19.5	21.6	19.9	21.6	22.3	22.1	23.6	22.9	21.3	22.2	22.5	19.3	22.3	19.1
249	UK	B	2017-02-16	UK363091602170	2170	1	2	L	31.6	32.2	27	26.2	26.2	25	27.9	30.2	31.7	30.9	33.8	32.8	32	31.7	32	32.6	33.8	32.7	33.3	32.6	35.3	29.2	30.4	32.8	34.5	30.3	31.4	33.5	33.1	34.8	32	33.3	33.4	32.3	32.9
250	UK	B	2017-02-16	UK363091502176	2176	1	1	L	24.1	24.6	23.9	24.1	24.7	26.4	25.2	25.4	25.3	25.6	26.2	25.5	24.1	21.7	24	24.4	24.6	24.9	23.4	25.4	25.4	23.9	24.5	23.7	22.9	23.9	24.5	26.1	24.3	22.1	22.6	23.7	22.8	23.9	22.3	22.3	23	23.4	21.1	22.6	20.6
251	UK	B	2017-02-16	UK363091102179	2179	0	2	H																												26.4	29.1	30.4	29.7	29.4	33.1	31.3	34.5	30.7	33.2	30.4	30.7	34.2	30.9
252	UK	B	2017-02-16	UK363091402182	2182	1	1	L	17	16.5	16.5	16.9	15	15.2	15.2	15.3	15.1	15.5	15.5	16.4	15.1	14.2	16.3	15.4	16.3	16.1	15.6	16.2	15.4	17	15.6	14.4	11.2	12.1	13	13.8	14.6	13.8	14.1	13.8	15.5	15.7	15	15.3	15.1	16.5	13.7	16.1	14.4
253	UK	B	2017-02-16	UK363091602184	2184	0	2	H																																				24.2	22.7	22.9	22.2	22	23.8
254	UK	B	2017-02-16	UK363091202187	2187	1	1	L	20.9	18.7	20	19.4	18.2	18.3	15.2	17.9	17.6	17.5	17.6	18.6	19.5	20.3	24.7	18.6	18.7	19.4	20.1	19.7	19.5	16.8	18.5	17.9	18.3	17.9	18.4	19.8	17.6	17.7	22.4	18.9	19.7	19.3	18.5	17.3	18.1	19	16.6	19.1	18.3
255	UK	B	2017-02-16	UK363091302188	2188	1	1	L	23.3	22.7	23.6	24	23.7	24.2	21.7	21.7	23.8	23	21.2	23.8	21.4	20.7	21.3	20.7	21.4	21.7	22	19.9	20.2	19.4	20.1	20.4	19.8	20.6	21.7	20.8	21.8	20.6	21.9	22.6	23.6	23.6	23.1	21.9	22.3	24.9	22.4	24.5	24.1
256	UK	B	2017-02-16	UK363091402189	2189	1	2	L	18.7	19.9	20.4	20.5	18.9	20.3	17.8	18.6	20.1	20.1	18.2	19.3	19.6	19.1	19	18.8	17.9	17.2	18.5	18.4	18.4	19	18.3	18.8	20	18.8	18.3	18.8	19.7	19.3	18.2	19.1	20.5	21	17.8	18.8	17.3	17.8	15.7	16.7	15.8
257	UK	B	2017-02-16	UK363091502197	2197	1	2	L	34.7	35.5	33.2	33.7	33.1	33.1	31.5	33.2	34.7	34.7	34.8	35.3	30.3	31.9	35.4	33.9	33.2	32.6	31.9	25.7	27.8	30.6	31.8	31.1	29.6	32.5	35	34.9	32.2	31.5	31.1	33.7	34.3	32.9	31.4	26.1	29.3	33	31.4	30.5	31.8
258	UK	B	2017-02-16	UK363091102200	2200	1	1	L	15.5	15.9	14.9	20	19.3	18.5	19.4	22.4	21	23.6	23.1	25.6	25.5	26.8	24.6	25.9	27.2	28.8	27.6	27.5	30.1	30	28.8	28.6	28.7	30.7	30.1	28.3	29.1	27	27.2	30	26.8	28.9	30.3	29.5	30	28	26.7	29	27.7
259	UK	B	2017-02-16	UK363091302202	2202	1	2	L	27.5	29.7	24.9	26.6	25.3	25.3	25.3	27.2	26.8	26.2	27.7	27.9	27.9	27.2	26.9	25	26.5	26.2	28.2	24.4	26.3	26.8	24.8	25.9	27.2	24.9	26.7	26.7	25.1	25.4	25.1	24.9	25.2	17.9	17.8	13.4	14.1	13.4	24.7	17.2	18.1
260	UK	B	2017-02-16	UK363091702206	2206	1	1	L	30.4	30.4	25.8	26.4	27.6	27.7	25	25.9	26	27.9	27.9	28.5	27.1	25.8	27.3	27.4	27	28.4	27.2	25.5	25.6	28.7	27.6	27.8	27.3	27	26.1	25.5	26.4	23.3	27.7	27.6	26.2	27.7	26.3	24.5	26	24.9	26	26.9	25.7
261	UK	B	2017-02-16	UK363091102207	2207	1	2	L	23.2	22.3	22.9	24.6	23.6	22.8	21.5	22.7	22.1	22.5	23	22.4	22.7	20.8	21.2	21.6	22.1	20.6	22	21.6	22.3	20.1	19.9	19.6	20.9	20.7	21.1	21.3	20.6	20.5	22.5	22.4	20.4	22.6	21.3	22.4	22.5	21.9	27.1	22.3	22.3
262	UK	B	2017-02-16	UK363091202208	2208	1	1	L	24.6	24.8	24.7	24.4	24.9	25.2	23.9	23.9	24.3	24.4	34.6	24.7	24.2	25.1	25.7	23.4	23.8	24.4	25	23.9	24	24.3	23.2	24.3	23.3	24.9	22.7	23.7	22.4	21.3	22.4	21.6	21.9	23.9	22.7	22.4	23.3	22.5	21.7	23.9	23.1
263	UK	B	2017-02-16	UK363091402210	2210	1	2	L	26.9	27.2	27.1	28.2	26.7	29.7	26.5	26.9	27.2	26.8	26.7	27.1	24.7	25.3	26.5	24.9	24	23.7	25.3	25	23.7	23.6	25	25	23.6	22.1	25.5	24.5	24.4	22.2	25.2	24.4	25.8	25.7	24	23.7	25.1	26.6	25.3	25.7	25.6
264	UK	B	2017-02-16	UK363091502211	2211	1	1	L	23.8	26.2	26.8	26.7	25.3	27	24.6	24	26	26.1	24.9	27	26.2	26.1	14.7	26.2	27.6	28.1	28.3	29	27.9	27.9	27.9	28.6	29.3	29.5	30.5	31.4	28.5	28.8	28.4	31.6	31.3	31.7	27.9	28.9	30	32.1	30.9	33.4	30.4
265	UK	B	2017-02-16	UK363091602212	2212	1	2	L	23.9	25	25.8	24.3	26	22.3	20.8	22.8	24.7	23.8	24.9	27.1	23.2	26.2	25.6	25.2	24.4	24.2	27.5	27.1	24	23.3	23.9	24.8	23.1	21.9	23.3	24.2	23.5										19.5	22	19.8
266	UK	B	2017-02-16	UK363091502218	2218	1	1	L	25.9	27.7	25.7	24.2	24.6	23.7	23.6	23.6	24.3	24.2	23.6	22.9	23.5	22.6	23.6	20.9	20.8	21.3	23.6	22.3	23.1	21.9	21.3	21.9	21.1	21.3	21.4	23.2	22.5	21.8	22	22	23.8	22.8	22.6	21.8	22.4	23.3	19.3	22.6	21
267	UK	B	2017-02-16	UK363091202222	2222	1	1	L	27.9	25.3	26	28.3	26.9	26.9	25.5	27.5	28.4	27.5	28.2	28	28.3	27.4	28.6	27.8	27.3	25.8	28.6	27.2	27.5	27.7	26.2	27.3	26.7	23.6	36.3	25.2	25.8	24	24.6	26.2	25.4	26.8	25.7	25.3	26.9	26.7	24.1	26.2	25.4
268	UK	B	2017-02-16	UK363091302223	2223	1	2	L	30.7	32.5	33.2	33.8	32.1	30.7	32.7	33.1	29.5	31.4	32.3	29.2	29.4	30.9	28.8	27.5	31.9	32.2	29.9	28.4	31.4	29.5	34.5	33.6	33.6	33.7	32.5	33	28.5	34.8	31.7	27.8	33.2	34.4	34.9	31.6	33.2	33.9	32.7	31.2	33.1
269	UK	B	2017-02-16	UK363091602226	2226	0	1	H
270	UK	B	2017-02-16	UK363091702227	2227	0	1	H
271	UK	B	2017-02-16	UK363091202229	2229	1	2	L	27.2	26.7	26.5	26.9	25.1	27.7	27.5	26.7	26.9	26.4	26.8	23.6	27	26.8	27.7	26.8	25.8	25.3	25.4	26.5	27.1	26.6	26.9	27.8	26.9	27.5	27.9	26.7	27.9	27.2	27.2	26.1	29.7	29	27.9	24.6	28.5	27.5	27.2	29.2	27.7
272	UK	B	2017-02-16	UK363091502232	2232	1	1	L	34.7	34.1	35	34.2	36.2	33.3	33.9	35.7	38.3	37.7	33.2	38.1	37.3	36.2	35.3	35.4	37.2	34.2	34.5	36.7	35.2	35.2	35.8	36.4	37.9	37.3	35.5	40.2	39.8	37.2	33.3	38.5	35.8	36.2	34.6	33.7	32	36.5	26.8	34.2	34.4
273	UK	B	2017-02-16	UK363091402238	2238	1	1	L	24.8	23.3	21.7	26.5	28.3	26	27.4	27.4	24.9	27.1	28.6	26.7	29.1	28.1	29.7	27.6	52.6	28	29.6	27.8	23	30.7	28.6	30.1	25.5	27.1	26.8	27.4	28.3	25.5	27.5	27.4	29.3	27.6	29	28.1	27.2	28.3	28.7	27.4	27.3
274	UK	B	2017-02-16	UK363091502239	2239	0	1	H																					32.8	33.9	33.9	35.2	33.2	33	22.4	31.8	33.5	33.2	33.1	35.6	35.8	35.8	34.3	36.3	36	39.1	36.3	38.4	41.4
275	UK	B	2017-02-16	UK363091202243	2243	1	1	L	24.1	23.5	24.2	23.5	22.6	22.3	23.8	22.9	25	21.8	23.3	22.4	22.9	22.6	23.6	21.3	20.4	20.9	22.3	22.5	22.4	21.9	19.9	22.8	22.7	22.4	24.1	22.9	21.4	21.2	21.7	22.2	22.3	22.3	21.9	21.2	23.1	23	24.8	22.4	21.7
276	UK	B	2017-02-16	UK363091302244	2244	0	1	H
277	UK	B	2017-02-16	UK363091102249	2249	0	1	H
278	UK	B	2017-02-16	UK363091202250	2250	0	2	H															9.3	23.7	25.6	23.5	27.1	26.5	25.7	26	25.4	27.2	26.3	27.2	28.6	29.8	30.2	28.6	28.4	29.6	31.3	31.9	31.6	28.1	28.9	29.1	29.6	32.2	31.1
279	UK	B	2017-02-16	UK363091302251	2251	1	1	L	28.8	28	28.8	30.7	29.3	32.3	28.2	29.1	31.8	30.5	30.1	32.4	31.2	34.1	25.5	32.9	34.1	32.8	32.9	33.4	33	33	35.9	37.9	34.8	35.9	34.6	48.3	34.8	32.5	36.6	35.6	36.3	30.9	36.2	33.7	34	35	35.5	37.7	34.5
280	UK	B	2017-02-16	UK363091402252	2252	0	2	H
281	UK	B	2017-02-16	UK363091602254	2254	1	2	L	32.1	32.1	31.9	32.3	30.4	32.3	29.8	28	29.3	28	30.6	29.3	28.4	29.1	30.6	30.8	29.8	29.3	28.4	29.1	29.8	29.1	30.5	31.3	31.2	29.9	30.2	31.2	30	28.9	29.7	30.7	31.5	32.6	29.9	30.2	30.5	29.1	27.3	31.5	28.8
282	UK	B	2017-02-16	UK363091102256	2256	1	1	L	11.8	23.1	22.4	24.2	25.1	26.3	26.2	41.8	27.6	26.2	28.1	27.6	27.3	26.6	26.6	26.2	23.2	28.4	29.4	27.8	14.6	30.1	28.1	33.5	27.4	28	29.9	28.3	30.1	26	27.1	28.1	28.8	27.1	29.1	28.3	28.8	30.2	27.7	24.8	23.4
283	UK	B	2017-02-16	UK363091502260	2260	0	1	H																																				25	24.8	26.9	26.4	32.8	26.5
284	UK	B	2017-02-16	UK363091702262	2262	0	2	H											21.7	23.4	26.1	22.7	23.7	25.5	24.7	21.6	22.4	19.9	14.7	14.4	16.1	15.7	18.3	19.3	19.2	19.6	21.1	21.7	20.9	22.7	24.4	22.8	22.6	25.3	25.9	25.7	26.1	27.1	25.6
285	UK	B	2017-02-16	UK363091402266	2266	0	1	H
286	UK	B	2017-02-16	UK363091502267	2267	1	1	L				25.5	26	29.9	29.5	29.1	29.5	28.1	22.4	31.9	31.5	30.8	31.9	32.7	30	32.7	29.9	33.7	35	34.8	35.6	35.4	35	30.9	37.3	37	37	37.4	35.4	36.4	35.9	36.9	34.9	35.6	38.8	36.2	35.1	31	33.7
287	UK	B	2017-02-16	UK363091602268	2268	1	2	L	24.8	27.6	28.3	28	28.5	28.5	26.5	28.7	29.4	28.9	28.6	30.2	26.4	31	29.4	28.7	29.7	27.8	29.2	27.9	28.4	30.8	27.7	28.6	29.1	30.1	28.8	30.9	31.2	25.8	28.4	28.5	28.5	28.5	29	30.1	28.6	30.3	26	30.8	27.8
288	UK	B	2017-02-16	UK363091102270	2270	0	1	H
289	UK	B	2017-02-16	UK363091202271	2271	0	1	H
290	UK	B	2017-02-16	UK363091302272	2272	1	1	L	23.3	26.2	24.9	25.6	26	26.4	23.8	24.6	24.2	26.1	25.3	25	26.4	26.1	26.9	24.6	27.1	26.2	26.2	25.8	16	27.9	27.5	27.1	26	27.6	26.3	26.1	27.3	25.5	26.2	28.7	26.7	26	26.5	25.8	27	27.7	24.7	27.7	26.9
291	UK	B	2017-02-16	UK363091402273	2273	1	1	L	22.4	25.7	25.5	25.3	26.5	28.4	26.8	27.7	26.9	26.6	26.5	29.3	27.1	28.2	30.2	30.2	29.6	27.2	31.4	49.9	28.7	30.4	30.8	31.4	30	30.9	29.9	29.1	29.3	29.3	31	28.8	29.3	27.6	29.1	34.1	29	31.5	30.9	32.6	29.5
292	UK	B	2017-02-16	UK363091602275	2275	1	1	L	17.4	31.8	31.7	33.2	32.3	34.5	32.5	34.2	34.3	35.8	35.9	36.3	34.2	34.2	36	37.3	35.2	35.4	34.9	28.2	36.6	32.8	34	36.4	33.2	32.5	37.8	37.2	38.2	36.3	34.3	37.9	37.2	37.7	36.8	36.4	34.1	35	27.4	25.1	26
293	UK	B	2017-02-16	UK363091702276	2276	0	1	H
294	UK	B	2017-02-16	UK363091102277	2277	0	1	H																																					29.2	28.5	21.8	28.3	14.8
295	UK	B	2017-02-16	UK363091202278	2278	0	2	H
296	UK	B	2017-02-16	UK363091502281	2281	0	1	H										26.3	27.3	24.3	27.1	26.2	29.7	29.3	28.3	28.1	31.2	31	29.5	32.9	32	31.1	31.8	30.1	32.7	31.1	30.8	31.6	31.8	27.9	27.1	29.9	31.1	28.5	31.3	30.9	31	33.7	31.7
297	UK	B	2017-02-16	UK363091602282	2282	0	2	H
298	UK	B	2017-02-16	UK363091702283	2283	1	1	L	8.5	8.8	10.5	16.6	14.6	16	17.1	18.4	18.9	26.9	16.9	19.6	18.3	18.8	18.4	18.2	19.1	19.6	19.4	21	19.8	22	19	19.8	18.6	19.4	18.5	19.7	15.8	21.4	20.7	20.1	19.1	21.2	20.9	20.8	22.8	21.7	25	20.7	21.8
299	UK	B	2017-02-16	UK363091202285	2285	0	2	H																							17.6	18.1	18.8	18.4	20.2	18.5	19.4	18.7	20.5	19.3	17.2	16.5	19.3	18.7	19.9	21.7	20.1	21.2	20.9
300	UK	B	2017-02-16	UK363091502288	2288	1	1	L	26.8	25.9	27	28.2	28.2	28.3	27.8	29.4	28.5	30.5	29.6	29.5	29	27.5	28.7	28.2	29.9	29	29.7	33	31.1	30	30.7	27.9	29.1	29.5	29.4	30.7	29.9	27.2	26.2	29.1	30.1	28.1	27.2	28	29.1	30.8	27.6	29.2	30
301	UK	B	2017-02-16	UK363091102291	2291	1	2	L	27.6	26.8	27.4	24.3	25.7	23.8	23.9	26.2	23.7	24.4	24.1	23.1	25.5	24.4	24.4	23.5	24.1	27.8	22.4	21.6	23.2	26	24.9	25.3	25.3	26.1	27.4	16.2	25.3	28.1	26.5	26.9	27.3	34	28.8	26.8	26.9	31.1	25.3	26.5	25.9
302	UK	B	2017-02-16	UK363091202292	2292	0	1	H																																					20.7	22.2	21.3	22.2	20.5
303	UK	B	2017-02-16	UK363091402294	2294	0	1	H																											26.9	26.3	27.9	30.1	29.3	30.1	28	33.4	29.4	32.3	32.7	32.3	29.9	33.5	32
304	UK	B	2017-02-16	UK363091502295	2295	0	1	H
305	UK	B	2017-02-16	UK363091202299	2299	0	2	H																											20.6	35	21.3	20.3	20.7	21.7	23.2	22.2	23.5	29.3	30	24.8	23.7	21.6	20.7
306	UK	B	2017-02-16	UK363091302300	2300	0	1	H
307	UK	C	2017-02-16	UK363091602310	2310	0	2	H
308	UK	B	2017-02-16	UK363091202313	2313	0	2	H																															25.9	23.6	22.3	25.8	25.3	25.8	28.1	27.5	29.3	29.2	28.4
309	UK	B	2017-02-16	UK363091402315	2315	0	1	H
310	UK	B	2017-02-16	UK363091502316	2316	1	1	L	17.8	18.3	18.3	17.5	17.3	18.9	17.9	18.2	19.4	17.5	18.3	19.3	18.2	18.5	17.6	18.5	17.1	18.4	18	18.7	18.1	17.2	17.6	18.5	18.3	18.8	18.9	18.3	18.8	17.7	18.5	19.1	18.7	18.7	18.8	18.6	18.3	19.2	18.3	20.2	19
311	UK	B	2017-02-16	UK363091502323	2323	0	2	H
312	UK	B	2017-02-16	UK363091502330	2330	0	2	H
313	UK	B	2017-02-16	UK363091702332	2332	0	2	H
314	UK	B	2017-02-16	UK363091102333	2333	0	2	H
315	UK	B	2017-02-16	UK363091502337	2337	0	1	H
316	UK	B	2017-02-16	UK363091402343	2343	0	2	H
317	UK	B	2017-02-16	UK363091502344	2344	0	2	H
318	UK	B	2017-02-16	UK363091202348	2348	0	2	H
319	UK	B	2017-02-16	UK363091702353	2353	0	1	H
320	UK	B	2017-02-16	UK363091702360	2360	0	1	H
321	UK	B	2017-02-16	UK363091602366	2366	0	1	H
322	UK	B	2017-02-16	UK363091302370	2370	0	1	H
323	UK	B	2017-02-16	UK363091502372	2372	0	1	H
324	UK	B	2017-02-16	UK363091602373	2373	0	1	H
325	UK	B	2017-02-16	UK363091102375	2375	0	2	H
326	UK	B	2017-02-16	UK363091402378	2378	0	2	H
327	UK	B	2017-02-16	UK363091202383	2383	0	1	H
328	UK	B	2017-02-16	UK363091402392	2392	0	2	H
329	UK	B	2017-02-16	UK363091602394	2394	0	1	H
330	UK	B	2017-02-16	UK363091202397	2397	0	2	H
331	UK	B	2017-02-16	UK363091302398	2398	0	2	H
332	UK	B	2017-02-16	UK363091402399	2399	0	1	H
333	UK	B	2017-02-16	UK363091502400	2400	0	2	H
334	UK	B	2017-02-16	UK363091102403	2403	0	2	H
335	UK	B	2017-02-16	UK363091202404	2404	0	2	H
336	UK	B	2017-02-16	UK363091402406	2406	0	1	H
337	UK	B	2017-02-16	UK363091502407	2407	0	1	H
338	UK	B	2017-02-16	UK363091202411	2411	0	2	H
339	UK	B	2017-02-16	UK363091302412	2412	0	2	H
340	UK	B	2017-02-16	UK363091102417	2417	0	1	H
341	UK	B	2017-02-16	UK363091402420	2420	0	1	H
342	UK	B	2017-02-16	UK363091102424	2424	0	1	H
343	UK	B	2017-02-16	UK363091202425	2425	0	2	H
344	UK	B	2017-02-16	UK363091502428	2428	0	1	H
345	UK	B	2017-02-16	UK363091602429	2429	0	2	H
346	UK	B	2017-02-16	UK363091102438	2438	0	1	H
347	UK	B	2017-02-16	UK363091502442	2442	0	2	H
348	UK	B	2017-02-16	UK363091602443	2443	0	1	H
349	UK	B	2017-02-16	UK363091302454	2454	0	2	H
350	UK	B	2017-02-16	UK363091602457	2457	0	1	H
351	UK	B	2017-02-16	UK363091402462	2462	0	2	H
352	UK	B	2017-02-16	UK363091602464	2464	0	1	H
353	UK	B	2017-02-16	UK363091702479	2479	0	2	H
354	UK	B	2017-02-16	UK363091302482	2482	0	1	H
355	UK	B	2017-02-16	UK363091502484	2484	0	1	H
356	UK	B	2017-02-16	UK363091302489	2489	0	2	H
357	UK	B	2017-02-16	UK363091302538	2538	0	1	H
358	UK	B	2017-02-16	UK363091402539	2539	0	2	H
359	UK	B	2017-02-16	UK363091202558	2558	0	1	H
360	UK	B	2017-02-16	UK363091402574	2574	0	2	H
[truncated: 325 more columns]

## Sheet: Stat file (J1 calving)
Colonne1	Country	Farm	D0 (Vaccination)	National Number	Animal #	Lactation	Group	1	2	3	4	5	6	7	8	9	10	11	12	13	14	15	16	17	18	19	20	21	22	23	24	25	26	27	28	29	30	31	32	33	34	35	36	37	38	39	40	41	42
1	UK	B	2017-02-16	UK363091700498	498	11	2								17.5	19.1	24.9	24.5	24.6	30.8	27.5	24.2	23.4	18.9	29.1	24.3	27.6	25.3	25.3	27.1	29.5	27.9	24.9	26.5	25.5	28	24.8	24.4	26.2	28.1	27.4	26.4	24.2	27.5	24.4	42.3	27.5	29.1	28.8
2	UK	B	2017-02-16	UK363091400670	670	9	2								33.7	27.5	28.3	32	34.4	34.2	33.2	34.6	29.4	32.5	33.5	35	35.2	35.3	36.5	33.6	32.7	37.2	35.4	35.2	33.7	34.1	34.4	33.6	32	33	28.9	28.3	31.1	30.3	28.8	29.5	28.4	23.1	29.1
3	UK	B	2017-02-16	UK363091200766	766	8	2								22.3	22.3	22.2	32.8	28.8	26.2	25.7	29.5	35.2	31.3	31.1	35.4	34.8	33.2	37	34.9	35.7	36.1	35.1	38.7	37.6	38.3	38.7	37.5	36.9	38.3	37	38.2	38.7	36.5	37.4	39.1	40	36.4	38.1
4	UK	B	2017-02-16	UK363091600833	833	7	1								32.1	37.6	37.7	37.7	37.2	40.7	41.2	26.9	29.9	44.5	46	42.4	43.1	46	47.6	45.7	45.7	49.6	47.4	51	47.7	47.6	49.8	50.1	50.9	48.9	48.9	50.6	49.6	47.7	48.5	47.1	51.2	41.9	50
5	UK	B	2017-02-16	UK363091500839	839	9	1								27.7	27.7	26.7	26	28.4	31.2	16.1	34.6	33.3	34.7	36.8	36.5	37.9	36.7	37.9	40.5	37.1	35.6	35.5	38.9	36.7	34.4	33.4	39.7	39	39.9	36.6	34.5	35.3	22.3	18.3	39.4	36.9	20	40
6	UK	B	2017-02-16	UK363091200850	850	9	1								51.8	39.7	36.9	39.9	40.8	39.8	39.9	42.5	41.7	36.2	34.8	37.6	39.8	45.7	42	41.7	48	44.2	44.5	44.9	49.6	42.9	50.2	51.6	48.8	49.8	49.3	48	46.4	48.3	43.7	46.1	46.7	40.2	43.8
7	UK	B	2017-02-16	UK363091200892	892	8	1								19	28.8	27.6	18.2	26.2	27.4	27.4	28.9	27.2	31.9	24.9	31.9	28.4	28.3	26.9	29	27.3	28.6	30	28	27.7	25.8	32.1	32.1	28.7	29.6	36.8	34	33.9	34.3	33.1	37.6	35.5	34.3	34.9
8	UK	B	2017-02-16	UK363091700897	897	7	1
9	UK	B	2017-02-16	UK363091700897	897	8	1								23.2	29.6	28.6	31.7	31.4	32.8	31.9	31.9	34.3	45.9	47.7	36.4	39.6	41.4	41.4	40.5	41.5	40.9	40.9	39.7	40	41.7	40.2	43.5	39.5	38.3	41.2	43.6	42.8
10	UK	B	2017-02-16	UK363091400922	922	7	1								26.9	27.8	25.2	26.3	28.4	31.5	29.1	29.1	28.6	28.6	32.8	35	31.5	33.9	33.8	35.9	32.2	41.2	30.1	36.4	36.8	37.1	33.1	34.3	34.9	34.5	35.7	36.2	35.6	35.1	38.6	35.8	12.7	24.3	32.1
11	UK	B	2017-02-16	UK363091100989	989	5	1
12	UK	B	2017-02-16	UK363091100989	989	6	1								28.9	29.9	29.9	28.2	30.8	31.8	33.1	36.8	34.6	33.7	35.2	35	37.3	35.6	33	36.1	50.6	33.9	36.7	36.4	32.7	37.2	35.4	37	34.7	31.9	36.2	31.4	34.2	32.8	34.7	33.3	29.9	33.6	32.3
13	UK	B	2017-02-16	UK363091400999	999	8	1																							36.8	35.6	34.6	35.9	36.3	37	34.8	36.8	35.6	32.9	35.3	34.8	36.1	32.2	34.1	35.3	40.4	36.4	35.9	40.4
14	UK	B	2017-02-16	UK363091701044	1044	7	1
15	UK	B	2017-02-16	UK363091701044	1044	8	1								35.8	36.8	36.4	37.8	37.9	40.3	38.8	40.7	40.7	44.3	39.8	42.9	59.1	44.7	43.9	59.8	45.1	45.9	41.8	45.3	53.4	53.4	55.7	44.2	55.9	43.8	57.6	55.9	45.4	43.2	11	13.3	53.9	42.5	43.1
16	UK	B	2017-02-16	UK363091401055	1055	7	1
17	UK	B	2017-02-16	UK363091501105	1105	7	2								21.9	26.3	31.6	33.4	27	34.9	32.4	24.4	37.7	32.7	35.5	36.5	38.3	39.4	36.5	35.8	36.9	38.8	38.8	39.7	35.3	37.8	38.1	38.7	40.2	37.4	34.1	35.2	39.5	38.3	36.6	36.5	39.8	38.1	32.8
18	UK	B	2017-02-16	UK363091601113	1113	6	2
19	UK	B	2017-02-16	UK363091501119	1119	6	1
20	UK	B	2017-02-16	UK363091701163	1163	5	2
21	UK	B	2017-02-16	UK363091701170	1170	6	2								21.5	31.2	27.3	19.8	32.4	31.6	29.9	32.5	30.3	31	30.8	31.9	36.2	34.4	52.6	36.5	38	39.3	34.2	38.5	37.3	38.4	39.7	40.8	39.4	39.3	38.4	39.2	41.2	38.2	37.8	40.3	37.7	41.3	39.4
22	UK	B	2017-02-16	UK363091101178	1178	6	1								31.5	31.5	20.5			30.1		27.6	27.2	29.8	28.1	25.9	25.9	26.5	30.4	13.8		19.3	18.8	18.8	27	31.8	31.8	31.8	29.8	25.1	28.7	31.9	30.9	25.4	26.2	17	9.7	22.6	28
23	UK	B	2017-02-16	UK363091301187	1187	6	2								29.6	31.8	32.8	35.5	33.7	32.3	35	34.7	39.2	41.6	40.6	40.6	41.2	45.5	44.5	43.8	40.1	45.8	37.4	43.1	42.6	41.5	41.9	42.3	43.5	42.8	46.9	49	45.8	45	41.6	46.5	51.2	45.6	46.9
24	UK	B	2017-02-16	UK363091601190	1190	6	2								30	32.8	32.7	23.3	24.2	28.3	28.5	28.6	24.4	20.6	22	23.6	21.2	17.8	17.2	18.3	23.5	17.8	15.3	15.5	13.5									23.3	25.3	23.9	27.9	25	24.9
25	UK	B	2017-02-16	UK363091301215	1215	6	1								38.4	31.9	37.5	39.3	36.6	37.6	23.7	36.7	37.9	37.3	23.2	39.5	40	42.3	27.6	40.7	38.6	42.6	42.1	41.3	43.2	40.8	44.4	43	42.2	43.8	31.1	43.2	42.6	43.2	38	42.7	32.2	31.7	41.8
26	UK	B	2017-02-16	UK363091101227	1227	7	1								21.4	20.9	23.4	23.8	20.4	20.6	21.6	21.4	21.8	19.9	21.4	20.8	21.1	20.9	10.4	12.2	15.3	13.6	15.3	13.2	12.5	12	12.3
27	UK	B	2017-02-16	UK363091301229	1229	5	2
28	UK	B	2017-02-16	UK363091601246	1246	5	2
29	UK	B	2017-02-16	UK363091701254	1254	6	1
30	UK	B	2017-02-16	UK363091101262	1262	6	2								22.7	35.5	12.2		23.5	30.5	34	30.9	28.7	36.5	36.3	37.5	37.7	37.2	38.8	42.3	39.4	42	40.3	41.6	43.1	41.9	42.7	41.7	35.2	36.5	38.5	40.1	39.1	39.2	38.6	38.1	41.2	45.7	44.5
31	UK	B	2017-02-16	UK363091401272	1272	5	2									14.4	14.1		30.5	29.5	32	31.1	30.3	33	32.5	32.5	33.5	34.6	34.3	34.3	35.5	35.4	33.8	39.1	37.1	39.9	38.3	37.8	40.6	41.8	40.8	41.8	39.8	39.5	39.3	15.6	38.9	58.4	41.7
32	UK	B	2017-02-16	UK363091601274	1274	6	1
33	UK	B	2017-02-16	UK363091601274	1274	7	1								31.8	40.6	38.5	41.3	37.1	40	38.8	38.5	39.7	40.2	42.9	43.1	44.4	44.3	46.5	46.5	43.6	46.7	44.6	39.9	44.8	43.4	45.2	46.6	45.8	46.9	41.3	38.7	34.4	37.3	37.4	42.9	43.2	40.3	43.1
34	UK	B	2017-02-16	UK363091501280	1280	6	2								41	40.6	39.3	41.7	43.5	39.6	43.1	42.1	40.3	39.7	41.3	45.6	43.5	43.3	46.4	46.2	45.9	43.7	44.4	44.1	48.8	47.7	45.9	45.9	46.7	46.4	48.1	47.1	49.6	50.6	49.3	50.7	49	54	39.5
35	UK	B	2017-02-16	UK363091701282	1282	6	2												42.5	38.8	43.7	38.9	40.3	41.5	41	41.8	38	36.7	41.1	43.1	42.2	39	39.1	40.2	41.2	47	42.4	41.1	40.7	41.8	42.6	43.5	41.9	41.4	43.6	43.6	42.1	42.5	35.6
36	UK	B	2017-02-16	UK363091301285	1285	6	2																		37.4	38.7	37.7	38.6	35.9	37.5	42	40.5	39.1	40.2	41.6	38.5	41.8	41.7	37	44	41.6	42.7	43.7	41	43.1	40.7	41.4	43	41.7
37	UK	B	2017-02-16	UK363091401286	1286	6	2								34.8	35.1	36.2	37.1	34.5	34	37.5	36.9	34.2	36.5	36.3	37.1	37.8	37.9	39.4	37.9	40	36.6	39.9	41.2	38.9	41.4	39.7	37	39.5	39.8	41.7	41.7	41.8	39.3	41.2	38.7	40.5	40	40.5
38	UK	B	2017-02-16	UK363091401293	1293	5	2
39	UK	B	2017-02-16	UK363091401293	1293	6	2								32.8	36.5	29	38	36.2	40	37.5	36.1	39.8	42	41.7	42.4	47.2	44.6	41.5	44	40.2	46.7	47.6	43.5	40.7	41.2	43.3	46.7	45.3	44.4	43.2	45.8	46.8	45.2	47.6	44.3	46.4	42.7	46.3
40	UK	B	2017-02-16	UK363091201319	1319	6	1												11.8	12.5	14.5	13.6	14.4	14.8	18	19.6	20.2	20.5	23.5	19.2	19.8	22.4	19.9	22.4	23.3	24.6	23.4	24.6	24.8	22	22.2	25.8	25.4	23.8	27.1	23.7	26.9	25.6	26
41	UK	B	2017-02-16	UK363091601344	1344	5	2																			13.6	18.1	19	16.4	16.6	15.2	13.8		12.7	10.6	10.3	9.9	6.4	6.3	9.1	7.1	6.9	22	12.3	12.8	12.9	13.1	13.4	14
42	UK	B	2017-02-16	UK363091601365	1365	4	1
43	UK	B	2017-02-16	UK363091601365	1365	5	1								35.3	38.5	37.9	39.2	38.5	38.5	37.8	39.4	37.8	38.1	37.9	39.6	41.2	43.4	42.7	42.8	42.8	44.4	45.5	45	43.9	43.3	44	46	48.1	43.9	44.4	46.1	51.1	44.1	45.5	46.5	46.5	48.2	48.6
44	UK	B	2017-02-16	UK363091501371	1371	5	1
45	UK	B	2017-02-16	UK363091601393	1393	5	1								30.1	30.7	32.4	33.2	29.5	36	29.6	36.7	35.7	35.3	36.7	34.3	35.8	39.3	37.1	42.4	44	43.3	37.6	43.1	39.4	44.4	41.8	45.6	43	45.1	47.6	44	42.5	46.3	46	48.5	47.7	45.7	44.2
46	UK	B	2017-02-16	UK363091701394	1394	5	1								17.9	17.5	16.1	16.1	15.2	15.9	15.6	19.9	19.5	14.7	19.3	16.4	7.1	20.9	22	21.3	22.7	25	24.6	23.1	26.9	27	26.1	26.1	29.1	30	27.3	27.4	27.5	26.1
47	UK	B	2017-02-16	UK363091201403	1403	5	1								37.8	37.1	38.2	40.4	43.6	39.8	39.9	41.9	41.8	41	42.5	45.3	43.2	47	41.8	42.9	40.5	43	42.4	46	41.1	43.9	47.8	47.5	45.3	47.7	44.2	45	43.8	48.5	46	48.7	42	49.3	44.9
48	UK	B	2017-02-16	UK363091501406	1406	5	2
49	UK	B	2017-02-16	UK363091501406	1406	6	2																												31	29.9	29.9	33.2	34.1	31.3	31.3	31.4	32	27.3	29.3	33.2	34	34	37.6
50	UK	B	2017-02-16	UK363091101416	1416	5	1												26.8	29	27.8	30	18.1	28.3	30.7	30.5	32.8	30.8	31.5	32.3	36.5	35.4	36.5	38.2	39.3	40.9	36.9	40	39.4	40.9	42.5	40.4	42.6	41.5	37.4	43	40.2	39.1	42.7
51	UK	B	2017-02-16	UK363091601421	1421	5	1								40.6	43.3	42.7	38.3	41.5	42.8	45.1	41.5	49.1	46	47	47.6	48.7	47	47.8	48.4	51	50.1	46.6	48.6	53	51.8	51.8	55.7	50.7	54.8	53.2	51.4	51.8	52.3	50.2	55.3	44.5	54.6	56.8
52	UK	B	2017-02-16	UK363091701429	1429	5	1								22.4	23.6	30.5	29.6	32.3	31.2	32.2	31.2	32.7	32.4	35.5	35.8	36.7	34.3	32.4	37.4	40.1	41	33.2	38.4	44.5	43.8	40.4	43.1	40.8	46.1	44.4	44.1	45.5	45.3	45.6	45.9	42.1	45.6	46.4
53	UK	B	2017-02-16	UK363091201431	1431	4	2
54	UK	B	2017-02-16	UK363091201431	1431	5	2								29.6	32.4	34.7	37.2	33.6	35.7	39.6	40.3	38.4	37	39.3	39	38.8	43.5	40.3	40.4	41.6	44.1	44.9	46.1	46.4	30.5	45.4	41.4	43	45.4	41.8	46.3	41	42.3	43.5	44.8		43.2	40.6
55	UK	B	2017-02-16	UK363091501434	1434	5	2								29.8	22.6	25.8	30.7	29.5	25.1	27.6	29.3	30.2	31.9	27.9	32.4	27.6	32.5	33.3	32.5	33.3	32.6	34.7	35.6	34	34.6	34.6	37.4	36.4	33.1	36.9	35.2	36.9	36.9	36.4	34.4	33.7	36.7	36.2
56	UK	B	2017-02-16	UK363091101451	1451	4	1								32.3	38.2	37.6	37.8	38.7	37	39	38.7	38	40.6	40.8	41.1	38.5	40.6	40.8	41.8	41.3	41	41.1	41.7	42.3	42.7	42.4	38.9	39.2	40.3	40.5	40.4	41.4	40.1	43.7	40.5	45.1	43.1	40.4
57	UK	B	2017-02-16	UK363091201466	1466	5	2								29.5	33.6	35.1	31.9	33.2	35.8	30.2	31.9	36.6	37.8	34.8	38.6	37.8	38.2	41.5	40.8	43	41.1	41.8	41.1	40.1	45.2	19.3	45.4	42.3	47.8	45.2	43.6	44.1	46.6	47.3	45.7	43.3	45.7	45.8
58	UK	B	2017-02-16	UK363091101472	1472	5	1
59	UK	B	2017-02-16	UK363091101472	1472	6	1								32.6	35	36.8	39.3	37.8	37.4	37.7	37.3	38.5	36.7	36.9	39.9	27.1	39.8	50.4	43.8	44.1	43.8	43.9	40.3	44.6	42.1	43.4	43.4	47.6	47.6	46.6	44.4	46.1	46	39.3	52.9	45.8	49.6	43.9
60	UK	B	2017-02-16	UK363091501476	1476	5	1								38.1	39.7	39.4	38	38.3	43.7	39.7	44.5	40.2	44.2	42.7	44	44.1	42.5	43.8	42.7	44.9	48.9	45.7	46	49.9	46.9	49.2	50.8	43.9	48.8	48.4	48.9	48.2	52.8	48.4	49.9	50	49.8	50
61	UK	B	2017-02-16	UK363091401482	1482	5	1
62	UK	B	2017-02-16	UK363091401482	1482	6	1								30.4	32	34	36.6	38	40.9	39.9	42.7	42.7	42	45.2	45.3	41.8	42.9	40.1	45.4	41.3	45.1	44	47.2	47.9	46.7	47.7
63	UK	B	2017-02-16	UK363091401517	1517	4	1
64	UK	B	2017-02-16	UK363091401517	1517	5	1								42.6	45.8	47.4	48	43.3	44.4	46.7	45.3	45.8	47	43.5	45.2	47.4	46.9	51.2	45.8	50.5	48.6	49.5	48.3	48.2	56.8	52.1	52.5	47.2	54.8	54.6	54.8	55.7	56.8	54	57.4	56.5	56.3	55.6
65	UK	B	2017-02-16	UK363091401531	1531	4	2
66	UK	B	2017-02-16	UK363091401531	1531	5	2								36.3	36	37.8	35.8	38.6	39	42.6	41.9	40.3	39.6	40.8	40.5	39.4	41.6	42.4	42.9	43.5	43.1	41.1	44.4	44	40.2	46.2	45.7	42.1	48.5	41.3	42.9	48.8	24.3	39.6	43.3	43.4	37.8	40
67	UK	B	2017-02-16	UK363091501532	1532	4	1																				36.3	40.1	39.5	39.9	40.8	39	39.3	38.5	40.6	40.6	41.7	41.7	39	40	39.2	42.1	38.8	42.2	37.4	43.2	42.4	42.2	42.2
68	UK	B	2017-02-16	UK363091601540	1540	4	2
69	UK	B	2017-02-16	UK363091301544	1544	3	2
70	UK	B	2017-02-16	UK363091301544	1544	4	2												26.2	27.4	42.3	29.2	31.7	32.1	32.8	32.9	32.6	36.4	34.3	37.3	36.4	37.3	38.5	37.2	37.8	39.1	39.6	47.2	43.5	37.5	43.9	45.3	43.5	45.5	43.7	39.1	43	46.5	34
71	UK	B	2017-02-16	UK363091101549	1549	4	2								35	34.9	37.4	37.2	37.1	36.4	36.9	37.4	33.1	39.3	42.2	42.3	41.6	43.3	41.8	42.2	40.9	42.2	42	44	41.9	43.4	46.2	45.4	46.4	44	46.1	45.9	47.4	47.9	31.2	47.4	47.6	45.7	47.9
72	UK	B	2017-02-16	UK363091301551	1551	3	2								19.9	21.2	19.4	22.2	21	21.7	25.8	23.1	23.2	27.5	27.8	26.8	28.7	29.9	28.6	29.7	29.2	28.4	31.4	29.9	30.8	30.7	29.2	29.4	30.2	28.1	29.4	31.5	31.9	30.9	33.8	32.5	32.2	34.4	35.3
73	UK	B	2017-02-16	UK363091401552	1552	4	1																																								47.7	49.4	46.5
74	UK	B	2017-02-16	UK363091601554	1554	4	1
75	UK	B	2017-02-16	UK363091101570	1570	4	2								33.6	13.4	35.9	36	36.7	35.8	37.7	36.8	38.7	40.6	41.3	43.6	41.3	42.5	45.3	44	47.4	47.7	49.4	48.6	50.3	46.2	47.1	48.2	47.2	47.4	47.1	44.4	46	45.2	49.7	48.2	49.8	44.1	51
76	UK	B	2017-02-16	UK363091201571	1571	4	2																		27.9	28.3	27.6	30.2	30.5	32.6	30.7	30.2	34.7	33.2	35.7	36.2	36.5	35.6	37.4	35.9	35.6	35.2	37.1	34.7
77	UK	B	2017-02-16	UK363091601582	1582	4	1
78	UK	B	2017-02-16	UK363091601582	1582	5	1								41.6	43	41.1	43.8	45.8	47.2	45.5	44.5	48.9	47.8	48.1	49.7	46.8	52.9	46.9		45.8	46.2		51.2	49	46.3	45.6	54.3	47.5		50.8	50	54.4	49.7	51.7	52.7	52.2	53	53.2
79	UK	B	2017-02-16	UK363091701583	1583	4	1
80	UK	B	2017-02-16	UK363091701583	1583	5	1								33.6	29.5	32.2	44.2	44.8	45.3	49.5	47.6	50.1	48.2	47.9	51.7	48.8	49.8	42	45.9	38.5	41.4	45.4	47.6	43.7	50.7	45.4	47.9	41.7	48.1	49.3	46.1	46.6	49.3	48.2	52.2	50.5	52.3	50.9
81	UK	B	2017-02-16	UK363091301586	1586	4	1								28.1	29.1	34	34.7	35.6	36.1	34.3	37.4	37.4	35.5	40.3	39	39	43.6	40.9	43.8	44.3	42.1	37.7	41.8	45.3	31.7	24.3	35.4	41.7	39.3	41.4	42.7	42.4	40.1	42.6	44.4	50.7	43.9	36.6
82	UK	B	2017-02-16	UK363091101598	1598	4	2														23.3	33.1	26	26.4	26.4	27.9	28.1	32.5	28	29.9	28.3	32.3	33.1	32.2	33	30.5	35.8	32.4	33.5	33.7	32.7	35.5	36.8	35.1	35.2	34.9	36.8	34.6	35.2
83	UK	B	2017-02-16	UK363091201606	1606	4	1								28.7	33.6	31.2	32.8	33.6	33.8	35.2	32.7	34.6	36.8	36.6	41.1	34.8	39.9	39.1	38.3	37	39	41.1	40.3	37.6	43	37.5	40.7	39.3	40.5	40.7	41.3	38.4	40	41.2	38.2	41.3	41.6	39
84	UK	B	2017-02-16	UK363091501609	1609	5	1								39.7	39	40.7	41.9	39.4	40.4	38.8	41.1	41.7	42.2	42.2	45.8	45.1	40.6	44.4	41.7	43.9	44	44	45.4	49	46.3	44.6	46.2	40.5	47.9	43.1	46.5	41.4	42.6	47.3	42.7	42.8	44.7	43.3
85	UK	B	2017-02-16	UK363091401615	1615	4	2																												26	24.7	26.2	24.3	19.1	27	28.5	27.2	24.8	25.3	30.5	29.3	29.5	26.3	25.8
86	UK	B	2017-02-16	UK363091701625	1625	4	2
87	UK	B	2017-02-16	UK363091101626	1626	3	1
88	UK	B	2017-02-16	UK363091101626	1626	4	1								31.5	26	30.2	31.1	29.7	31.6	33.1	33.4	32.7	36.7	37.4	38.5	40.5	35.2	40.6	37.5	39.8	42.1	36.1	33.4	29.8	40	48.9	37.3	34.7	47.7	35.9	44.6	46.6	42.5	42.8	42.8	43.1	42.7	44.1
89	UK	B	2017-02-16	UK363091101633	1633	4	2
90	UK	B	2017-02-16	UK363091601638	1638	4	1								27	27.2	28	26.1	28.7	26	27.2	27.6	26.1	26.5	28.8	25.3	27	26.7	26.9	26.9	24.9	27.9	23.2	29.2	28.4	31.2	31.8	31.8	32.5	32.4	23.7	32.4	34.7	34	34.9	34.3	34.3	34.4	29.1
91	UK	B	2017-02-16	UK363091201641	1641	3	2																	37.2	33.7	35.3	41.6	39.5	40.8	42	42.4	41.8	43.6	43.5	43.3	44.4	42.6	42.8	43.7	45.5	46	45.5	45.7	43.7	48.2	49.1	49.6	48.9	47.5
92	UK	B	2017-02-16	UK363091501644	1644	3	1
93	UK	B	2017-02-16	UK363091601645	1645	3	2
94	UK	B	2017-02-16	UK363091601645	1645	4	2								34	34.2	35	34.7	49.3	49.8	46.2	53.4	53.4	30.5	31	38.5	42.7	47.4	38.7	39.2	38	41.7	43.9	44.1	45.3	42.3	38.2
95	UK	B	2017-02-16	UK363091701646	1646	3	1
96	UK	B	2017-02-16	UK363091701646	1646	4	1																										39.9	46	43.3	40.2	40.7	38.7	37.2	37.4	40.7	38.4	35.6	41.3	40.2	39.2	41.8	40.5	41.1
97	UK	B	2017-02-16	UK363091301649	1649	4	1								27.9	30.7	24.7	25.8	30	31.4	34.2	33	31.5	28.6	24.2	29.9	22	21.6	27.7	31.8	31.6	31.7	29.6	32	39.3	35.6	34.7	24.9	39.4	33.8	35.9	35.8	37.5	37.3	38	38.7	43.9	43.8	43
98	UK	B	2017-02-16	UK363091601652	1652	4	2								33.5	33.3	34.3	34.4	37.8	38.7	39.3	40.4	36.9	40	38.4	38	40.7	41.7	40.3	38.4	39.4	28.6	41.8	41.8	42.4	40.5	40.1	30.2	41.6	42.7	42.9	39.1	41.4	45.1	38.4	40.3	44.9	38.9	40.4
99	UK	B	2017-02-16	UK363091701653	1653	3	2
100	UK	B	2017-02-16	UK363091601659	1659	4	2											28.7	25.6	28.4	26.9	26.2	21.6	19.5	17.3	19.7	24.5	23.3	28.9	24.1	25.1	16		16.9	17.3	17.3		16.1	17		15.5	29.1	26.6	27.3	27.8	29.1	29.5	29.1	30.9
101	UK	B	2017-02-16	UK363091701660	1660	3	1								10.7	10.7		10.8	10.7	6.8	16	19.7	18.8	20.2	19.2	19.9	18.8	6.7	13.7	16.4	14.9	15.4	18.1	18.7	18.7	18.9	18.4	19.1	21.1	20.6	19.7	22.9	25.3	26	25.8	26.7	25.1	24.7	28.4
102	UK	B	2017-02-16	UK363091301663	1663	4	1
103	UK	B	2017-02-16	UK363091301663	1663	5	1								45.8	41.6	43.9	47	44.8	44.7	46.8	41.1	45.3	45.8	46.5	39	45.8	47.8	48.4	41.1	50.7	44.7	47.7	47.7	46.4	40.1	51.7	47.4	35.7	46.9	41.6	42.8	48.1	52.2	44.2	50.7	50.7	43.9	53.7
104	UK	B	2017-02-16	UK363091601666	1666	5	1								27.7	25.4	32.5	27.2	27.7	29.8	33.1	30.1	32.2	34.1	34.6	34.3	34.4	36.9	26.6	24.7	31.2	31.6	32.4	32.5	34.9	34	33.9	34.5	33.4	34.6	38	36.9	35.9	37.6	35.6	38.1	39.1	36.1	33.9
105	UK	B	2017-02-16	UK363091501672	1672	3	1															36.6	36	35	37.2	38.3	40.2	38.7	38.2	40.4	39	41.2	41.9	41.3	38.9	40	38.9	39.6	41.2	42.9	43.1	43	43.8	43.7	47.3	44.3	46.4	43.3	41.7
106	UK	B	2017-02-16	UK363091101675	1675	3	1								40.6	39.9	39.4	34.1	37.6	35.3	36	37.4	35.8	38.9	42.5	43.4	40.8	43.5	46.9	47	50	52.1	51.1	48.9	47.5	48.6	48.9	52.8	51.4	51.8	51.5	52.9	47.4	50.1	48.7	46.4	38.1	46.5	46.9
107	UK	B	2017-02-16	UK363091301677	1677	3	1
108	UK	B	2017-02-16	UK363091301677	1677	4	1								11.4	29.3	31.5	31.6	31.8	34.8	34.2	37.3	36.4	37.4	36.6	35.4	35.1	37.3	41	40.7	37.7	42.6	42.1	38.9	39.6	42.1	41.4	43.6	41.4	46.2	40.3	41.9	43.1	43.3	46	45.2	46.4	46.7	44
109	UK	B	2017-02-16	UK363091501679	1679	2	1								36.2	37.7	40.4	42.7	42.4	39.7	40.3	39.3	34.6	35.9	28	36.8	34	33.5	31.9	32.3	29.1	32.8	40.4	38.2	36.2	39.6	38.9	40.3	41.8	39.3	41.6	41.9	41	41.7	42.1	41.8	39.9	42.7	41.9
110	UK	B	2017-02-16	UK363091101682	1682	3	2
111	UK	B	2017-02-16	UK363091101682	1682	4	2								30.4	30	30.5	28	32.1	31.8	31.8	35.9	37.8	36.2	35.6	34.9	34.7	39.4	36.8	22.5	40.5	39.2	36.8	40.3	40.5	41.5	38.1	39.3	39.7	41.3	41.9	42.7	41.9	42.4	43.8	46.8	43.9	44.4	44.3
112	UK	B	2017-02-16	UK363091401685	1685	3	1								29.4	28.3	29.6	28	32.2	30.9	33.8	34.8	36.9	34.5	39.2	35.2	38.2	37.6	39.6	39.9	39.1	40.9	40.4	37.2	40.9	40.8	41.5	39.6	40.7	40	42.8	39.4	42.1	35.5	40.1	40.9	40.3	38.5	42.8
113	UK	B	2017-02-16	UK363091701695	1695	4	2								26.8	32	32.3	31.8	32.8	33.9	43.5	35.1	41.8	35.2	38	39.5	41.7	42.4	42.3	42.1	45.6	40.5	44.5	45.5	47.2	43.5	46	46.9	50.3	50.4	49	47.7	50.7	48.2	52.7	50.1	50.7	48.7	51.8
114	UK	B	2017-02-16	UK363091201697	1697	4	2												24.2	24.4	28.6	26.3	32.7	22.6						31.4	34.1	33.7	34.3	34.4	34.8	37.9	38.3	33.2	34	34.4	35.6	34.5	33.2	39.3	32.4	34.6	34.6	36.8	33.4
115	UK	B	2017-02-16	UK363091401699	1699	5	2												39.3	42.7	40.8	45.2	44.2	46.1	43.1	44.6	44.2		43.2	45.8	44.6	49.6	51	49.4	49.5	49.9	47.5	52.3	54.4	42.9	45.4	48.6	47	49.6	48.4	46.9	53.6	49.7	51
116	UK	B	2017-02-16	UK363091401706	1706	3	2
117	UK	B	2017-02-16	UK363091601708	1708	3	1
118	UK	B	2017-02-16	UK363091701709	1709	3	1
119	UK	B	2017-02-16	UK363091601715	1715	4	1								31.6	30.1	34.2	33.1	33.5	32.9	35.3	34.3	32.5	30.9	33.8	34.1	34.3	37	34.4	36.5	34.7	35.7	35.2	36.2	36.4	35.5	38.4	37.7	39.7	39.1	35.1	40.2	38.4	39.6	37.9	39.5	41.7	37.8	39.2
120	UK	B	2017-02-16	UK363091701716	1716	3	1
121	UK	B	2017-02-16	UK363091701716	1716	4	1								35.7	38	36.8	37.3	38.1	39.4	39.4	38.9	21.7
122	UK	B	2017-02-16	UK363091201718	1718	4	2								31.6	34.6	33.1	35.1	36.9	39.7	40.6	39.6	39.5	38.6	43.4	41.2	43.4	44.3	42	42.5	40	40.8	44.6	43.7	42.4	44.1	35.9	45.9	44.2	43.7	45	40.5	44.2	39.7	42.2	43.4	40.8	42.7	42.3
123	UK	B	2017-02-16	UK363091601722	1722	4	1								33.4	35.7	37.7	35.5	35.5	39.4	21.7	39.2	36	39.4	33.7	39.3	40.1	40.8	38.9	41.2	43.8	42.5	44	40.4	41.6	44.3	45.5	36.1	39.9	42.9	44.4	40.5	41.7	37.1	40.6	41.6	42.6	36.9	39
124	UK	B	2017-02-16	UK363091701723	1723	4	1																		26.5	28.1	30	31.3	27.4	32.4	32	30	30.7	31.5	31.3	35	34.7	39.3	35.1	37.7	36.2	32.2	40.6	34.9	35.8	38	34.9	37.7	35.3
125	UK	B	2017-02-16	UK363091201725	1725	3	1
126	UK	B	2017-02-16	UK363091201725	1725	4	1								26.7	22.5	20.2	24.7	25	26.8	24.5	28.6	27.7	27.8	29.4	29.8	28.2	27.1	31.9	32.3	31.8	35.6	30.9	30.9	34.8	34.5	32.5	35.2	35.4	36	33.7	36.5	36.8	38.3	35.6	32.1	35.3	35	31.3
127	UK	B	2017-02-16	UK363091501728	1728	3	1
128	UK	B	2017-02-16	UK363091501728	1728	4	1								26.7	29.9	29.6	31.2	30.4	12	32.7	31	34.9	32.4	41.3	36.1	34.4	36.8	36.8	38.6	36.4	38.7	39.7	38.5	37.4	37.4	39	39.6	37.8	39.7	38.6	36.6	40.1	38.9	38.5	40.3	38.8	39	37.7
129	UK	B	2017-02-16	UK363091701730	1730	3	2								31.1	27.5	31	31.8	37	35.6	33.1	35.4	35.8	36.2	34.9	38.8	39.7	37.2	29.7	39.5	37.5	36.6	35.9	34.4	38.5	37.7	34.7	38.3	36.7	39.2	38.1	37.5	38.9	34.2	40.3	36.8	36.1	37.1	36.7
130	UK	B	2017-02-16	UK363091401734	1734	3	1
131	UK	B	2017-02-16	UK363091701737	1737	3	1
132	UK	B	2017-02-16	UK363091701737	1737	4	1								27.9	33.3	29.4	33.6	31.4	36.1	33.5	36.6	33.7	36.9	37.5	39.7	38.2	38.4	38.6	38.7	39.9	41.8	38.6	40.3	40.6	51	46.3	48.4	48	47.3	49.5	45.5	40.2	35.4	37.2	35.7	31.3	32.5	37.5
133	UK	B	2017-02-16	UK363091301747	1747	3	1
134	UK	B	2017-02-16	UK363091401748	1748	4	2
135	UK	B	2017-02-16	UK363091401748	1748	3	2								35	34.8	34.8	35.2	38.7	37.2	36.1	39.4	37.2	40.3	39.7	37.1	42.8	43.6	41.3	43.9	42.8	44.5	40.9	46.4	41.7	47.1	46.4	44.4	43.9	44.3	46.9	53.2	51.8	49.4	48.5	51.5	43.3	47.1	48.7
136	UK	B	2017-02-16	UK363091701751	1751	3	1								43.8	42.9	42.6	43.6	41.9	44.8	43.6	41.9	44.3	36.2	41.1	43.7	43	42.1	44	43	39.2	43.7	40.9	41.9	40.1	42.6	41.9	43.6	42.3	44.4	42.4	43.4	42.8	46.2	41.3	47.5	45.9	47.7	43.9
137	UK	B	2017-02-16	UK363091101752	1752	3	2
138	UK	B	2017-02-16	UK363091101752	1752	4	2													29.3	32	32.7	34.7	36	31.9	37.2	36.8	37.2	38.4	15.6	41.4	38	40.4	39.5	42.2	37.6	39.5	48.5	44	44.9	42.7	45.1	44.8	42.9	44.8	43.4	44.1	43.9	36.1
139	UK	B	2017-02-16	UK363091401755	1755	3	1
140	UK	B	2017-02-16	UK363091401755	1755	4	1								29.3	32	35.5	32.2	35.1	32.5	35	33	34.6	45.8	38	38.5	34.5	39.2	37.1	42	41.9	42.5	41.5	44.7	44.7	45.9	46.6	41.4	44.5	43.6	44.7	44.4	44.5	42.6	44.7	44.8	44.7	44.1	45.4
141	UK	B	2017-02-16	UK363091601757	1757	2	1
142	UK	B	2017-02-16	UK363091601757	1757	3	1								37.2	40.2	38.9	50.8	43.5	44.9	42.2	47	44.9	44.9	47.6	48.4	48.3	48.5	48	46.8	44.2	41.2	45.8	44.7	43.1	44.8	47.7	46.7
143	UK	B	2017-02-16	UK363091201767	1767	3	2																25.8	27.6	29.9	34.3	32	32.9	32.3	13.2	31.4	34.1	33.7	33.9	36.4	47.2	36.4	37.6	38.2	37.9	36.5	34.7	37.3	34.5	34.8	36.6	36.1	34.5	39.5
144	UK	B	2017-02-16	UK363091301768	1768	3	2
145	UK	B	2017-02-16	UK363091301768	1768	4	2								12	26.9	32.3	33.6	30.5	33.8	34.1	35.6	34.9	35.9	36	36.8	34.4	37.5	39.1	39	38.2	46.5	44.2	43.5	41.6	45	42.6	43.6	44.5	42.4	46.7	44	34.3	41.6	45.8	41	41.5	46.6	43.7
146	UK	B	2017-02-16	UK363091301775	1775	3	2
147	UK	B	2017-02-16	UK363091601778	1778	2	2
148	UK	B	2017-02-16	UK363091301782	1782	3	1								24.6	27	25.5	26.7	25.8	29.9	30.4	32.5	33.2	29	33.8	31.7	34.6	30.9	34	36.7	37.6	37.8	33.2	36.8	37.2	35.9	34.7	40.1	39.4	42.1	39.1	40.9	43	43.5	39.2	39.2	40.8	40.7	40
149	UK	B	2017-02-16	UK363091401790	1790	3	1
150	UK	B	2017-02-16	UK363091401790	1790	4	1								30.9	27.9	32.1	28.4	34.6	40.4	43.9	56.7	41	46.3	46.8	50.6	45.8	48.3	51.7	49.7	51.6	48.5	51.4	52.8	52.4	50.7	52.2	49.6		55.2	55.5	59	56	56.8	51.3	54.8	58.7	55	57.8
151	UK	B	2017-02-16	UK363091101794	1794	3	1
152	UK	B	2017-02-16	UK363091201795	1795	2	2
153	UK	B	2017-02-16	UK363091601806	1806	3	2																41.3	43	23.8	26.6	25.3	39.6	38.5	42.9	46.7	45	44	49.1	49.8	47	45.8	47.7	48.2	47.3	44.1	46.3	44.9	50	44.8	45.4	50.1	49.8	49.6
154	UK	B	2017-02-16	UK363091401811	1811	2	2
155	UK	B	2017-02-16	UK363091401811	1811	3	2									32.6	32.8	26	31.1	34.8	32.7	33.1	33.1	35.6	35.3	33.9	36	32									39	42.8	43	44	46.1	44.8	45.6	46.6	46.6	46.6	46.6	46.3	45.1
156	UK	B	2017-02-16	UK363091301817	1817	3	2
157	UK	B	2017-02-16	UK363091701821	1821	3	2								39.1	41.1	39.4	39.6	42.4	40.3	39	39	42.5	43.2	42.8	44.1	44.5	42.8	45.1	42.2	40.3	36.1	41.9	43.2	44.1	44.3	44.6	41.7	43.4	46	43.7	42.6	44	44.2	45.8	41.3	46.1	46.5	43.9
158	UK	B	2017-02-16	UK363091201823	1823	3	2																				32.3	34.4	35.9	36.6	33.8	39.2	37.1	36.3	37.4	37	38.3	40	33.8	40.2	40.2	38.6	37.3	38.8	39.9	35.4	40.4	41.4	38.3
159	UK	B	2017-02-16	UK363091301824	1824	3	1
160	UK	B	2017-02-16	UK363091301824	1824	4	1								33.2	33.4	32.9	31.3	34	34.5	35.4	38.2	32.3	38.7	40.5	37.9	40.3	38.7	42.4	40.7	44.9	41.5	43.9	45	45.7	46.9	46.2	45.1	50.6	45.7	49.3	48.3	48.4	45.6	50.6	48	43.5	47.8	41.1
161	UK	B	2017-02-16	UK363091401825	1825	2	1
162	UK	B	2017-02-16	UK363091401825	1825	3	1								40.8	39.1	39.6	38.7	44.4	46.5	47.9	48.2	46.4	49.1	49.1	40.6	46.7	45.5	47.3	47.5	46.1	47.3	45.9	48.9	48.2	48.6	48.8	44.4	45.3	48.3	48.3	46.5	52.3	51.5	49.9	48.4	49.8	48.5	50.9
163	UK	B	2017-02-16	UK363091701828	1828	3	2								22.3	29.3	32.2	31.4	41.3	40.9	27	37.9	38.8	39.3	41.9	39.4	43.4	44.1	42.9	38.6	48.3	43.6	50.1	48.7	49.5	48.1	51.3	50	52.5	48.7	47.5	48.4	46.2	51.4	52.5	56.6	51.4	55.2	57.6
164	UK	B	2017-02-16	UK363091201837	1837	3	1								23.2	25.5	25.3	26.4	29.8	28.1	30	29.8	32.5	31	34.6	32.6	33.2	33.3	34	22.4	35.2	33.7	34.3	37.7	35.7	34.2	37.9	35	39	39.7	39.6	39	36.9	41.1	32.1	40.4	39.6	41	39.7
165	UK	B	2017-02-16	UK363091701842	1842	3	2										13.2	13	12.2	11	8.7	8.3	9.3									17.8	16.3	18.8	18.1	19.4	18.4	18.8	20	18.9	20.6	13.7	21.9	21.5	25.1	22.3	24.1	24.1	26.2
166	UK	B	2017-02-16	UK363091101843	1843	3	1														24.7	26.6	28.1	26.4	27.5	30	33.5	30.9	30.2	32.4	31.4	31.6	29.8	30.6	33	31.3	32.1	37.3	37.9	34.8	37.9	35.8	40.3	39.1	39.8	41	40.3	41.1	40.5
167	UK	B	2017-02-16	UK363091301845	1845	2	2
168	UK	B	2017-02-16	UK363091501847	1847	3	2
169	UK	B	2017-02-16	UK363091501847	1847	4	2								12.7	37.8	40.8	36.3	50.4	55.2	53.5	42.8	42.1	55.7		43.8	45.5	57.9	57.9	47.7	44.8	50.5	47.4	58.9	49.2	46.9	47.7	48.4	48.1	48.4	49.2	51.9	49.4
170	UK	B	2017-02-16	UK363091401853	1853	3	1								19.2	18.6	19.9	19.5	20.5	18.2	21.9	20.8	22	22.4	21.7	23.2	26.5	27.4	26.1	28	26	29.5	30.7	33.2	31.8	32.5	34	33.2	33.8	33.8	35	34.9	34.5	36.2	35.5	36.2	36.9	35.5	35.1
171	UK	B	2017-02-16	UK363091501854	1854	3	2								36	35.7	37.1	35.5	37	38	40.1	40	40	42.3	41.6	39.9	40.9	42.3	42.7	39.2	41.6	38.7	38.8	42.1	43.1	40.9	43.6	43.4	46	41.5	43.8	42.5	40.3	41.2	39	41.8	43.8	42.4	45
172	UK	B	2017-02-16	UK363091701856	1856	3	1
173	UK	B	2017-02-16	UK363091701856	1856	4	1								45.3	43.7	45.9	42.7	43.5	41.4	44.9	48.8	46.3	46.5	45.5	45.7	46.7	48.1	45.8	44.2	46.4	43.3	47.9	42.2	48.9	45.1	48.5	48.6	48.9	46.5	46.1	43.8	49.4	40.8	47.6	47	50.1	44.4	44.1
174	UK	B	2017-02-16	UK363091201858	1858	3	1								31.4							37.4	35.8	38.8	37.2	38.3	37	38.5	37.6	37.5	36.3	39.9	39.3	39.7	38.3	42.3	38.2	37.1	44.7	38.6	41.3	41.2	41.1	40.9	39.8	45.1	40.4	39.4	40.9
175	UK	B	2017-02-16	UK363091401860	1860	2	2
176	UK	B	2017-02-16	UK363091401860	1860	3	2								26.9	27	28.1	29.4	28.5	30.1	31.7	29.2	37.3	37.8	37.3	38	37.7	37.8	43.3	37.3	41.6	38.1	35.8	39.6	43.1	42.5	40.3	35.8	40.5	37.4	38.8	40.1	41.5
177	UK	B	2017-02-16	UK363091601862	1862	2	2
178	UK	B	2017-02-16	UK363091301866	1866	2	2
179	UK	B	2017-02-16	UK363091601869	1869	2	2								32.5	32.1	32	35.3	34.3	34.3	38.8	37	34.6	38.3	37.1	38.5	39.8	37.3	26.7	31.2	34.1	35.4	35.8	34	34.5	31.6	37.8	31.5	30	16.3	29.1	29.5	30.2	28.8	27.8	27.6	29.8	31	30.2
180	UK	B	2017-02-16	UK363091101871	1871	2	2
181	UK	B	2017-02-16	UK363091101871	1871	3	2										29.4	34.2	31.5	31.8	32.5	37.9	37.1	37.6	32.2	34	34.5	33.5	33.9	36.5	34.8	36.9	36.8	37.7	34.8	38.2	38.6	38.8	37.5	35.5	38.9	37.6	38.5	33.3	36.7	36	37.8	34.7	38.4
182	UK	B	2017-02-16	UK363091301873	1873	3	1								34.1	35	43.4	35.5	35.7	35.6	35.5	35.9	39	37.5	36.3	41.2	43.3	41.1	40.8	42.1	42.7	40.8	41.6	43.9	34.9	46.5	46.4	44.4	46.3	43.6	37.5	46.6	43.4	46.6	44.3	41.4	42.9	38.9	40.2
183	UK	B	2017-02-16	UK363091701877	1877	2	2
184	UK	B	2017-02-16	UK363091701877	1877	3	2								30	31.4	34.6	33	34.1	33	33	35.3	34.4	36.4	34.4	33.9	34.3	35.1	34.7	35.6	35.7	35.2	33	33.4	36.7	34.7	34.7	33.3	37.9	37.4	37.6	36.5	34.2	34.1
185	UK	B	2017-02-16	UK363091101878	1878	3	2								40.1	39.1	42.5	41.1	41.5	42.4	45.4	44.6	45.3	42.5	41.4	45.1	46.1	33.1	44.7	47	46.8	44.7	51.1	49.5	51.7	50.1	47.8	47.6	52.5	50.9	48.7	46.1	48	48.7	50.3	46	50.1	52.5	45.6
186	UK	B	2017-02-16	UK363091401881	1881	2	1																																						32.6	35.3	37.8	36.5	36.8
187	UK	B	2017-02-16	UK363091501882	1882	2	1
188	UK	B	2017-02-16	UK363091301887	1887	2	1
189	UK	B	2017-02-16	UK363091301887	1887	3	1								29.6	38.6	36.8	37	36	39	35.2	41.7	40.9	41.9	41.7	42	42.8	44.7	43.5	45.1	43.1	45.4	45.6	45.5	45.8	44.1	47.1	42.7	44.5	44.6	45.6	46.6	48.2	48.9	47.5	44.4	48.8	43.7	44
190	UK	B	2017-02-16	UK363091401888	1888	1	2
191	UK	B	2017-02-16	UK363091601890	1890	2	1
192	UK	B	2017-02-16	UK363091101892	1892	2	2
193	UK	B	2017-02-16	UK363091701898	1898	2	2
194	UK	B	2017-02-16	UK363091701898	1898	3	2								27.5	27.5	27.5	31.8	43.2	40.3	39.8	44.5	34.9	43.8	41.8	36.8	37.5	33.3	33.5	35.4	39	38.9	40.3	38.7	40.1	39.6	39.8	40.5	38.8	39.6	36.8	39.2	39.9	39.4	38.6	40.4	40.4	41.3	39
195	UK	B	2017-02-16	UK363091401902	1902	2	1
196	UK	B	2017-02-16	UK363091401902	1902	3	1								35.1	34.5	34	36.2	37.2	36.1	38.8	38.6	37.6	35.6	35.5	37.4	37.1	32.5	35.5	36.2	36.4	38	36.3	37.2	35.8	38.1	35.8	37.4	35.8	34.5	37.7	37.6	35.2	30.8	27.4	14.6	17.4	22.9	23
197	UK	B	2017-02-16	UK363091601904	1904	1	1
198	UK	B	2017-02-16	UK363091601911	1911	2	1
199	UK	B	2017-02-16	UK363091601911	1911	3	1								21.3	24	27.8	27.9	29.6	30	31.5	31.7	33.3	32.8	35.4	38	34.9	37.1	37.9	39.3	37.7	39.1	38	40.7	36.4	42.1	41.2	41.5	41.1	42.5	39.6	37.8	39	41.8	41.7	41.7	54.6	44.4	45.7
200	UK	B	2017-02-16	UK363091101913	1913	2	2
201	UK	B	2017-02-16	UK363091301915	1915	2	2
202	UK	B	2017-02-16	UK363091301915	1915	3	2								31	33	34.3	37.5	36.5	38.5	36.7	41.2	40.6	41.6	40.7	39	41.1	41.8	40	43.9	43	39.9	43.5	45.3	44.7	41.1	41.4	38.6	46.9	47.8	53.2	49.1	44.8	43.1	45.1	50.7	50.9	49.4	46.2
203	UK	B	2017-02-16	UK363091101920	1920	2	2
204	UK	B	2017-02-16	UK363091101920	1920	3	2								34.5	35.8	33.6	38	36.2	39.3	38.9	38.3	39.1	40.3	40.3	41.8	43.4	44.5	43.6	54.3	46.7	44.5	45.1	42.5	45.5	46.2	45.5	46.8	47.6
205	UK	B	2017-02-16	UK363091301922	1922	2	1
206	UK	B	2017-02-16	UK363091601925	1925	2	2
207	UK	B	2017-02-16	UK363091601925	1925	3	2								23.4	26.8	28.9	37.7	35.5	36.4	40.6	39.4	37.3	50.6	52.5	39.2	41.7	39.6	39.6	42	40.1	41.6	33.3	49	39.7	36	40.1	37.5	37.3	38.9	39.6	38.5	37.7
208	UK	B	2017-02-16	UK363091401930	1930	2	2
209	UK	B	2017-02-16	UK363091401930	1930	3	2									16.8	12.5	26.6		36	31.3	33.7	31.8	22	26.4	28.6	25.2	29	32.4	28.4	24.6	25.3	31.8	34.1	33.3	36.3	40.1	38.8	31.3	37.3	43.3	40.6	38.5	38.4	38.7	39.7	42.1	40.5	31.5
210	UK	B	2017-02-16	UK363091101934	1934	2	1
211	UK	B	2017-02-16	UK363091101934	1934	3	1								36.2	59.3	41	40.8	46.6	45	44.6	45	45.8	46.9	51.5	49.1	47	47	47.5	50.1	50.9	47.4	56.7		53.4	52.3		54	54.5	56.4	55.3	50.2	50.2	55.8	56.1	57.9	55.7	56	54.7
212	UK	B	2017-02-16	UK363091201935	1935	2	2																	36.3	39.5	39	36.8	40.6	39.4	40.2	37.5	40.8	39.5	37.8	39.8	37.8	39	37.8	36.9	39.4	36.7	36.3	37.4	35.5	31.7	37.1	37.7	36.4	32.6
213	UK	B	2017-02-16	UK363091501938	1938	2	1
214	UK	B	2017-02-16	UK363091501938	1938	3	1								42.3	44.1	46.7	47	51.3	46.8		48.6	48.2	48.7	51	49.8	51.9	48.5	50.9	48.7	45.7	51	44.2	46	47.6	46.6	48.6	52.4	44.4	53.4	49.4	51.2	54.3	52.9	52.7	51.7	48.1	50.5	49.5
215	UK	B	2017-02-16	UK363091501959	1959	2	1
216	UK	B	2017-02-16	UK363091501959	1959	3	1								30.1	31.9	32.4	28.7	34.3	45.5	41.7	45.8	42	43.4	43	44.9	36.7	40.1	42	43.5	37.1	42.2	34.9	37.3	40	40.3	44.4	36.2	45.1	42	36.3	46.6	45.8	47.5	47	45.9	41	45	47.8
217	UK	B	2017-02-16	UK363091201963	1963	2	1								40.8	40.3	41.3	39.4	39	40.5	45.7	43.6	49	47.1	38.4	48.2	47.9	49.8	46.8	53.4	47.4	34.9	46.2	46.5	46.7	49.1	47.7	48.3	50	48.7	50.6	43	48	46.4	52.9	52.7	50.3	51.4	43.1
218	UK	B	2017-02-16	UK363091501966	1966	2	1								38.5	41	42.4	42.4	40.8	42	40.6	47	43.8	46.8	46.6	46.7	50.4	50.2	50.2	53.7	52.2	52.5	47.2	49.5	43.5	45.7	47.5	43.6	47.8	46.1	40.2	51.4	45.9	48.5	37.8	47.3	47.8	47.2	50.5
219	UK	B	2017-02-16	UK363091201970	1970	2	2
220	UK	B	2017-02-16	UK363091501973	1973	2	2
221	UK	B	2017-02-16	UK363091601974	1974	2	1
222	UK	B	2017-02-16	UK363091101976	1976	2	2
223	UK	B	2017-02-16	UK363091201977	1977	2	2
224	UK	B	2017-02-16	UK363091201977	1977	3	2												32.5	32.8	36.9	32	46.5	38.6	38.6	46.6	36.2	41.1	38.8	37.6	35.8	38.9	38.3	40	40.2	38.7	38.3	40.1	42.1
225	UK	B	2017-02-16	UK363091301978	1978	2	1								33.2	34.7	34.7	36.3	35	37	36.1	35.4	35.2	36.8	36.9	37.9	38.9	40.2	41	39.6	39.4	38.8	40.5	40.4	44.1	42	43.7	45.1	43.8	43	43.4	47.5	40.7	40.2	42.1	46.3	43.6	47.4	44.8
226	UK	B	2017-02-16	UK363091401979	1979	2	1
227	UK	B	2017-02-16	UK363091501980	1980	2	2
228	UK	B	2017-02-16	UK363091101983	1983	2	2
229	UK	B	2017-02-16	UK363091201984	1984	2	2
230	UK	B	2017-02-16	UK363091201984	1984	3	2								39	42.7	39.3	39.3	40.4	49.1	44.8	47.5	49.1	48.1	47.3	52.9	50.7	48.5	53.8	52.6	55.2	53.7	53.4	53.8		34.5	50.1	47.8	40.8	49.8	49	48.8	47.3		52.1	55	35.5	51.9	52.7
231	UK	B	2017-02-16	UK363091301985	1985	2	1
232	UK	B	2017-02-16	UK363091301985	1985	3	1								29.2	31.6	38.8	40	42.3	43	42.7	40.2	41.9	43.7	41.9	41.5	42.5	33	38.5	36.4	41.9	45	45.2	43.6	46.4	40	45.7	42.5	37.4	42.4	42.9	44.7	42.3	44.4	46.6	44.3	46.3	44.4
233	UK	B	2017-02-16	UK363091601988	1988	2	2
234	UK	B	2017-02-16	UK363091601988	1988	3	2												27.6	33	36.1	36.9	23.2	46.1	36.6	37.7	39.1	38.7	39.3	39.8	41.7	40.1	40.4	40.3	41.2	35.5	36.6	40.5	41.8	52.4	46.3	45.5	39.2	45.3	44.2	43.3	47.1	51.3	47.7
235	UK	B	2017-02-16	UK363091701989	1989	2	1																			40.7	39.2	40.8	39.9	38.1	41	43.6	42.6	40.7	44.6	44.4	47.3	43.7	40.2	43	45	42.5	45.6	47.7	48	46.6	43.4	44.7	55
236	UK	B	2017-02-16	UK363091601995	1995	2	2
237	UK	B	2017-02-16	UK363091601995	1995	3	2								42.2	41.8	41.8	41.8	40.5	41.9	46.3	44.6	43.5	44	46.4	45.4	43.4	48.3	59	50	46.8	48.1	45.8	49.6		48.4	48.3	48.3	49.1	52.7	52.3	50.9	52.2	52.7	47.8	50.9	54.1	48.6	49.3
238	UK	B	2017-02-16	UK363091701996	1996	2	1
239	UK	B	2017-02-16	UK363091101997	1997	2	2								32.9	31.7	33.2	31.5						40.9	38	37.7	29.2	41.4	39.1	41	40.9	41	40.5	45.2	42.7	42.4	44.3	40.7	42.5	42.2	40.3	43	41.5	40.5	60.2	41.1	40.3	39.6	39.9
240	UK	B	2017-02-16	UK363091102004	2004	2	1
241	UK	B	2017-02-16	UK363091202005	2005	2	1
242	UK	B	2017-02-16	UK363091202005	2005	3	1								39	36.2	37.6	39.4	49.9	50.6	40.7	40.4	40.5	40.5	42.7	40.8	41.7	41.4	55.2	41.7	42	39.7	43.3	40.8	42.1	42.9	41.5	43.2
243	UK	B	2017-02-16	UK363091502008	2008	2	2								36.3	37.7	37.6	38.3	36.8	37.6	38.4	36.7	39.8	30.6	40.2	40	43.4	40.6											41.1	41.6	39.2	42.6	39.4	40.8	42.8	39.3	41.5	42.2	39.9
244	UK	B	2017-02-16	UK363091702010	2010	2	2								33.2	31.5	33.7	33.5	32.4	34.6	33.4	31.9	31.9	31.5	34.8	35.9	37.9	39.1	39.5	43.2	39.9	41.4	42.2	43.2	44.6	42.5	44.3	43.2	41.6	41.3	43.5	41.6	42.6	40.9	42.8	39.9	43.6	43.4	42.4
245	UK	B	2017-02-16	UK363091702017	2017	2	1
246	UK	B	2017-02-16	UK363091702017	2017	3	1								33.6	34.4	35.3	36.7	36	38.2	37.4	35.9	33.5	36.3	36.4	35.4	38.1	36.9	35.6	36.8	39.1	45.1	42.4	27.8	13.6	13.2	12.4	12.6	14.9	12.2	10.7	42.2	34.4	36.3	42.3	37.9	38.2	41.3	35.5
247	UK	B	2017-02-16	UK363091102018	2018	2	1
248	UK	B	2017-02-16	UK363091502022	2022	2	1								30.4	24.3	26.3	38.9	33.2	40.6	37.4	40.9	43	44.2	41.1	41.8	43.3	44.8	43.8	46.9	45.2	48.3	48.7	48.1	47.6	46.7	53.4	48.5	43.5	49.1	48.3	50	49.1	47.9	51.8	48.7	45.4	51.6	48.8
249	UK	B	2017-02-16	UK363091602023	2023	2	2																				35.7	32.7	19.3	34.7	31.3	34	37	38	35.2	34.5	34.7	36.1	37.5	36	39.6	35	37	36.4	38.6	39.8	38.5	39.8	40.4
250	UK	B	2017-02-16	UK363091602030	2030	2	2								27.3	36.2	31.3	37.9	39.8	36.1	37.6	41.4	37.6	38.7	38.2	39.9	40.7	41.6	42.3	40.5	37.9	39.4	39.6	60.1	44.5	44.7	39.6	40.1	42.8	41	48.2	38.8	41.2	46	42.2	42.1	42.7	44.7	42.1
251	UK	B	2017-02-16	UK363091302034	2034	2	2
252	UK	B	2017-02-16	UK363091402035	2035	2	2								36.6	36.6	38.4	38.8	42.7	39.5	38	42.8	44.4	40.1	42.5										40.5	43	38.9	39.6	42.4	42.5	43.3	38	42.5	42.1	42	43.9	42.4	44.3	40.3
253	UK	B	2017-02-16	UK363091502036	2036	2	2								35.2	34.7	33.4	36.3	35.8	38.2	39	38.6	39.7	43.6	38.5	41.1	38.4	38	37.4	38.9	40.6	40.2	36.7	37.6	35.3	38	39.9	40	41.6	37.7	37.5	37.8	41.9	40.9	41.9	36.9	37.7	39.9	38.8
254	UK	B	2017-02-16	UK363091602037	2037	2	2
255	UK	B	2017-02-16	UK363091602037	2037	3	2								37.8	39	41	39.4	39.5	42.4	44.1	41.8	42	42.9	44.1	44.7	37.7	39.4	39.2	40.8	41.8	43.6	45.4	60.2	55.6	61.5	55.2	52.3	48.3	52.4	49.4	52.4	50.9	58.3	42.5	45.9	46.6	49.4	41.8
256	UK	B	2017-02-16	UK363091302041	2041	2	2
257	UK	B	2017-02-16	UK363091302041	2041	3	2											15.1	15.3	16.6	13.4	16.3	17.6	15.8	18	16.9	16.7	16.2	17.8	17.4	17.5	14.6	16.5	17.6		17.6	16.3	18	17.3	21.8	16.5	18.4	17.8	19.1	18.5	17.6	18.5	15.8	19.6
258	UK	B	2017-02-16	UK363091402042	2042	2	2
259	UK	B	2017-02-16	UK363091402042	2042	3	2								39.4	39.1	41.9	41.1	39.4	39.9	44.4	43.2	40.5	37.7	38	43.3	42.3	40	37.9	37.9	36	37.3	42.3	42.6	48	44.4	46	46	46.9	43.3	43.8	41	46.2	42.8	43.6	42.8	44.1	44.8	44.7
260	UK	B	2017-02-16	UK363091602044	2044	2	2
261	UK	B	2017-02-16	UK363091702045	2045	2	2
262	UK	B	2017-02-16	UK363091702045	2045	3	2								33	37.2	31.2	34.8	38.5	39.8	41.4	42.3	45.5	42.1	45.9	41.1	38.8	40.9	41.5	45.5	42.6	44.7	44.8	46.7	43.7	47.5	46.8	43.4	43.7	49.1	42.5	45.5	49.9	39.3	43.6	47.4	48.3	47.9	52.1
263	UK	B	2017-02-16	UK363091102046	2046	2	1								35.9	38.3	37.7	41.7	40.6	42	41.3	41.6	44.6	41.7	42.8	43.5	44.4	42.6	43.4	46.5	45.9	45.6	47.1	46.6	46	43.1	46.2	45.7	46.6	46.5	43.9	47	45.8	46.8	42	45.2	46.9	47.7	46.2
264	UK	B	2017-02-16	UK363091202047	2047	2	2
265	UK	B	2017-02-16	UK363091302048	2048	2	1																								30.9	32.3	32.5	34.3	35.4	36.9	36	34.6	32.9	35.6	37.7	38.1	37.3	36.1	36.1	35.2	36.1	35.3	36.6
266	UK	B	2017-02-16	UK363091602051	2051	2	1
267	UK	B	2017-02-16	UK363091602051	2051	3	1								28.4	28.8	27.2	24.4	26	27	29.3	33.5	29.1	28.2	29.5	30.8	31	28.6	30.2	31.6	33.5	33.1	29.5	29.2	35.3	33.3	28.4	29.2	29.7	35	33.2	31.9	30.7	32.7	31.3	34.2	31.8	35.3	35
268	UK	B	2017-02-16	UK363091702052	2052	1	2
269	UK	B	2017-02-16	UK363091102053	2053	2	1											32.9	30.2	34	35.7	34.3	34.6	36.4	37.7	35.1	35.6	38.2	37.9	36.3	38.7	39.6	36.1	38.7	33.4	38.5	35.9	42.2	41.4	41.1	24.7	37.2	38.9	40.4	39.5	41.5	40.2	38.3	41.2
270	UK	B	2017-02-16	UK363091102053	2053	3	1								36.1	38.7	38.6	38.9	39	42.5	40.9	42.2	42.6	37.7	34.5	43.3	42.4	40	47.7	59.1	57.9	43.7	57.2	45	63.2	59.1	49.2	61.5	61.5	49.1	48.2	48.7	49.9	53.5	53	48	48	48.5	53.6
271	UK	B	2017-02-16	UK363091102060	2060	3	2								40.2	41.1	44.7	40.2	44.1	43.2	68.3	43.3	45.8	48.8	49.5	49.3	45.6	50.9	50.8	51	50.6	49.1	50.8	49.6	52	52.5	54	52	41.2	45.3	50.2	49	48.8	53.9	53.2	52.3	53.5	48.3	54.5
272	UK	B	2017-02-16	UK363091402063	2063	1	1
273	UK	B	2017-02-16	UK363091402063	2063	2	1								28.9	31.9	36.1	41										20.8	37.9	42.1	41.4	46.6	44.5	46.4	45.8	48.7	47.5	51.1	47	47	48.9	53.7	47.7	50.6	51.1	49.3	52.8	51.7	51.9
274	UK	B	2017-02-16	UK363091602065	2065	2	1								39.2	40.5	37.6	37.5	37.7	35.7	39	37.5	43.6	41.8	40.8	41.4	44.1	45	45.4	44.8	48.3	46.1	47.1	48.2	46.6	46.5	44.8	50.3	45	45.9	47.2	42.3	43.2	45.4	45.8	46.5	44.1	44.7	47.4
275	UK	B	2017-02-16	UK363091202068	2068	2	2																							37.5	40.5	38	36.6	39.7	38.5	38.2	41.1	37.6	37.4	38.4	39	39.1	36.4	40.3	37.4	40.4	39.4	40.2	39
276	UK	B	2017-02-16	UK363091402070	2070	2	1								26.2	26.9	20.5	25.2	25.4	25.6	22.8	21.3	19.1	25.4	23.8	27.2	27	25.5	28.6	26	27.8	27.7	28.7	28.2	25.5	29	24.1	26.9	28.4	29.5	27.9	28.8	29.5	28.4	25.6	25.8	23.1	23.6	22
277	UK	B	2017-02-16	UK363091702073	2073	2	2								35.3	32.5	34.4	40.4	38.3	39.3	37.2	36.4	20.4									35	40.3	37.8	40.8	36.1	40.5	58.1	39.4	37.9	42.2	41.7	40.3	35.8	36.4	41.5	38.7	37.3	40.4
278	UK	B	2017-02-16	UK363091502078	2078	2	2								22	21.3	24	10.1	21.3	16	19.5	19.1	22.2	17.7	17.3	19	18.7	17.5	21.8	18.7	20	18.9	18.2	18.7	18.3	3.7	15.4	14.3	15.6	12.6	16.2	17.4	16.5	15.7	18.6	18.7	22.5	21.2	22.6
279	UK	B	2017-02-16	UK363091602079	2079	2	1								33	38.8	34.5	32.4	35.5	38.1	38.3	37.8	39.1	33.9	44.2	44.2	44.2	43.4	38.1	43.7	40.4	41.3	45.3	43.8	45.6	40.6	47.1	47.2	43.6	46.4	46.7	43.3	42.8	48.4	48.5	58.2	44.6	49.7	43.2
280	UK	B	2017-02-16	UK363091702080	2080	3	2											27.4	27.6	28.1	30.3	29.6	32.1	32.4	31.4	32	34.6	32.8	36.2	31.9	31.5	32.2	36	32.1	34.4	31.9	34.7	27.6	27.2	29.9	31.8	28	32.4	33.5	33.2	31.7	32.2	32.5	34
281	UK	B	2017-02-16	UK363091202082	2082	2	2								40.6	38.3	36.2	41	38.2	40.3	39.7	39.4	44.4	42.1	42.3	42.5	44.6	45	45	46.5	47.3	45.6	49.2	45.7	49.7	48.2
282	UK	B	2017-02-16	UK363091702087	2087	2	1								31.7	34.1	36	34.9	35.6	38.9	39.7	37.1	39.1	39.7	41.9	41.6	40.2	38.3	35.1	34.6	36.2	39.4	39.6	37.7	41.8	42.1	41.8	40.5	40.6	42.2	43	41.9	41.4	43.1	41.7	44.5	45.7	42.8	42.1
283	UK	B	2017-02-16	UK363091102088	2088	2	2								21.6	21.7	21.7	24.2	24.9	24.7	25.4	26.6	28.5	25.9	27.4	29.7	29.9	29.6	29.5	29.7	30.3	32.8	30.5	32.6	32.2	32.7	32	33.5	33.6	33.3	32.8	34.4	27.6	34.3	32.9	34.1	33.8	38.1	33.9
284	UK	B	2017-02-16	UK363091702094	2094	1	2
285	UK	B	2017-02-16	UK363091102095	2095	2	2								35.4	38.8	37.4	39.8	40.4	40.9	40.6	42.1	50.1	45.9	45.9	46.4	47.7	46.4	48.8	46.7	49.3	51.5	51.6	43.6	48.5	47.9	48.4	46.9	47.5	48.2	53.1	53.8	51.1	45.8	50.6	42.5	50	49.3	49.2
286	UK	B	2017-02-16	UK363091202096	2096	2	2								35.8	36.3	35.3	34.7	33.4	33.2	24.3	36.1	34	35.9	37.9	38.5	37.5	34.4	37.7	37	36.7	37.9	39.3	42.1	39.6	39.5	40.9	37.8	40.2	41.1	40.8	41.4	40.3	40.5	40.8	43.3	38.9	39.3	40.9
287	UK	B	2017-02-16	UK363091502099	2099	2	2								29.8	24.7	28.8	20.8	35.1	22.1	20.7	34.1	34.7	36.2	37.1	34.9	36.1	37.5	33.3	40.7	39	41.9	39.1	39.4	41.3	40.8	38.7	41.7	38.1	40.9	39.8	40	42.4	37.9	41.1	41	42	41.8	41.2
288	UK	B	2017-02-16	UK363091602100	2100	2	1								41	41.7	39.2	37.9	42.1	40.1	41.2	36	44.2	40.1	38.9	38.7	43.6	39.8	41.8	44.9	43.3	43.3	45.4	41.7	42.7	40.2	43.5	45	42.5	41	41.9	43.7	44	43.7	40.4	42.4	41.2	40.1	37.9
289	UK	B	2017-02-16	UK363091502106	2106	2	2								21	23	23.2	24.7	22.8	23.7	25.8	26.3	25.2	23.7	27.9	23.6	27.8	28.1	26.2	28.2	26.8	34.8	26.8	29.4	28.2	28.7	27.6	23.3	26.1	27.5	27.9	24.7	28.9	24.3	18	25.9	29	26.8	27.9
290	UK	B	2017-02-16	UK363091202110	2110	2	2								30.1	28.8	32.8	32.8	35.1	35.4	34.3	34.5	36.7	35.7	39.2	38.4	35.5	40	38	37.4	37.6	36.6	39.8	36.2	41.4	35.5	40.2	36.6	39.3	40.9	33.2	38.4	37.8	39.2	36.7	38.2	37.1	37.9	39.1
291	UK	B	2017-02-16	UK363091302111	2111	2	2								34.3	10	35.1	33.4	31.9	36.1	36.5	36.3	36.2	38.3	36.8	39.4	39.4	36.8	39.3	41	40.5	42.6	43	39.7	42.5	40.8	40.6	41.9	40.5	38.4	38	39.8	40.7	41.4	41.3	40.4	40	39.2	41.9
292	UK	B	2017-02-16	UK363091202117	2117	1	2
293	UK	B	2017-02-16	UK363091202117	2117	2	2								24.7	25.6	24.4	24.5	25.1	25.6	27	24.8	26.3	27.8	26.8	25	27.2	29.8	28.8	28.5	28.9	29	31.6	28.4	30.2	14.1	31.2	30	29.8	29.4	29.7	30.4	29.4	29.3	27.9	29.2	31.7	29.1	33
294	UK	B	2017-02-16	UK363091402119	2119	1	1
295	UK	B	2017-02-16	UK363091402119	2119	2	1								42.3	41.2	41.3	40.9	44	41.5	44.4	45.2	45	42.6	46.2	44.4	44.7	47.9	55.6	51.4	56.8	57.2	54.1	49.6	54.4	48.7	54.5	54	55.9	45.1	49.1	58.2	50.8	50.3	44.9	53.8	52.5	54.9	50.7
296	UK	B	2017-02-16	UK363091502120	2120	2	1								31	32.3	33	29.5	30.2	30.6	32.9	32.1	35.2	35.4	37.3	36.5	37.2	38.9	36.2	36.8	41.1	41.6	38.1	39.6	39.5	43.4	41.3	43.5	43.2	42.4	43.7	39.7	39.5	40.7	39.9	45.2	41.9	43.2	41
297	UK	B	2017-02-16	UK363091102123	2123	1	2
298	UK	B	2017-02-16	UK363091402126	2126	1	1
299	UK	B	2017-02-16	UK363091602128	2128	1	1
300	UK	B	2017-02-16	UK363091402133	2133	1	2
301	UK	B	2017-02-16	UK363091702136	2136	1	1
302	UK	B	2017-02-16	UK363091402140	2140	1	1															25.9	28.8	25.6	26.5	25.9	28.8	27.9	27.3	28.2	23.4	30.2	27.1	25.4	27.6	27.7	28.6	27.2	27.9	28.3	28.5	27	28.6	26.7	25.4	26.5	26.4	31.1	24.8
303	UK	B	2017-02-16	UK363091502141	2141	1	2
304	UK	B	2017-02-16	UK363091502141	2141	2	2								34.3	36	36.1	36.8	38.3	30.9	31.1	33.4	36.7	35.3	35.4	38.6	37.5	38.2	39.4	37.8	36.5	36.7	38.3	38.7	37.9	42.2	40.9	42.2	38.4	43.3	39.3	42.1	45.1	41.1	42.2	41.2	40.7	40.7	40.6
305	UK	B	2017-02-16	UK363091102144	2144	1	1
306	UK	B	2017-02-16	UK363091102144	2144	2	1									36.8	39.9	39	41.2	43	42	43.5	44.5	46.2	45.3	48.1	49	49.8	49.6	42.7	48.7	48.3	48.8	51.4	48.8	50.3	49.9	52	53.4	44.7	54.8	50.6	44.6	52.7	50.3	53.9	52.7	50.6	56.3
307	UK	B	2017-02-16	UK363091202145	2145	1	2
308	UK	B	2017-02-16	UK363091102151	2151	1	2
309	UK	B	2017-02-16	UK363091102151	2151	2	2								31.7	33	31.9	32.5	33.2	33.8	33.8	33.8	33.9	31	30.2	28.3	28.8	27.2	29	37.2	35.1	36.6	34.1	31.1	29.6	32.7	33.7	33.8	34.2	33.5	28.7	26.8	24.4	25.6	29.1	27.2	29.2	25.4	28.8
310	UK	B	2017-02-16	UK363091202152	2152	1	2
311	UK	B	2017-02-16	UK363091202152	2152	2	2								45.2	44.4	44.8	47.1	47.9	47.5	48.6	50.3	49.8	47.3	51.3	48.5	50.3	51.2	49.1	52.1	53	53.1	46.9	50.1	51.4	46.2	49.6	50.9	52.7	49.7	50.7	52.7	49.8	50.5	51.4	49.3	50.5	49.2	50.1
312	UK	B	2017-02-16	UK363091302153	2153	1	2
313	UK	B	2017-02-16	UK363091502155	2155	1	1
314	UK	B	2017-02-16	UK363091502155	2155	2	1								17.6	13.4	15.2	17.4	16.5	18.4	18.4	18.7	18.5	16.9	18.1	17.9	18.8	18	18.9	16.6	16.9	17	17.3	16.1	16.1	16.6	18.1	18.4	20.2	17.4	19	19.1	19.1	16.5	17.2	16.7	16.1	18	16
315	UK	B	2017-02-16	UK363091702157	2157	1	2
316	UK	B	2017-02-16	UK363091702157	2157	2	2								50.1	49.6	49.4	50.7	50.9	52.4	52.4	53.4	51	51.5	54.2	52.7	52.7	54.3	52.8	52.3	66.6	57	57.3	60.2	58.5	54.4	57.5	49.8	58	56.8	55.5	42.3	51.1	48.5	50.7	43.8	50.6	52.8	55.1
317	UK	B	2017-02-16	UK363091202159	2159	1	2
318	UK	B	2017-02-16	UK363091202159	2159	2	2								35.4	35.5	35.7	32.8	36.3	33.9	37.5	35.4	39.2	37	41.2	38.6	41.1	41.3	41.8	43.3	43.1	42.3	39	43.3	41	42.8	42.9	38.2	40.1	41.3	43	44.6	42.6	42.7	43.6	45.3	43.3	42.6	42.8
319	UK	B	2017-02-16	UK363091302160	2160	1	2
320	UK	B	2017-02-16	UK363091302160	2160	2	2								31.1	31	34.3	25.6	27.7	34.4	37.1	36.2	37.9	35.8	38.3	35.6	35.2	33.8	33.3	34.2	36	34.6	36.6	36.9	36.6	37	37.9	30.9	34.3	27.7	24.3	26.8	23.1	26.9	26.5	27.5	28.1	29.4	32.2
321	UK	B	2017-02-16	UK363091202166	2166	1	1
322	UK	B	2017-02-16	UK363091202166	2166	2	1								37.9	39.6	39.5	38	42.3	42	43.6	43.1	47.4	42.1	46.7	48.9	48.4	51	47.4	49.6	47.7	49.6	46.1	44.9	44.3	43.6	43.2	45.4	43.4	48.1	50.9	47	44.7	46.5	44.8	49.6	47.4	36	49.9
323	UK	B	2017-02-16	UK363091302167	2167	1	1
324	UK	B	2017-02-16	UK363091602170	2170	1	2
325	UK	B	2017-02-16	UK363091502176	2176	1	1
326	UK	B	2017-02-16	UK363091502176	2176	2	1								38	37.4	39.5	39	39.6	43	37.4	43.4	40.4	43	39.7	41.1	38.7	38.6	39.2	39.1	27.6	30.8	36.5	32.7	38.2	35.7	42.5	44.6	43.8	50.2	40.9	41.2	43.8	42.9	43.6	36.8	43.3	42.3	40.5
327	UK	B	2017-02-16	UK363091102179	2179	1	2								26.4	29.1	30.4	29.7	29.4	33.1	31.3	34.5	30.7	33.2	30.4	30.7	34.2	30.9	33.8	33.1	33.5	32	33.4	31.5	34.4	34.2	37.3	33.6	34.5	34.6	33	33.3	33	36.7	34.6	35.1	32.6	32.6	31.8
328	UK	B	2017-02-16	UK363091402182	2182	1	1
329	UK	B	2017-02-16	UK363091602184	2184	1	2								24.2	22.7	22.9	22.2	22	23.8	22.3	23.7	23.8	23.9	24.9	25.8	25.7	25.8	25.5	25.1	25.8	23.9	24.1	26.4	27.7	26.5	37.2	27.4	26.2	26.9	28.4	27.3	25.7	27.9	24.8	28.6	45.8	26.8	29
330	UK	B	2017-02-16	UK363091202187	2187	1	1
331	UK	B	2017-02-16	UK363091302188	2188	1	1
332	UK	B	2017-02-16	UK363091302188	2188	2	1								38.2	37.3	45.1	39.1	39.4	40.4	42.7	44.1	40.5	44.5	41.1	43	40.4	44.3	44.5	43.8	46.9		45.7	49.1	46.7	47.4	49.3	46.5	42	46.1	49.4	46.4	45	48.5	43.9	43.6	42.6	42.8	47
333	UK	B	2017-02-16	UK363091402189	2189	1	2
334	UK	B	2017-02-16	UK363091402189	2189	2	2								19.7	20.2	20.9	21.3	22.1	24	21.8	25.3	23.9	27.3	26.9	28.1	27.3	30.9	32.7	28.8	25.9	29.4	28.1	29.2	27.9	27.3	28.4	32.2	31.7	30.8	31	31.5	30.4	29.7	28.2	30	28.5	25.9	27.2
335	UK	B	2017-02-16	UK363091502197	2197	1	2
336	UK	B	2017-02-16	UK363091102200	2200	1	1
337	UK	B	2017-02-16	UK363091102200	2200	2	1								38.8	35.7	38.3	36.6	39.1	39.3	40.1	33.4	40.1	40.5	41.8	42	54.7	43.9	43.9	42.1	45.8	44.4	44.4	41.8	46.7	49	46.7	47.6	45.7	45	45	44	46.6	45.4	37.7	43.6	46.4
338	UK	B	2017-02-16	UK363091302202	2202	1	2
339	UK	B	2017-02-16	UK363091302202	2202	2	2								39.6	38.6	37.5	38.5	39.8	37.8	47.6	40	42.7	42.6	40.1	43.7	40.2	40.2	42.7	44.6	41.8	41.8	44.8	44.4	44.4	45.4	47.2	46.3	44.4	44.9	45.4	47.3	47.7	45	48.9	49.8
340	UK	B	2017-02-16	UK363091702206	2206	1	1
341	UK	B	2017-02-16	UK363091702206	2206	2	1								33	31.8	31.3	34.6	34.3	36	34.9	36.5	38.2	39.4	42	40.8	41.8	43	41	40.6	37.4	42.7	44.8	44	43	38.2	42.5	40.6	38.8	40.1	42.2	39.4	46.5	43.3	44	36.5	40.7	37	41.8
342	UK	B	2017-02-16	UK363091102207	2207	1	2
343	UK	B	2017-02-16	UK363091102207	2207	2	2										35.1	35.4	35.3	36	37.2	39.4	40.9	41.4	38.1	34.5	41	40.1	37	41.1	42.2	41.1	43.9	38.7	41.8	40.8	43.4	41.6	38.4	41.4	40.8	41.5	38.5	36.6	36.3	37.1	38.1	37.2	41.2
344	UK	B	2017-02-16	UK363091202208	2208	1	1
345	UK	B	2017-02-16	UK363091402210	2210	1	2
346	UK	B	2017-02-16	UK363091402210	2210	2	2								41.8	36.7	41	42	38.7	37.4	36.1	38	42.9	63.5	45.9	40.8	46.4	49	48.9	45.4	45.7	46.2	47.6	47.5	45.5	46.9	49.2	50.6	47.5	43.9	43.7	47.1	48.7	47.6	43.6	49.4	48.5	46.2	49.5
347	UK	B	2017-02-16	UK363091502211	2211	1	1																							23.8	26.2	26.8	26.7	25.3	27	24.6	24	26	26.1	24.9	27	26.2	26.1	14.7	26.2	27.6	28.1	28.3	29
348	UK	B	2017-02-16	UK363091502211	2211	2	1								49.2	32.3	34.4	33.7	34.2	37.1	37.1	37.5	37.5	39.5	36.8	40.2	38.5	37.3	35.6	37.9	37.7	37	39.1	38.5	38.7	40.1	39.4
349	UK	B	2017-02-16	UK363091602212	2212	1	2
350	UK	B	2017-02-16	UK363091502218	2218	1	1
351	UK	B	2017-02-16	UK363091202222	2222	1	1
352	UK	B	2017-02-16	UK363091202222	2222	2	1								40.3	42.8	47.4	24.4	45	45.6	45.7	48.8	51.5	48.7	54.3	66.9	53.5	52.3	65.5	67.5	74	53	72.9	53.6	53.6	56.4	53.1	56.1	57.1	52.8	58.4	52.6	51.1	52.5	54.2	50.1	50.3	52.9	52.5
353	UK	B	2017-02-16	UK363091302223	2223	1	2
354	UK	B	2017-02-16	UK363091302223	2223	2	2								28.1	32.2	34.2	32.8	33.7	36.6	33	34.1	38.1	34.1	40.3	39.6	34.3	36.1	33.5	35.3	25.3	28.5	32.6	36.4	32.4	32.6	35.9	36.8	39.1	39.7	37.5	36.7	40.3	39.8	38.9	40.9	38	41.9	37.2
355	UK	B	2017-02-16	UK363091602226	2226	1	1								21.5	24.8	22.4	26.8	28.3	27.2	26.8	29.1	28.7	26.3	29.6	27.8	26.5	28.7	29.2	29	28.8	28.2	31.2	30.1	30.5	31.9	33.1	31.6	32.2	31.6	29.6	31.9	30.4	31.2	32.3	30.8	32	31.2	31.7
356	UK	B	2017-02-16	UK363091702227	2227	1	1								18.2	20	22.2	21.4	24.2	20.7	28.1	23.9	22.2	21.8	23.7	22.8	24.3	23.3	23.4	23.4	23.8	24.4	24.1	23.6	25.2	24.1	24.6	24.5	25.4	23.5	25.6	25.5	25.6	25.3	26.1	23.8	25.3	25	25.7
357	UK	B	2017-02-16	UK363091202229	2229	1	2
358	UK	B	2017-02-16	UK363091202229	2229	2	2								30.4	29.1	31.6	31.8	30.3	31.7	36.9	37.3	38.6	33.5	36.2	39.5	38.9	36.6	38.8	36.6	37	38.3	37.8	39.7	35.7	55.8	35.4	35.3	37.5	34.8	34.3	37.4	35.3	37.8	35.9	37.8	37.5	38	39.1
359	UK	B	2017-02-16	UK363091502232	2232	1	1
360	UK	B	2017-02-16	UK363091502232	2232	2	1								23.6	21.3	30.4	35.7	34.7	35.2	42.3	38.9	39.3	42	38.9	41.9	38.3	46.3	44.8	43.4	46.6	45.9	46.7	45.6	43.7	51.6	44.9	51.3	50.9	49.7	57.7	52.7	49.8	57.5	52.2	51.3	53.1	53.1	56.7
361	UK	B	2017-02-16	UK363091402238	2238	1	1																									24.8	23.3	21.7	26.5	28.3	26	27.4	27.4	24.9	27.1	28.6	26.7	29.1	28.1	29.7	27.6	52.6	28
362	UK	B	2017-02-16	UK363091502239	2239	1	1								32.8	33.9	33.9	35.2	33.2	33	22.4	31.8	33.5	33.2	33.1	35.6	35.8	35.8	34.3	36.3	36	39.1	36.3	38.4	41.4	36.4	40.7	40.5	41.8	43.8	37.5	42.1	41.8	19.8	39.5	42.2	43	39.5	42.8
363	UK	B	2017-02-16	UK363091202243	2243	1	1
364	UK	B	2017-02-16	UK363091302244	2244	1	1													33.8	24.6	26	22.5	23.8	24.2	25.5	26	25.7	24.5	27.1	29.9	26.2	28.7	28.8	28.8	29.9	30.2	27.6	29.2	28.8	29.6	28.3	29.1	30.1	27.7	29.6	28	31.4	29.1
365	UK	B	2017-02-16	UK363091102249	2249	1	1								20.2	19	26.1	26.4	34.8	26.5	26.4	29	28.8	30	30.9	29.6	30.4	30	32.5	30.7	34	32.5	33.3	34.5	31.1	29.9	34.1	33.3	33.5	34.7	34.7	34.4	34.3	36.4	34.5	33	36	34.8	35
366	UK	B	2017-02-16	UK363091202250	2250	1	2								9.3	23.7	25.6	23.5	27.1	26.5	25.7	26	25.4	27.2	26.3	27.2	28.6	29.8	30.2	28.6	28.4	29.6	31.3	31.9	31.6	28.1	28.9	29.1	29.6	32.2	31.1	30.3	29.7	30.7	31	31.2	32.1	30.5	30.5
367	UK	B	2017-02-16	UK363091302251	2251	1	1												28.8	28	28.8	30.7	29.3	32.3	28.2	29.1	31.8	30.5	30.1	32.4	31.2	34.1	25.5	32.9	34.1	32.8	32.9	33.4	33	33	35.9	37.9	34.8	35.9	34.6	48.3	34.8	32.5	36.6
368	UK	B	2017-02-16	UK363091402252	2252	1	2													32.9	29.5	32.5	29.1	31	29.8	29.2	26.3	24.9	25.6	21.6	22.5	26.3	8.2	10.7	15.9	7.3				21.6	21.7	23.8	25.2	24.6	25.4	25.8	27.6	29.6	28
369	UK	B	2017-02-16	UK363091602254	2254	1	2
370	UK	B	2017-02-16	UK363091102256	2256	1	1											11.8	23.1	22.4	24.2	25.1	26.3	26.2	41.8	27.6	26.2	28.1	27.6	27.3	26.6	26.6	26.2	23.2	28.4	29.4	27.8	14.6	30.1	28.1	33.5	27.4	28	29.9	28.3	30.1	26	27.1	28.1
371	UK	B	2017-02-16	UK363091502260	2260	1	1								25	24.8	26.9	26.4	32.8	26.5	25.3	28.5	28.5	29.7	28	28.3	28.5	27.6	26.4	27.1	30.6	30.4	30.8	32.8	31.6	29.4	32	32.1	29.6	32.2	32.4	29.6	32.1	32.7	33.6	33.4	34.9	33.5	34.6
372	UK	B	2017-02-16	UK363091702262	2262	1	2								21.7	23.4	26.1	22.7	23.7	25.5	24.7	21.6	22.4	19.9	14.7	14.4	16.1	15.7	18.3	19.3	19.2	19.6	21.1	21.7	20.9	22.7	24.4	22.8	22.6	25.3	25.9	25.7	26.1	27.1	25.6	25.4	26	24.7	26.9
373	UK	B	2017-02-16	UK363091402266	2266	1	1								18.8	19.1	21.3	22.9	23.8	25	26.6	25.6	25.6	26.1	26.2	25.1	27.6	28.1	28.2	27.5	28.2	28.1	27.2	27.4	39.7	28.4	29.1	29.1	27.8	28.9	33.7	30	29.6	28.2	28.9	31	29.1	29.8	31.4
374	UK	B	2017-02-16	UK363091502267	2267	1	1								25.5	26	29.9	29.5	29.1	29.5	28.1	22.4	31.9	31.5	30.8	31.9	32.7	30	32.7	29.9	33.7	35	34.8	35.6	35.4	35	30.9	37.3	37	37	37.4	35.4	36.4	35.9	36.9	34.9	35.6	38.8	36.2
375	UK	B	2017-02-16	UK363091602268	2268	1	2																							24.8	27.6	28.3	28	28.5	28.5	26.5	28.7	29.4	28.9	28.6	30.2	26.4	31	29.4	28.7	29.7	27.8	29.2	27.9
376	UK	B	2017-02-16	UK363091602268	2268	2	2								27.5	27.5	33.5	35.3	32.7	31.9	36.4	35.4	38.8	47.6	36.5	35.7	39.8	38	39.7	37.4	39.4	40.7	41.6	42.8	38.2	40.7	40.2	42.1	39.2	40	35.9	44.3	44.3	46.4	44.1	60.1	54	59.8	53.9
377	UK	B	2017-02-16	UK363091102270	2270	1	1								24.8	26.5	24.2	26.7	26.7	26	26.5	27.7	26.5	25.6	28	27	28.3	36.9	27.2	27.1	26.2	26.9	25.6	27.5	25.9	28	26.5	28.6	27.4	28	28.3	27.3	29.2	27.3	28.6	28.3	28.8	31.2	29
378	UK	B	2017-02-16	UK363091202271	2271	1	1								24.6	25.9	25.1	22.6	26.5	23	26.9	25.5	28.2	28.6	29.4	21	29.4	29.4	29.2	29.3	28.1	24.9	30.6	30	23.8	29.9	29.4	27.7	29.3	30.6	28.9	31.4	30.4	31.4	28.8	31.9	24.2	31.4	27.1
379	UK	B	2017-02-16	UK363091302272	2272	1	1												23.3	26.2	24.9	25.6	26	26.4	23.8	24.6	24.2	26.1	25.3	25	26.4	26.1	26.9	24.6	27.1	26.2	26.2	25.8	16	27.9	27.5	27.1	26	27.6	26.3	26.1	27.3	25.5	26.2
380	UK	B	2017-02-16	UK363091402273	2273	1	1									22.4	25.7	25.5	25.3	26.5	28.4	26.8	27.7	26.9	26.6	26.5	29.3	27.1	28.2	30.2	30.2	29.6	27.2	31.4	49.9	28.7	30.4	30.8	31.4	30	30.9	29.9	29.1	29.3	29.3	31	28.8	29.3	27.6
381	UK	B	2017-02-16	UK363091602275	2275	1	1												17.4	31.8	31.7	33.2	32.3	34.5	32.5	34.2	34.3	35.8	35.9	36.3	34.2	34.2	36	37.3	35.2	35.4	34.9	28.2	36.6	32.8	34	36.4	33.2	32.5	37.8	37.2	38.2	36.3	34.3
382	UK	B	2017-02-16	UK363091702276	2276	1	1								20.4	10.8	10.8		12.5	23.2	22.6	24.4	24.2	24	24.5	23.5	22.2	24.2	23.2	24.2	22.9	23.5	23.2	23.1	23.2	24.3	23.5	25.2	24.5	24.7	25.4	25.4	25.3	25.4	25.4	26	25.7	26.1	25.3
383	UK	B	2017-02-16	UK363091102277	2277	1	1								29.2	28.5	21.8	28.3	14.8	18.7	19.7	20.9	24	27.6	29.2	28.9	29.2	29.9	29.8	31.8	26.9	31	29.2	29.4	27.5	27.1	29.4	26.2	24.9	27.2	28.3	28.8	28.6	26.9	26.7	24.8	27.8	27.1	26.5
384	UK	B	2017-02-16	UK363091202278	2278	1	2								22.1	20.2	21.6	23.8	19.3	23.7	23.7	23.7	24.8	25.2	24.8	25	27.2	25.4	26.4	25.6	26.7	25.7	25.6	26.4	26.9	25.9	24.8	27.8	24.3	24	27.2	47.2	28.2	28.1	26.7	27	26.3	26.6	28.8
385	UK	B	2017-02-16	UK363091502281	2281	1	1								26.3	27.3	24.3	27.1	26.2	29.7	29.3	28.3	28.1	31.2	31	29.5	32.9	32	31.1	31.8	30.1	32.7	31.1	30.8	31.6	31.8	27.9	27.1	29.9	31.1	28.5	31.3	30.9	31	33.7	31.7	36	34.4	31.9
386	UK	B	2017-02-16	UK363091602282	2282	1	2								19.8	21.6	20.7	21.9	22.2	21.7	23.2	22.3	22.7	23.2	22.1	21.7	23.7	25.7	26.8	26.6	25.6	26.7	27	27.1	26.2	24.6	23.3	26.1	26.2	25.9	25.1	26.3	27.6	27.6	27.7	27	27.6	26.6	24.3
387	UK	B	2017-02-16	UK363091702283	2283	1	1										8.5	8.8	10.5	16.6	14.6	16	17.1	18.4	18.9	26.9	16.9	19.6	18.3	18.8	18.4	18.2	19.1	19.6	19.4	21	19.8	22	19	19.8	18.6	19.4	18.5	19.7	15.8	21.4	20.7	20.1	19.1
388	UK	B	2017-02-16	UK363091202285	2285	1	2								17.6	18.1	18.8	18.4	20.2	18.5	19.4	18.7	20.5	19.3	17.2	16.5	19.3	18.7	19.9	21.7	20.1	21.2	20.9	19.6	20.9	20.8	21.3	19.6	20.5	21.8	20.7	22.1	20.1	23.3	22	20.8	21.1	21.2	21
389	UK	B	2017-02-16	UK363091502288	2288	1	1															26.8	25.9	27	28.2	28.2	28.3	27.8	29.4	28.5	30.5	29.6	29.5	29	27.5	28.7	28.2	29.9	29	29.7	33	31.1	30	30.7	27.9	29.1	29.5	29.4	30.7
390	UK	B	2017-02-16	UK363091102291	2291	1	2																					27.6	26.8	27.4	24.3	25.7	23.8	23.9	26.2	23.7	24.4	24.1	23.1	25.5	24.4	24.4	23.5	24.1	27.8	22.4	21.6	23.2	26
391	UK	B	2017-02-16	UK363091202292	2292	1	1								20.7	22.2	21.3	22.2	20.5	22.6	22.4	23.2	23.7	24.3	24.2	23.4	26.7	25.5	26.4	27.3	26.7	25.4	26.3	23.2	27.8	28.6	28.9	26.6	27.8	27.6	24.2	26.3	25.7	25.2	26.6	28.2	26	26	27.6
392	UK	B	2017-02-16	UK363091402294	2294	1	1								26.9	26.3	27.9	30.1	29.3	30.1	28	33.4	29.4	32.3	32.7	32.3	29.9	33.5	32	32	33.7	33.2	27.9	31.9	29.2	35.9	31.1	31.1	34.4	34.9	33.8	32.4	28.9	35.6	34.1	34.1	32.2	33.6	33.6
393	UK	B	2017-02-16	UK363091502295	2295	1	1								21.6	23.5	26.7	24.6	26.9	26.8	27.1	24.6	27.9	25.4	25	23	25.2	25.4	17.1	20.4	32.4	20.8	35	29	30.8	26.1	29.4	25.1	27.5	25.8	27	28.3
394	UK	B	2017-02-16	UK363091202299	2299	1	2								20.6	35	21.3	20.3	20.7	21.7	23.2	22.2	23.5	29.3	30	24.8	23.7	21.6	20.7	22.8	24.3	23.4	25.3	24	38.7	24.2	23.6	25.6	24.2	25.3	24.3	23.9	23.3	27	24.4	26.2	26.8	27.2	26.6
395	UK	B	2017-02-16	UK363091302300	2300	1	1								28.4	28.2	28.4	28.4	28.4	28.4	28.8	29.1	30.3	28.9	31.3	33.3	32.7	28	32.4	30.2	30.1	31.8	30.8	32.2	31.7	34.7	30.6	35.3	33.2	47.2	32.5	29.7	32.5	33	31.9	32.5	33	35.2	33.8
396	UK	B	2017-02-16	UK363091602310	2310	1	2																30.5	29.3	27.6	31.8	27.7	32.6	28.6	31	30.1	30.8	30.6	29.4	28	31.3	29.8	29.3	31.7	31.8	32.3	32.3	30.2	31.3	33	31	32.4	31.8	31
397	UK	B	2017-02-16	UK363091202313	2313	1	2								25.9	23.6	22.3	25.8	25.3	25.8	28.1	27.5	29.3	29.2	28.4	52.5	27.6	28	30	29.1	29.7	32.4	30.4	32	31.9	32.6	32.7	30	28.5	32.9	31.4	30.1	27.3	31	31	32.4	30.3	30.3	31.8
398	UK	B	2017-02-16	UK363091402315	2315	1	1								26.4	28.6	17	24	29.4	26.8	22.7	24.1	28.8	26.3	28.1	28.1	26.6	16.4	27.7	24.3	22.6	27	24.9	32.9	27.8	26.9	29.6	28.8	28.5	33	29.3	29.1	28.5	18.6	31.8	30.5	31.4	30.9	29.3
399	UK	B	2017-02-16	UK363091502316	2316	1	1
400	UK	B	2017-02-16	UK363091502316	2316	2	1								30.1	34.2	33.9	35.5	28.4	33	35.5	30.7	31.2	34.5	30.5	31.3	28.2	28.8	28.9	32	31.6	30.8	38.3	36	36.4	39.3	35.8	37.5	39.4	40	38.8	38.3	37.8	39.3	40.2	33.7	34.8	35.3	34.2
401	UK	B	2017-02-16	UK363091502323	2323	1	2								35.4	35.7	34.1	35.7	32.5	32.2	37.8	41	37.8	39.9	39.2	41.8	40.7	40.6	37	37.1	43.1	38.4	40	42.1	38	36.1	37.3	38.6	41.9	42.2	42.5	41.6	36.7	39.5	39.2	41	91	41	35.9
402	UK	B	2017-02-16	UK363091502330	2330	1	2								26.1	29.4	28.2	26	27.6	27.2	27.2	26.7	28.3	28.2	26.5	28.1	27.5	25.5	24.5	28.6	27.7	28.8	29.4	31.7	31.4	28.5	29	29.8	30.2	31.5	30.6	31.3	30.7	30.9	30.5	29.8	30	29.9	31.9
403	UK	B	2017-02-16	UK363091702332	2332	1	2																		13.3	26.6	25.9	23	20.5	22.4	23.1	21	18	19.5	19.8	20.5	20.3	21.8	23	21.5	22.1	22.7	23.2	22	23	22.9	23.1	24.1	24
404	UK	B	2017-02-16	UK363091102333	2333	1	2								19.4	20.6	21.2	22	21.6	21.3	14.2	22.4	23	22.9	21	24.3	23.6	21.6	24.8	23.3	20.9	22.6	23.2	23.7	19.6	26.3	25.5	25.7	25	23.7	22.1	24.7	25.9	25.2	23	25.1	26.6	25	25.8
405	UK	B	2017-02-16	UK363091502337	2337	1	1								24	25.1	25	25.6	26	26.2	26.8	26.2	28.2	25.3	28	27.9	28	29.9	29.1	30.1	29.2	30.3	30.1	27	28.3	31.6	29.6	30.8	31.9	29.5	29.6	28	30.8	29.1	30.3	29.9	18.6	29.4	30.5
406	UK	B	2017-02-16	UK363091402343	2343	1	2								22.8	22	24.5	23.9	25	26.2	23.8	25.4	25.3	25.1	25.7	25.6	24.3	26.5	25.3	25	28.1	27	27	25.8	28.3	26.9	29.7	29.2	28	29.5	28.6	29.2	31.9	50.4	26.2	26.1	27.8	28	45.7
407	UK	B	2017-02-16	UK363091502344	2344	1	2								24.9	24.6	24.4	19.8	25.4	21.4	26.3	27.6	29	28.2	28.6	28.5	31.7	29.3	30.5	28	28.8	32.2	29.7	30.7	32.8	31.1	31.6	31.9	32	32.1	31.9	34.1	32.4	31.9	28.8	25.8	28.6	28.9	31.2
408	UK	B	2017-02-16	UK363091202348	2348	1	2								24.1	22.4	23.4	25.7	26.1	25.7	26.8	28.1	28.3	28.2	20.6	29.5	30.2	31.9	30.1	30.3	29.7	29.7	31.9	33.5	30.1	32.2	31.5	34	33.8	31.3	31.3	31.9	32.3	33.2	32.1	33	31.4	25.8	30.7
409	UK	B	2017-02-16	UK363091702353	2353	1	1										18.4	18.6	22	21.8	47	23.4	24	25.2	25.9	25	26.8	24.5	40.5	25.3	27.9	26.1	28	26.2	26.8	28.1	28.3	28.5	28.8	27.2	29.3	29.1	27.4	29.8	28.8	30.5	29.7	29.2	18.9
410	UK	B	2017-02-16	UK363091702360	2360	1	1								13.5	14	28.1	18.7	18.4	19.1	19.7	20.2	22.1	21.5	21.8	22	23.1	22.9	23.5	22.7	23.7	24.4	23.4	21.5	25.5	25.4	23.3	24.9	24.8	25.8	27.2	26.4	25.5	25.2	23	17.1	25	26.2	24.7
411	UK	B	2017-02-16	UK363091602366	2366	1	1								13.1	14.2	15.3	15.6	19.5	20.4	20.2	21.3	22.1	22.1	22.2	21.6	12.3	23.2	24.5	24	24.9	26.4	25.3	25.4	26.2	25.6	26.1	26.5	26.2	26	22.2	25.9	25.7	26.7	27.6	24.9	26.3	24.1	25.7
412	UK	B	2017-02-16	UK363091302370	2370	1	1									24.7	24.8	26.9	26.9	27.3	25	26.8	26.8	29.1	28.7	30	27.9	29.6	29.1	30	30.2	28.8	28.8	29	29	29.8	31.6	30.7	31.3	31.8	31.3
413	UK	B	2017-02-16	UK363091502372	2372	1	1								22.9	23	23.5	22.9	24.2	24.8	26.7	24.9	25.8	26.5	24.9	25.7	26.7	26.6	26.6	26.7	27.1	25.5	24.6	27.3	27.3	27.5	28.6	28.2	31.1	28.5	28.7	28.6	29.2	28.4	23.3	29.3	29.4	29.4	27.7
414	UK	B	2017-02-16	UK363091602373	2373	1	1										18.3	23.5	21.3	22.1	19.4	17.4	18.1	18.8	18.6	19.1	19.7	19.2	18.2	19.1	18.9	19.4	19.4	20.7	20.1	22	23.3	22.6	23.7	23.8	24.8	26.7	26.1	27.1	25.7	27.2	26.7	27	26.9
415	UK	B	2017-02-16	UK363091102375	2375	1	2								26.8	24.8	25.8	25.7	25.5	25.1	26.5	26.5	28	27.1	27	28.1	28.6	27.6	28.3	30.7	29.1	29	30.9	29.2	30.6	31.9	29.9	30.6	32.4	31.1	31.8	31	28.3	33.3	31.8	32	31	32.2	32.2
416	UK	B	2017-02-16	UK363091402378	2378	1	2								17.6	21.2	24.4	25.1	24.9	24.3	22.8	24.5	25	24.1	25.2	25.5	27	27.1	26.9	27.5	26.6	28	26.3	26.3	26.2	27.4	28.3	26.6	26.5	28.9	27.9	28	27.1	28.4	25.1	30.5	27.1	28.4	28
417	UK	B	2017-02-16	UK363091202383	2383	1	1								24.9	24.6	23.3	24	25.5	21.7	23.5	24.8	28.1	27.6	27.6	26.9	29.6	29.3	29.7	29.4	29.1	30	34.6	30	28.1	31.4	31.4	29.8	31.7	29	32	31.9	30.8	33.5	31.7	31.3	32.3	31.6	31.2
418	UK	B	2017-02-16	UK363091402392	2392	1	2								26.9	27.9	27.1	26.9	26.8	28.3	27.2	28.5	28.7	27.1	28.6	26.8	29	27.8	29.5	27.7	28.4	29.5	28.6	28.1	26.4	28.7	28.9	29.8	28.3	26.6	27.7	26.9	27.1	27.1	45.6	26.8	28.1	27.5	28.2
419	UK	B	2017-02-16	UK363091602394	2394	1	1								18.2	17.1	18	19.3	19.2	20.6	20	20.7	22	21.4	22.1	21.1	21.8	24.1	22.6	21.1	23.1	19.5	21	22.7	23	23.4	24.3	21.9	21.8	23	22.9	23.9	21.1	22.6	21.7	23.2	22.4	21.2	29.3
420	UK	B	2017-02-16	UK363091202397	2397	1	2										25.1	28.9	23.7	25.7	26.2	26.8	7.8	25.1	19	26.6	28.7	27.2	30.2	28	29.3	28.3	28	31.5	29.2	32.3	32.7	30	29.8	32.3	31.4	30.4	32.7	33.2	33.1	34.2	45.2	32	32.3
421	UK	B	2017-02-16	UK363091302398	2398	1	2								24.3	24.1	26.7	26.6	25.6	27.4	25.6	27.4	26.6	25.4	24.1	25.1	24.9	22.8	25.5	25.8	25.3	26.4	28.2	27.6	26.9	29.2	27.1	28.9	27.2
422	UK	B	2017-02-16	UK363091402399	2399	1	1								25.1	22.7	30.6	30.6	31	33	33.9	33.8	23.2	30.2	35.6	36.8	33	27.3	31.3	34.9	34.8	29.8	32.2	31.9	32.6	31.7	32.4	26.9	27.9	33.1	29.5	31	31.2	32.9	32.5	29.9	32.8	35.3	34.1
423	UK	B	2017-02-16	UK363091502400	2400	1	2								25	25	25	23.6	24.3	25.2	13.1	22.8	27.3	28.1	25.2	26.7	27.9	27.8	26.9	27.5	26.2	26	26.5	26.8	29.4	28.3	27	29.6	27.2	27.6	29.7	29.7	29.7	31.6	29.1	29.5	27.8	31.4	29.5
424	UK	B	2017-02-16	UK363091102403	2403	1	2												19.8	22.9	23.8	22.8	25.3	25.1	24.3	21.6	26.4	27.4	29.6	29.4	29.8	29.6	30.4	30.4	32.5	30.9	32.5	31.7	28.6	32.4	31.8	33.4	30.4	30.1	32	33	32	31	34.6
425	UK	B	2017-02-16	UK363091202404	2404	1	2								27	27.8	29.8	31.2	29.1	27.6	29.8	29.5	27.7	30.8	29.9	25.3	29.3	30.1	29.9	29.2	31.2	30.5	30.1	31.2	30.9	27.9	32	32.3	30	29.6	27.9	30.7	32.6	31.1	31.3	32	26.7	33.6	33.5
426	UK	B	2017-02-16	UK363091402406	2406	1	1								15.4	16.4	16.5	16.8	15.4	17	16.8	17.4	17.3	17	17.3	17.4	18.5	17.1	17.5	15.3	17.7	17	18.1	18.8	17.9	17	16.3	17.8	18.7	17.7	19.2	19.7	19.6	19.4	19.7	20.4	20.2	21.3	21.2
427	UK	B	2017-02-16	UK363091502407	2407	1	1								28.1	29.6	27.5	34.4	31.6	33.3	31.3	32.7	30.5	34	30.2	30.5	35.5	37.7	36.9	33.6	33.9	37.2	33.7	36.2	38.3	31.2	31.8	31.5	32.3	36.8	38.8	37.1	39	41.7	40.3	43.1	40.2	43	39.9
428	UK	B	2017-02-16	UK363091202411	2411	1	2								30.3	28.3	27.9	31.2	19.4	29	31.8	31.8	33	32.4	33.1	34.1	33.5	31.7	33.3	34.1	32.5	34.3	33.1	33.6	33.1	35.2	33.8	32.9	35.2	32.8	34.5	33.6	34.4	33.3	33.5	33.4	33.4	33.8	30.3
429	UK	B	2017-02-16	UK363091302412	2412	1	2								34.9	27.2	26.4	28.5	28.2	29.5	30.9	31.6	28.6	34.5	34.8	34.2	35	35.6	36.7	36.9	56.9	32.8	36.5	35.2	33.6	53.3	27.1	35.3	35.5	33.8	36.6	35.1	39.6	36.7	38.8	33.6	36.6	39.2	31.6
430	UK	B	2017-02-16	UK363091102417	2417	1	1								18.3	19	18.7	19.1	20.8	27	22.2	22	22.2	21.6	20.5	22.6	23.5	25.2	23.4	25.2	24.2	27	25.3	26.2	26.7	26.8	25.9	26	25.7	23.8	27.3	26.5	27.8	26.5	27.3	28	25.1	28.3	25.8
431	UK	B	2017-02-16	UK363091402420	2420	1	1								21	24.9	23.2	25.2	22.9	23.8	23.4	37.1	34.7	25.1	25.8	26.2	25.5	24.3	16.3	24.1	28.8	28.6	27.3	27.1	29.1	27.6	27.8	29.4	27.8	27.6	29.9	27.8	30.3	29.3	30.3	31.4	28.6	26.8	26.1
432	UK	B	2017-02-16	UK363091102424	2424	1	1								26.3	25.3	28.1	27.8	28.7	29.8	30.1	28.9	29.6	29.3	25.1	17.9	31.9	30.9	35.9	33.9	36.2	36.8	35.4	36.8	34	33.5	33.7	34.8	34.7	29.4	32.9	34.1	32.4	33.2	35.4	32.4	32.9	33.8	35.6
433	UK	B	2017-02-16	UK363091202425	2425	1	2								23.9	23.1	23.7	24.4	25.8	26.3	27.6	21.9	24.3	27.7	27.8	29.2	29.1	27.6	28.8	28.5	28.8	29.3	30.1	29.3		29.5	29.8	27.7	28.7	28.5	28.6	29	28.7	28.8	25.9	27.2	28.1	29.3	28.1
434	UK	B	2017-02-16	UK363091502428	2428	1	1								15.7	15.4	16.6	12.8	16	13.7	13.2	16.7	17.7	13	19.7	18.1	19.2	16.4	19.7	21.2	23.2	22.2	20.5	25.6	33.2	26.6	26.3	28	29.7	29.3	34.1	29.3	27.6	28.6	28.7	27.8	23.6	27.1	33.2
435	UK	B	2017-02-16	UK363091602429	2429	1	2								20.2	19.6	19.5	20.1	22.1	22.4	20.8	20.9	21.6	21.4	19.2	21.9	22.5	21.7	23.3	20.8	23.2	23.6	22.8	21.7	24.8	22.5	22.9	22.9	21.9	22.1	22	21.2	22.1	23	23.5	23.5	24.8	24.5	24.7
436	UK	B	2017-02-16	UK363091102438	2438	1	1								25	27.3	25.1	27.8	27.4	26.6	29.9	29.5	23.8	28.5	29.6	26.6	29	29.9	27.5	29.4	29.1	29.6	27.8	27.5	29.4	27.5	28.9	30.4	27.2	28.9	30.3	30.5	29.7	31	28.3	32.4	31.9	29.8	24.5
437	UK	B	2017-02-16	UK363091502442	2442	1	2									21.6	18.6	23	21.8	23	21.8	22.2	25.1	22.5	23.9	23.9	21.9	25	21.9	28.4	22.2	20.2	20.9	22.2	20.4	23.5	24.3	28.7	27.5	30.8	32	30.2	30.4	32.3	29.3	27.7	30.7	30	24.4
438	UK	B	2017-02-16	UK363091602443	2443	1	1								26	28.6	23.5	24.2	27.5	25.7	25.5	25.5	24.3	26.3	27.6	27.3	25.8	27.2	25.6	25.2	25.5	28.1	28.7	30.3	30.8	30	26.9	32.3	32.7	31.4	32.2	31	31.2	31.1	29.5	29.3	29.7	30.8	29.3
439	UK	B	2017-02-16	UK363091302454	2454	1	2								20	22	21.1	22.4	22.7	23.3	22.8	35	22.5	24.5	25.5	25.7	26.1	25.4	26.2	28.3	27.3	27.3	27.8	30.1	26.9	27.6	26.8	27.6	26.6	27.9	25.8	27.5	27.7	25.3	28.1	28.3	29	29.6	28.9
440	UK	B	2017-02-16	UK363091602457	2457	1	1								23.6	25	24	25.6	26.4	25.2	26.4	25.7	27.9	26.9	28.9	29	27.9	28.8	28.6	28.6	30.7		29.1	29.8	28.2	29	29.7	28.9	31.4	29.9	31.2	29.2	29.1	29.1	30.8	30.5	27.6	27.6	29.2
441	UK	B	2017-02-16	UK363091402462	2462	1	2								16.1	22.4	22.7	24.2	21.8	23.9	22.8	24.5	23.9	27.2	24.1	23.9	25.2	25.9	28.6	28.1	28.5	29.5	23.1	30.1	31.2	31.2	31	31	31.5	31	30.5	31.9	32.4	30.9	25.2	27	27.7	29.8	28.5
442	UK	B	2017-02-16	UK363091602464	2464	1	1								24	26.8	28.8	25.8	29.3	28.2	30.4	30.4	29.8	40.1	32	32.8	30.8	34.1	34.1	43.6	34.1	33.1	34.5	32.6	32.2	34.4	32.6	32.5	31.6	32.3	35.1	34.1	35.8
443	UK	B	2017-02-16	UK363091702479	2479	1	2								24.7	25.8	25.7	26.8	26.8	33.9	33.2	25.6	35.3	37.7	37.3	37.3	29.7	31.4	28.8	32.2	32.8	29.8	31	31.6	29.3	31.6	31.6	32	33.6	33.2
444	UK	B	2017-02-16	UK363091302482	2482	1	1								19.5	17.2	20.5	23.7	24.1	24.1	24.3	25.6	25.5	26.6	27.3	29.9	31.2	32.2	28.6	32.9	31.2	32.3	32.9	32.8	27.5	31.4	31	29.7	28.1	28	31.4	29.9	24.1	32.1	28.4	30.6	29.1	29.8	31
445	UK	B	2017-02-16	UK363091502484	2484	1	1								27.8	28.2	27.6	28.9	29.7	22.7	27.2	27.8	26.1	25.2	31.9	27.7	27.8	31.2	31	28.5	29.6	31	30.7	29.6	29.4	28.3	31.3	31.5	30	30.3	28.5	30.2	31.7	31.3	33.1	30.7	31.5	30.4	31.5
446	UK	B	2017-02-16	UK363091302489	2489	1	2								20.5	20.4	21.7	23.9	21.6	23.4	23.1	23.6	24.6	24.9	24.8	24	23.2	24.8	25	25.3	26.1	28.5	26.5	28.4	27	28.2	26.1	26.4	24.2	23.8	24.6	25.5	20.6	22.4	22.7	23	21.4	23.3	22.3
447	UK	B	2017-02-16	UK363091302538	2538	1	1												21.1	33.4	28.9	36.5	35.3	32.5	37.8	30.1	30.1	31.8	41.8	30.4	32.9	38.6	32.7	31	33.8	45.7	33.3	33	33.2	32.9	34.7
448	UK	B	2017-02-16	UK363091402539	2539	1	2								28.3	21	27.1	22.9	23.7	22.7	22.9	22.1	22.1	24.3	23.3	23.6	24.3	28	22.8	23.6	23.5	23.9	25.6	24.4	24.8	23.9	24.7
449	UK	B	2017-02-16	UK363091202558	2558	1	1								23.3	24.8	26.1	40.2	26.6	29.4	28.8	29.9	29.9	31.8	30.6	31.9	29.5	34.2	32.7	32	34.5	34.2	34	32.2	35.3	35.6	34.3
450	UK	B	2017-02-16	UK363091402574	2574	1	2								26	28.7	26.6	26.6	37.5	44.6	38.9	29	29.8	30	30	32.6	32.5	32.3	33.5	30.9	32.2	31.3	32	33.5	32	32	34.2	33.2	29.6
[truncated: 263 more columns]
