# Supplementary material for: Comparison of milk production of dairy cows vaccinated with a live double deleted BVDV vaccine and non-vaccinated dairy cows cohabitating in commercial herds endemically infected with BVD virus
Source: PLoS One. 2020 Oct 1;15(10):e0240113. doi: 10.1371/journal.pone.0240113 (PMC7529212; doi:10.1371/journal.pone.0240113)
Supplement: S2 Dataset — (XLSX) [file pone.0240113.s002.xlsx]

## Sheet: Stat File J0-365
					Colonne1	Country	Farm	D0 (Vaccination)	National Number	Animal #	Lactation # at D0	Group	Status at D0	0	1	2	3	4	5	6	7	8	9	10	11	12	13	14	15	16	17	18	19	20	21	22	23	24	25	26	27	28	29	30	31	32	33	34	35
					1	UK	C	2017-02-17	UK116867600002	2	1	1	H
					2	UK	C	2017-02-17	UK116867700010	10	1	2	H
					4	UK	C	2017-02-17	UK116867700017	17	1	2	H
					5	UK	C	2017-02-17	UK116867300020	20	1	1	H
					7	UK	C	2017-02-17	UK116867700024	24	1	1	H
					8	UK	C	2017-02-17	UK116867200026	26	1	1	H
					9	UK	C	2017-02-17	UK116867200040	40	1	1	H
					14	UK	C	2017-02-17	UK116867100053	53	1	1	H
					15	UK	C	2017-02-17	UK116867300055	55	1	2	H
					16	UK	C	2017-02-17	UK116867500057	57	1	1	H
					18	UK	C	2017-02-17	UK116867100060	60	1	1	H
					19	UK	C	2017-02-17	UK116867400063	63	1	2	H
					20	UK	C	2017-02-17	UK116867100067	67	1	2	H
					21	UK	C	2017-02-17	UK116867200068	68	1	2	H
					22	UK	C	2017-02-17	UK116867400070	70	1	1	H
					24	UK	C	2017-02-17	UK116867200075	75	1	1	H
					27	UK	C	2017-02-17	UK116867700080	80	1	1	H
					31	UK	C	2017-02-17	UK116867500085	85	1	1	H
					32	UK	C	2017-02-17	UK116867600086	86	1	2	H
					33	UK	C	2017-02-17	UK116867700087	87	1	1	H
					34	UK	C	2017-02-17	UK116867100088	88	1	2	H
					36	UK	C	2017-02-17	UK116867300090	90	1	2	H
					37	UK	C	2017-02-17	UK116867100095	95	1	2	H
					38	UK	C	2017-02-17	UK116867200096	96	1	1	H
					39	UK	C	2017-02-17	UK116867400098	98	1	2	H
					40	UK	C	2017-02-17	UK116867500099	99	1	2	H
					41	UK	C	2017-02-17	UK116867600100	100	1	2	H
					42	UK	C	2017-02-17	UK116867200103	103	1	2	H
					43	UK	C	2017-02-17	UK116867300104	104	1	2	H
					44	UK	C	2017-02-17	UK116867500106	106	1	1	H
					47	UK	C	2017-02-17	UK116867200110	110	1	1	H
					49	UK	C	2017-02-17	UK116867400112	112	1	2	H
					51	UK	C	2017-02-17	UK116867400119	119	1	2	H
					54	UK	C	2017-02-17	UK116867300125	125	1	2	H
					55	UK	C	2017-02-17	UK116867400126	126	1	1	H
					56	UK	C	2017-02-17	UK116867700129	129	1	1	H
					58	UK	C	2017-02-17	UK116867200131	131	1	2	H
					61	UK	C	2017-02-17	UK116867600135	135	1	2	H
					62	UK	C	2017-02-17	UK116867200138	138	1	1	H
					82	UK	C	2017-02-17	UK104441701163	1163	6	2	L	23.28	24	24.3	22.72	23.97	24.8	22.09	22.42	21.71	22.92	23.23	23.05	22.12	23.71	23.92
					84	UK	C	2017-02-17	UK104441701240	1240	7	2	L	24.84	23.54	25.93	23.54	23.84	25.81	23.51	24.96	24.47	23.23	26.14	25.37	25.31	25.07	25.42
					85	UK	C	2017-02-17	UK104441701289	1289	6	2	D
					86	UK	C	2017-02-17	UK104441501539	1539	4	1	L
					87	UK	C	2017-02-17	UK104441401545	1545	5	2	L	45.73	46.12	48.3	45.7	45.62	44.59	36.78	51.45	45.67	46.24	47.3	45.65	44.43	41.86	46.17	47.08	48.22		42.56	22.85	42.62	42.62	41.69	47.35	45.16		21.34	42.23	41.57	43.45	22.64		40.35	43.72	22.64	43.37
					92	UK	C	2017-02-17	UK104441401629	1629	4	1	L	24.18	24.75	24.13	23.6	24.22	24.17	24.96	24.52	24.51	25.15	24.69	23.37	24.42	23.35	24.88	22.65	22.1		22.89	23.12	22.71	22.71	22.15	22.52	26.46		22.03	21.5	23.01	19.33	20.01		20.28	20.05	20.01	20.12
					93	UK	C	2017-02-17	UK104441701653	1653	5	1	D
					94	UK	C	2017-02-17	UK104441501693	1693	5	1	D																											31.51	32.52	33.55	33.31	37.41		34.81	40.39	37.41	37.85
					95	UK	C	2017-02-17	UK104441301705	1705	4	1	L
					96	UK	C	2017-02-17	UK104441201711	1711	4	1	L	27.19	27.1	26.49	27.74	26.08	26.59	28.13	25.59	25.37	26.32	27.37	26.82	26.16	27.62	26.75	26.67	26.37		18.53	17.87	21.68	21.68	23.28	23.92	30.04		24.53	9.67	24.63	22.96	23.12		23.97	25.8	23.12	26.04
					97	UK	C	2017-02-17	UK104441601736	1736	4	2	L										38.39	39.08	43.38	41.07	41.53	42.2	42.86	43.05		42.78	44.11	43.51	43.51	45.06	45.9	46.42		47.71	48.14	48.6	47.46	46.7		46.72	46.69	46.7	49.05
					98	UK	C	2017-02-17	UK104441301775	1775	4	1	L	41.37	41.08	36.98	40.64	37.42	42.38	42.1	40.27	43.51	40.61	32.43	36.13	36.5	37.57	40.09	41.68	40.19		42.77	38.16	36.82	36.82	37.93	40.38	42.2		40.6	37.25	38.88	38.36	36.82		40.13	38.71	36.82	40.89
					99	UK	C	2017-02-17	UK104441401804	1804	4	2	L	50.34	54.02	51.1	62.66	52.69	55.73	54.12	51.03	55.3	54.05	54.63	53.72	52.88	51.59	51.21	55.11	49.79		47.5	48.82	50.84	50.84	51.89	53.86	51.89		54.15	50.45	50.9	51.73	42.94		52.49	52.89	42.94	13.82
					100	UK	C	2017-02-17	UK104441101808	1808	4	1	L	45.33	41.59	44.78	40.58	43.48	43.49	44.02	42.32	42.77	42.83	44.08	42.38	41.74	41.74	43.1	41.61	42.81		40.87	41.5	34.91	34.91	40.94	41.98	42.29		39.74	38.64	41.42	38.67	46.52		20.25	39.89	46.52	19.29
					101	UK	C	2017-02-17	UK104441701814	1814	4	1	L	44.24	42	43.63	41.54	43.75	42.84	45	42.74	42.04	43.52	42.14	42.36	40.27	42.43	40.1	41.25	42.12		37.34	37.82	40.03	40.03	39.63	40.31	41.85		38	36.25	39.79	38.77	36.95		37.51	38.67	36.95	19.08
					102	UK	C	2017-02-17	UK104441201816	1816	2	2	L	29.65	30.08	30.08	29.5	29.33	31.24	30.21	29.35	27.24	27.06	30.33	31.02	32.55	31.4	28.86	30.64	35.54		29.61	29.3	26.45	26.45	18.45	15.3	14.55		25.45	21.19	21.82	21.79	22.01		21.9	23.03	22.01	22.31
					103	UK	C	2017-02-17	UK104441601820	1820	3	1	D
					104	UK	C	2017-02-17	UK104441701821	1821	4	2	L	41.84	40.67	39.82	41.16	41.66	41.74	42.1	40.1	45.05	39.39	40.94	40.27	39.98	40.76	39.95	38.67	42.73		38.56	36.98	39.73	39.73	38.74	38.78	39.37		37.68	38.4	35.23	36.78	37.31		38.21	36.8	37.31	36.49
					105	UK	C	2017-02-17	UK104441401853	1853	4	2	L	39.7	39.39	42.22	38.65	40.71	38.76	40.71	38.66	38.73	40.77	39.15	37.16	38.4	39.86	39.33	39.12	36.87		40.24	38.95	39.64	39.64	38.08	39.17	40.86		37.44	36.83	36.12	34.2			37.9	38.02
					106	UK	C	2017-02-17	UK104441101857	1857	3	1	L
					107	UK	C	2017-02-17	UK104441701863	1863	4	1	D							34.75	36.46	39.05	37.11	38.57	37.89	38.7	39.83	38.24	41.03	40.36		40.35	43.53	43.29	43.29	43.57	45.96	49.88		46.8	40.8	43.28	44.75	39.94		42.92	45.93	39.94	43.29
					108	UK	C	2017-02-17	UK104441301866	1866	3	2	L	33.59	33.66	36.39	32.34	32.86	33.58	19.95	38.88	30.49	31.51	34.67	33.32	32.27	33.61	32.13	34.22	33.06		31.33	16.25	15.29	15.29	29.69	30.66	30.61		28.56	28.86	29.79	28.17	29.15		28.97	30.33	29.15	30.65
					109	UK	C	2017-02-17	UK104441301873	1873	4	2	L	39.41	41.43	35.99	35.98	39.2	41.37	40.08	38.83	38.55	40.71	41.88	40.51	40.92	38.52	41.02	38.86	41.39		38.87	41.58	39.99	39.99	41.46	38.48	38.51		37.67	41.32	41.4	40.21	43.56		38.9	41.2	43.56	38.4
					111	UK	C	2017-02-17	UK104441601883	1883	4	2	L	44.11	22.63	44.23	40.09	46.11	41.7	40.59	48.6	50.65	48.13	50.96	51.67	42.39	50.81	48.99	49.41	50.57		47.43	48.28	47.98	47.98	49.69	47.37	49.08		48.39	49.23	39.23	42.74	47.56		37.06	50.46	47.56	48.3
					112	UK	C	2017-02-17	UK104441601890	1890	4	2	D																	37.64		40.55	39	41.71	41.71	45	43.18	43.55		46.13	42.82	46.56	24.99	46.4		47.02	40.62	46.4	42.62
					113	UK	C	2017-02-17	UK104441501896	1896	4	2	L	34.55	34.74	35.46	34.49	35.21	35.27	36.99	34.99	35.64	35.56	35.21	36.46	34.18	18.61	34.43	34.27	45.76		31.43	32.35	34.09	34.09	32.26	33.56	35.09		33.13	32.69	32.88	32.43	34.59		31.9	32.74	34.59	15.65
					114	UK	C	2017-02-17	UK104441601925	1925	4	2	L	49.23	47.8	50.21	47.98	49.55	50.37	51.52	49.26	45.54	49.5	43.16	49.42	49.01	48.22	48.7	45.38	47.61		46.58	47.65	49.55	49.55	49.38	46.26	48.36		47.24	45.86	47.37	44.6	39.83		46.31	45.01	39.83	45.75
					115	UK	C	2017-02-17	UK104441701926	1926	3	1	L	23.96	23.43	23.53	24.3	23.45	22.54	22.81	21.53	22.17	21.48	21.66	21.49	20.72	21.54	21.87	20.89	21.12		20.56	18.19	20.43
					116	UK	C	2017-02-17	UK104441101927	1927	3	2	L	27.9	25.6	26.31	24.48	27.28	26.33	28.26	28.55	29.02	22.22	27.63	26.37	25.53	25.03	26.37	25.01	25.32
					117	UK	C	2017-02-17	UK104441301929	1929	3	2	D
					118	UK	C	2017-02-17	UK104441401930	1930	3	1	L	24.64	23.63	29.45	25.86	27.77	23.36	23.22	27.55	28.88	27.71	29.29	29.39	29.39	28.91	29.08	27.23	26.42		26.1
					120	UK	C	2017-02-17	UK104441101955	1955	4	1	L	41.77	41.3	45.16	42.95	44.45	41.93	43.64	41.56	41.65	42.83	42.21	41.86	42.72	39.94	41.59	42.23	40.63		42.51	40.24	41.13	41.13	41.33	41.78	42.12		39.23	37.91	39.63	38.71	34.49		35.76	39.71	34.49	39.91
					121	UK	C	2017-02-17	UK104441301971	1971	2	1	D																						31.5	27.48	23.72	29.7		22.54	21.9	19.99	20.75	20.06		11.35	21.4	20.06	20.2
					122	UK	C	2017-02-17	UK104441701975	1975	3	2	L	25.96	23.81											24.78	22.34	24.13	24.44	23.56							15.69	14.28		17.16	22.89	20.68	21.32	26.44		21.06	20.65	26.44	30.55
					123	UK	C	2017-02-17	UK104441301978	1978	3	2	L	52.3	50.12	52.14	52.05	51.59	50.44	48.22	42.7	47.45	47.76	48.6	49.36	51.52	45.62	36.55	48.88	50.12		50.9	55.38	53.15	53.15	53.4	50.26	47.92		40.22
					124	UK	C	2017-02-17	UK104441301985	1985	2	1	L	27.21	26.1	27.97	20.16	25.63	26.05	29.05	28.57	30.19	28.63	28.42	27.59	27.94	27.72	27	28.71	26.4		23.66	34.5	24.73	24.73	25.79	23.07	24.37		24.58	24.49	24.77	25.17	31.13		25.66	24.85	31.13	11.62
					125	UK	C	2017-02-17	UK104441501987	1987	3	1	L	22.33	23.16	22.16	23.47	22.41	22.84	21.99	21.89	21.75	22.88	21.99	22.75	23.22	21.36	22.35	22.37	22.33		21.48	22.29	21.41	21.41	21.71	21.31	26.68		21.82	20.65	21.92	20.42	20.27		20.43	21.74	20.27	21.2
					126	UK	C	2017-02-17	UK104441101990	1990	3	2	L	25.1	25.99	24.93	23.91	25.34	22.34	24.75	23.94	23.1	23.6	23.23	24.89	23.64	23.94	23.4	23.19	22.69		21.92	21.52	22.38	22.38	20.54	19.95	23.68		19.16	18.07	18.87	16.93	17.64		16.93	16.39	17.64	16.34
					127	UK	C	2017-02-17	UK104441401993	1993	2	2	L	24.13	23.08	24.14	23.46	25.12	22.75	24.44	23.04	22.93	23.58	23.97	23.85	23.43	23.33	23.64	22.45	22.35		22.24	22.02	22.85	22.85	22.32	22.24	26.99		21.59	22.12	21.58	19.88	20.06		19.96	21.14	20.06	21.84
					128	UK	C	2017-02-17	UK104441601995	1995	3	2	L	19.57	19.66	19.16	17.7	18.78	18.61	18.21	18.77	18.91	18.45	18.52	19.64	17.85	17.81	17.57	16.94	16.75		14.15	15.06	15.98	15.98	14.79	16.29	17.7		15.45
					129	UK	C	2017-02-17	UK104441502008	2008	3	1	L	48.53	47.03	48.43	46.94	48.72	50.05	40.41	50.65	49.34	47.12	46.76	46.27	48.72	46.87	47.28	48.29	48.34		45.96	47.67	44.29	44.29	46.12	45.73	47.81		44.88	45.38	44.7	41.82	44.79		42.69	46.03	44.79	45.05
					130	UK	C	2017-02-17	UK104441702010	2010	3	2	L	24.19	25.43	24.3	24.72	24.85	24.05	24.94	24.38	23.9	22.54	24.24	24.04	24.17	23.71	24.21	23.06	21.84		22.91	21.92	22.72	22.72	22.2	21.64	26.49		20.87	21.33	19.98	19.46	18.66		20.27	20.58	18.66	21.47
					131	UK	C	2017-02-17	UK104441502022	2022	3	2	L	34.46	44.3	43.58	44.04	42.8	45.18	44.42	44.36	45.92	44.16	43.85	44.49	43.28	44.09	45.12	44.71	44.35		36.37	37.65	44.24	44.24	42.46	44.02	43.76		39.8	32.99	34.7	37.05	38.78		40.48	36.66	38.78	38.91
					132	UK	C	2017-02-17	UK104441702031	2031	2	1	L	25.19	24.86	25.51	24.43	23.24	23.68	24.91	14.8	23.91	24.27	21.85	24.9	23.53	24.28	24.69	23.33	23.36		22.53	22.14	24.72	24.72	24.1	22.96	28.89		22.96	21.81	19.79	20.49	20.8		21.33	20.58	20.8	21.09
					133	UK	C	2017-02-17	UK104441502036	2036	3	1	L	53.63	51.8	55.18	54.96	51.87	54.69	51.05	53.18	55.63	51.65	55.89	53.57	53.14	52.86	45.11	53.48	54.93		52.97	43.91	53.16	53.16	53.65	49.87	46.86		54.06	51.74	46.5	43.75	48.24		46.56	54.53	48.24	37.8
					134	UK	C	2017-02-17	UK104441402042	2042	2	2	L	20.96	21.4	21.87	19.98	20.69	18.51	21.04	20.09	19.79	19.71	19.96	19.14	20.2	20.44	20.13	20.73	17.75		19.73	20.88	19.61	19.61	20.02	19	23.63		19.45	19.94	19.32	18.35	18.39		18	20.16	18.39	20.95
					135	UK	C	2017-02-17	UK104441202047	2047	2	2	D
					136	UK	C	2017-02-17	UK104441602051	2051	3	1	L	45.74	44.94	45.71	46.27	45.04	46.99	45.57	24.01	46.46	44.86	46.59	45	45.56	42.15	46.19	45.44	44.42		44.35	22.9	46.57	46.57	45.15	43.6	46.71		44.06	42.05	45.43	37.38	42.42		44.6	42.15	42.42	32.76
					137	UK	C	2017-02-17	UK104441502057	2057	3	2	L	40.72	39.29	34.2	38.7	38.63	39.22	38.07	36.44	35.7	39.05	37.28	33.62	32.24	30.42	30.09	33.7	38.83		36.52	38.12	38.49	38.49	38.39	38.48	40.87		35.75	37.18	37.02	36.25	41.54		38.15	37.13	41.54	36.27
					138	UK	C	2017-02-17	UK104441702059	2059	2	2	L
					140	UK	C	2017-02-17	UK104441402070	2070	2	1	L
					141	UK	C	2017-02-17	UK104441702073	2073	1	2	L
					142	UK	C	2017-02-17	UK104441702080	2080	2	1	L
					143	UK	C	2017-02-17	UK104441102081	2081	3	2	L	41.49	37.9	39.36	37.56	37.46	36.39	41.85	36.58	36.75	36.46	35.58	36.46	36.77	39.53	40.83	36.37	36.75		35.84	42.73	36.78	36.78	39.64	35.13	37.69		35.2	34.66	34.93	33.22	35.71		36.63	35.16	35.71	16.34
					144	UK	C	2017-02-17	UK104441502106	2106	2	1	L
					145	UK	C	2017-02-17	UK104441502113	2113	1	2	D
					146	UK	C	2017-02-17	UK104441402154	2154	2	1	L	40.77	41.07	38.75	40.55	40.7	40.1	40.44	38.86	39.42	37.32	41.55	38.91	39.03	38.39	38.76	38.33	41.54		38.05	38.8	38.17	38.17	37.65	36.85	38.84		37.68	37.79	36.64	37.87	38.88		35.32	40.16	38.88	39.95
					147	UK	C	2017-02-17	UK104441602156	2156	3	2	L										27.94	28.38	32.68	28.63	28.94	31.11	31.91	32.65		34.67	35.06	33.26	33.26	35.92	35.71	37.42		36.14	35.93	37.61	37.08	36.76			35.65	36.76	33.14
					148	UK	C	2017-02-17	UK104441402161	2161	2	1	D																								30.37	32.24		25.97	27.43
					149	UK	C	2017-02-17	UK104441202166	2166	3	2	D										33.46	35.42	33.75	37.52	34.89	38.37	37.59	34.99		36.05	37.45	40.48	40.48	39.59	40.67	38.1		39.21	43.75	42.48	44.79	43.4		47.93	41.63	43.4	12.61
					150	UK	C	2017-02-17	UK104441302167	2167	2	1	L
					151	UK	C	2017-02-17	UK104441202173	2173	2	2	L	34.92	33.9	30.39	34.83	36.44	37.53	34.3	36.36	35.05	35.44	34.17	34.9	33.5	34.12	34.73	34.54	38.14		18.33	34.09	34.64	34.64	33.82	35.4	35.9		32.72	35.37	34.49	32.94	33.76		33.29	33.87	33.76	33.86
					152	UK	C	2017-02-17	UK104441502176	2176	3	1	D																																		22.82	7.97	26.57
					153	UK	C	2017-02-17	UK104441102179	2179	3	1	D										36.56	40.08	37.99	37.87	40.28	40.86	37.28	41.21		45.32	43.93	42.73	42.73	45.68	46.66	49.55		45.52	46.81	49.45	45.58	44.94		46.08	44.64	44.94	23.2
					154	UK	C	2017-02-17	UK104441702192	2192	3	2	D														36.08	32.65	37.5	38.5		37.59	38.21	37.97	37.97	42.41	43	43.4		40.85	42.87	45.34	43.08	44.61		46.08	47.88	44.61	45.58
					155	UK	C	2017-02-17	UK104441102193	2193	2	1	L	24.3	24.88	24.45	24.14	24.81	23.7	25.32	24.12	24.13	22.02	23.61	22.93	23.3	22.48	22.41	22.35	21.78		21.34	21.43	20.45	20.45	21.81	20.21	24.34
					156	UK	C	2017-02-17	UK104441202194	2194	2	2	L	53.62	52.68	49.71	49.99	55.1	52.91	47.62	53.36	53.62	53.55	54.67	50.22	51.67	52.51	53.98	54.11	51.84		51.59	52.93	51.5	51.5	52.35	52.58	55.46		50.75	51	51.34	50.44	49.95		44.9	46.46	49.95	46.18
					157	UK	C	2017-02-17	UK104441402196	2196	2	2	L	23.55	25.42										20.91	18.43	20.67	21.7	19.61	21.45		20.48	20.03	20.37	20.37	23.17	19.95	20.67		17.88	20.15	20.86	19.08	19.64		19.97	20.76	19.64	20.19
					159	UK	C	2017-02-17	UK104441102200	2200	2	2	L	30.56	30.56	32.24	31.32	31.32	31.26	32.35	31.54	31.39	29.79	31.18	31.3	31.13	31.76	31.74	31.06	15.93		29.28	31.7	31.55	31.55	30.72	30.9	31.89		33.96	30.37	31.19	28.68	29.6		29.98	31.47	29.6	29.88
					160	UK	C	2017-02-17	UK104441402203	2203	3	1	L	37.53	36.64	38.56	37.48	39.83	39.09	38.89	18.85	38.01	39.2	38.02	39.45	38.73	38.47	39.01	39.07	35.93		37.96	37.92	37.78	37.78	36.88	39.72	39.9		38.97	34.88	16.34	34.59	32.15		35.89	37.58	32.15	36.34
					161	UK	C	2017-02-17	UK104441502204	2204	2	2	L	29.73	27.85	27.7	27.66	27.71	26.02	26.4	27.64	25.13	25.58	25.14	26.58	26.19	25.33	26.94	26.92	26.44		25.36	25.64	25.01	25.01	22.95	21.94	29.3		21.42	21.96	22.31	19.3	20.31		17.87	21.04	20.31	23.14
					162	UK	C	2017-02-17	UK104441602205	2205	2	1	L	37.39	34.49	36.98	40.67	37.12	37.33	35.82	36.85	38.61	36.9	38.03	37.63	30.49	36.97	35.35	33.18	34.92		33.73	33.64	35.86	35.86	33.62	35.35	34.96		33.86	33.47	32.89	32.65	32.99		34.17	37.21	32.99	35.21
					163	UK	C	2017-02-17	UK104441302209	2209	2	1	L
					164	UK	C	2017-02-17	UK104441102221	2221	2	1	L	44.13	44.37	38.06	44.84	48.32	45.72	40.14	27.29	46.19	45.72	46.1	45.42	43.62	41.85	45.24	44.96	46.29		42.73	45.1	45.18	45.18	42.77	43.34	43.94		39.84	31.6	39.26	40.45	42.39		40.38	40.02	42.39	19.43
					165	UK	C	2017-02-17	UK104441202222	2222	3	2	D
					166	UK	C	2017-02-17	UK104441402224	2224	2	1	L	34.23	33.76	18.42	34.93	36.05	34.63	37.03	35.85	36.19	35.28	34.7	34.92	35.38	35.41	36.08	34.14	29.84		30.55	36.03	29.72	29.72	30.02	31.51	32.26		30.31	31.42	29.68	30.87	29.52		30.12	30.88	29.52	30.88
					167	UK	C	2017-02-17	UK104441702234	2234	2	2	L	46.82	46.51	47.88	48.43	47.59	47.69	49.5	45.76	48.17	45.36	46.77	42.72	47.55	48.04	47.75	46.61	45.62		44.58	45.42	46.54	46.54	49.05	45.97	49.04		42.43	40.76	45.16	44.18	41.14		43.2	44.14	41.14	44.41
					168	UK	C	2017-02-17	UK104441102235	2235	2	2	L	37.26	35.04	37.49	37.66	39.57	37.8	37.22	36.98	37.93	36.65	36.14	36.79	36.11	34.4	35.56	34.74	35.55		34.56	34.28	35.11	35.11	34.61	32.9	34.19		34.31	16.68	36.68	35.4	34.06		33.87	34.34	34.06	35.06
					169	UK	C	2017-02-17	UK104441102242	2242	2	1	L	35.73	36.35	37.05	36.13	34.16	36.14	36.78	33.04	33.45	33.73	32.05	35.99	34.98	36.28	37.22	35.61	35.13		34.06	34.37	33.13	33.13	32.74	34.52	35.17		32.52	33.33	33.1	39.84	33.51		33.72	30.36	33.51	31.23
					170	UK	C	2017-02-17	UK104441202243	2243	2	1	D														32.7	35.64	34.64	37.81		36.35	35.92	39.19	39.19	40.14	40.84	42.99		38.02	38.64	39.4	39.36	39.05		34.9	39.71	39.05	37.39
					171	UK	C	2017-02-17	UK104441302244	2244	2	1	L	29.49	27.52	28.18	27.66	24.92	25.99	26.81	25.95	27.04	25.98	27.71	28.12	27.45	26.81	28.3	27.83	26.36		28.22	28.72	26.99	26.99	27.94	26.83	33.05		26.5	26	26.98	24.84	25.2		25.56	24.25	25.2	26.12
					172	UK	C	2017-02-17	UK104441102270	2270	2	2	L	32.39	30.87	34.46	33.59	33.14	29.88	33.16	33.6	33.2	31.53	32.12	27.46	33.13	32.86	32.2	32.37	32.37		31.44	31.69	32.04	32.04	31.87	32.32	32.99		30.67	30.85	32.42	29.63	31.35		30.66	32.19	31.35	30.85
					173	UK	C	2017-02-17	UK104441502281	2281	2	2	L	37.15	36.53	31.9	33.95	34.3	34.09	28.11	28.17	29.09	30.94	31.83	30.95	31.46	15.78	33.41	30.45	31.03		31.87	32.66	29.08	29.08	27.35	26.99	33.01		27.43	26.42	27.23	25.22	27.53		24.79	22.81	27.53	23.89
					174	UK	C	2017-02-17	UK104441702283	2283	2	2	L	34.84	35.02	38.56	34.37	36.37	36.24	37.19	35.45	35.54	34.95	36.3	35.37	35.41	35.12	35.04	33.45	34.87		33.93	33.81	31.84	31.84	33.87	34.29	35.84		33.47	30.6	32.19	30.13	30.74		30.99	32.36	30.74	32.84
					175	UK	C	2017-02-17	UK104441202285	2285	1	2	L
					176	UK	C	2017-02-17	UK104441702290	2290	2	2	L	24.09	24.76	23.37	23.28	23.9	23.24	24.33	23.36	23.62	23.48	25.31	26.06	23.93	25.32	24.43	23.39	25.3		23.56	16.17	25.27	25.27	24.49	25.17	29.35		23.67	24.33	24.45	21.62	25.13		23.21	22.7	25.13	23.61
					177	UK	C	2017-02-17	UK104441302293	2293	2	2	L		35.06	39.37	37.13	39.26	37.56	37.99	22.2	40.7	39.14	39.78	40.7	43.18	41.41	44.22	42.38	40.19		42.46	41.08	41.98	41.98	40.35	41.23	41.91		37.49	39.72	40.39	43.29	38.21		43.48	39.12	38.21	42.93
					178	UK	C	2017-02-17	UK104441302300	2300	2	1	L					45.06	44.44	23.99	50.56	43.67	46.75	47.52	47.93	47.9	48.81	48.68	49.21	48.01		48.74	49.13	22.53	22.53	50.09	49.36	52.3		49.23	49.5	49.86	47.36	43.98		42.65	50.47	43.98	52.42
					180	UK	C	2017-02-17	UK104441302314	2314	2	2	L	41.28	39.14	41.61	41.58	41.87	40.54	42.16	41.07	40.93	39.65	40.78	40.01	38.57	40.13	42.42	35.54	38.26		40.53	39.02	40.26	40.26	39.91	40.79	42.76		36.51	39.12	39.42	38.02	44.06		38.78	39.57	44.06	38.42
					181	UK	C	2017-02-17	UK104441402315	2315	2	1	L	42.5	42.58	43.69	42.27	43.81	42.96	43.44	42.54	42.59	42.1	42.13	43.73	43.12	40.62	46.35	40.94	44.34		41.87	47.01	42.39	42.39	40.64	40.17	42.9		39.49	39.56	36.7	41.26	40.11		34.16	43.34	40.11	42.61
					182	UK	C	2017-02-17	UK104441602317	2317	1	1	L	26.81	27.06	25.59	26.87	26.78	24.69	26.36	26.72	24.91	25.89	27.25	25.52	25.98	24.8	26.01	26.01	24.94
					183	UK	C	2017-02-17	UK104441102319	2319	3	1	L								38.74	43.48	45.81	45.48	47.2	47.31	48.72	48.94	51.72	51.19		46.65	44.08	53.11	53.11	52.97	51.25	52.34		37.68	47.14	50.32	49.8	52.87		53	56.74	52.87	26.57
					185	UK	C	2017-02-17	UK104441202327	2327	1	1	L
					186	UK	C	2017-02-17	UK104441702332	2332	1	1	D
					187	UK	C	2017-02-17	UK104441302335	2335	2	2	L	30.83	31.15	30.77	30.22	30.75	30.45	31.61	27.99	22.25	22.68	24.91	23.96	22.13	22.33	23.77	21.98	23.81		24.04	24.79	26.49	26.49	23.04	24.91	31.72		24.67	24.68	26.08	24.33	24.25		24.43	24.93	24.25	26.1
					188	UK	C	2017-02-17	UK104441402343	2343	1	2	L
					189	UK	C	2017-02-17	UK104441702346	2346	2	2	D													36.74	31.32	35.3	36.65	38.8		38.93	39.02	41.37	41.37	42.05	44.52	42.95		34.31	41.28	43.56	42.25	43.77		43.94	36.95	43.77	46.84
					190	UK	C	2017-02-17	UK104441102347	2347	2	2	L	44	42.68	43.64	42.35	43.12	44.06	44.85	42.47	43.87	42.94	42.19	43.16	42.93	41.9	42.07	42.17	42.62		43.16	40.87	43.2	43.2	41.4	42.29	47.05		37.88	41.37	42.13	41.6	40.79		42.03	42.31	40.79	42
					191	UK	C	2017-02-17	UK104441302349	2349	2	2	L	48.59	48.46	48.45	48.29	44.36	47.34	52.62	48.94	43.81	47.07	46.77	45.86	48.33	46.62	48.03	46.11	45.43		46.44	44.19	47.82	47.82	45.91	47	47.79		46.39	43.93	45.91	42.36	45.17		43.47	40.52	45.17	45.61
					192	UK	C	2017-02-17	UK104441402350	2350	2	2	L	24.67	24.16	30.91	25.69	26.43	26.01	25.55	25.91	26.59	26.28	27.72	27	27.27	26.64	27.21	26.03	26.9		26.94	25.54	24.57	24.57	25.37	25.38	32.42		24.35	23.96	23.73	23.01	23.77		23.52	24.24	23.77	23.53
					193	UK	C	2017-02-17	UK104441502351	2351	1	2	L	19.26	19.3	16.53	19.5	18.14	17.82	18.56	19.13	18.04	18.56	18.74	17.81	17.31	17.39	17.27	17.28	17.33		20.67	16.74	16.76	16.76	15.96	16.75	20.52		15.48	15.3	16.06	14.55	14.71		16.18	15.46	14.71	15.72
					194	UK	C	2017-02-17	UK104441602352	2352	2	2	D																																		26.26	20.63	32.06
					195	UK	C	2017-02-17	UK104441402357	2357	2	2	L	39.83	39.51	39.89	39.48	41.81	40.13	41.1	40.12	41.09	38.04	39.32	40.17	38.36	30.68	40.72	40.19	39.47		38.53	43.77	37.85	37.85	38.3	36	38.7		33.45	38.88	38.6	37.35	42.6		37.91	37.91	42.6	37.38
					196	UK	C	2017-02-17	UK104441502358	2358	1	1	L	35.21	34.3	35.75	36.48	34.79	34.65	37.17	35.92	36.08	36.51	35.12	36.11	35.38	36.37	35.25	35.35	35.94		34.85	35.67	34.51	34.51	33.93	34.36	36.27		39.65	33.73	30.92	31.35	31.1		31.8	32.02	31.1	32.05
					197	UK	C	2017-02-17	UK104441602359	2359	2	1	L	32.9	27.94	35.76	33.84	34.13	33.11	33.74	31.52	32.54	33.63	18.27	32.97	33.74	31.78	32.68	32.38	32.95		31.12	32.48	32.6	32.6	29.63	30.86	39.68		30.25	28.93	26.68	25.7	24.93		24.86	27.04	24.93	27.64
					199	UK	C	2017-02-17	UK104441102361	2361	2	1	L					37.18	38.15	40.39	40.88	42.1	39.75	39.02	42.01	37.26	41.06	43.01	42.41	41.47		43.36	42.18	42.54	42.54	43.39	43.2	40		43.54	46.15	44.24	42.02	45.34		45.47	44.88	45.34	40.89
					201	UK	C	2017-02-17	UK104441602366	2366	2	2	L	21.57	21.76	21.71	21.34	20.64	21.03	21.61	21.76	20.81	21.24	21.6	20.3	20.85	20.34	17.92	17.32	18.53		21.05	18.79	20.03	20.03	19.72	19.44	25.2		18.88	18.76	20.48	17.74	11.83		19.65	19.44	11.83	19.28
					202	UK	C	2017-02-17	UK104441102368	2368	1	1	L	21.56	20.72	21.41	20.29	19.28	19.95	21.46	21.53	20.98	20.62	21.6	21.84	20.66	20.35	22.19	20.01	19.57		16.35	19.06	19.08	19.08	19.08	19.53	23.51		17.83	18.11	16.55	15.6	16.94		18.25	18.72	16.94	19.87
					203	UK	C	2017-02-17	UK104441202376	2376	2	1	L	41.7	40.46	44.55	22.55	43.81	45.22	46.84	44.56	44.87	43.65	43.78	44.12	43.53	44.58	44.74	45.44	43.97		45.68	45.03	42.34	42.34	46.28	41.1	44.51		42.44	42.01	43.1	45.05	44.3		44.54	45.01	44.3	43.57
					204	UK	C	2017-02-17	UK104441302377	2377	2	1	L	51.62	45.46	53.32	44.33	52.36	52.13	51.79	50.93	52.05	52.94	53.32	50.75	52.23	51.98	55.24	52.24	46.84		50.75	44.64	51.26	51.26	50.57	52.3	54.75		51.84	46.83	49.55	45.97	47.7		45.7	48.51	47.7	50.91
					205	UK	C	2017-02-17	UK104441702402	2402	1	1	L
					206	UK	C	2017-02-17	UK104441202404	2404	2	2	D												29.23	31.03	35.2	33.63	34.45	36.02		35.78	38.2	39.22	39.22	38.5	40.09	42.07		38.07	40.08	40.19	40.54	42.18		40.76	41.78	42.18	37.44
					207	UK	C	2017-02-17	UK104441402406	2406	1	2	L	36.77	37.32	37.46	36.86	38.95	33.92	38.79	36.41	37.13	37.13	37.48	37.28	37.25	36.5	37.59	36.78	36.19		30.99	37.41	36.91	36.91	37.1	37.35	37.11		38.32	34.6	36.7	35.29	36.72		36.88	29.19	36.72	36.62
					208	UK	C	2017-02-17	UK104441502407	2407	2	1	D
					209	UK	C	2017-02-17	UK104441602408	2408	2	2	L					17.99	17.33	24.53	33.23	35.57	30.98	28.07	12.32											27.81	14.04	27.33		25.3	26.12	26.65	25.25	27.49		26.66	25.4	27.49	26.82
					210	UK	C	2017-02-17	UK104441702409	2409	2	2	L	42.47	42.53	42.23	31.49	44.23	42.16	43.92	42.52	40.74	42.52	42.69	43.4	40.73	41.94	41.62	40.39	40.33		40.58	38.87	41.22	41.22	39.22	41.69	40.08		38.6	38.67	32.76	37.22	39.77		18.51	37.47	39.77	39.48
					211	UK	C	2017-02-17	UK104441102410	2410	2	1	L	41.88	39.12	38.59	40.25	41.43	39.82	39.79	41.84	43.35	44.97	41.41	41.85	42.86	42.5	41.82	40.47	44.7		41.88	19.56	41.94	41.94	41.63	40.86	42.35		35.89	39.2	41.51	41.03	43.25		41.32	39.27	43.25	20.71
					212	UK	C	2017-02-17	UK104441202411	2411	2	2	L			20.9	21.36	20.17	22.5	22.28	22.99	23.27	23.43	22.93	23.72	23.7	23.21	23.62	23.72	24.1		23.8	23.16	23.6	23.6	22.76	23.44	27.9		23.03	22.92	22.01	22.12	23.65		15.86	18.71	23.65	23.26
					213	UK	C	2017-02-17	UK104441302412	2412	2	2	L								40.29	41.18	41.22	41.82	36.55	42.3	43.57	41.19	42.24	36.45		43.18	44.66	41.99	41.99	42.26	43.93	44.2		39.06	36.65	48.56	43.79	37.19		24.7	49.47	37.19	47.68
					214	UK	C	2017-02-17	UK104441502414	2414	2	2	L	18.59	18.87	20.18	19.98	19.86	19.48	20.9	20.09	19.69	20.07	19.97	19.62	19.04	19.31	19.52	18.23	17.37		14.35	15.45	15.43	15.43	14.72		15.82		14.8	14.6	16.03	16.03	16.86		17.49	18.27	16.86	17.93
					215	UK	C	2017-02-17	UK104441602415	2415	2	1	D																34.3	34.08		34.92	33.41	35.45	35.45	35.87	36.25	36.21		36.7	38	33.34	34.31	29.21		37.08	39.51	29.21	19.02
					216	UK	C	2017-02-17	UK104441102417	2417	2	2	D																									28.56		34.22	29.42	30.11	32.68	35.59		31.57	30.7	35.59	33.18
					217	UK	C	2017-02-17	UK104441202418	2418	2	1	D																					30.72	30.72	29.93	28.55	38.87		30.65	28.91	29.05	27.46	28.82		30.92	31.3	28.82	31.57
					218	UK	C	2017-02-17	UK104441302419	2419	2	1	D																														37.75	38.53		43.19	43.61	38.53	39.21
					219	UK	C	2017-02-17	UK104441402420	2420	1	2	L
					220	UK	C	2017-02-17	UK104441502428	2428	2	1	D																																				32.22
					221	UK	C	2017-02-17	UK104441302433	2433	1	2	L
					222	UK	C	2017-02-17	UK104441402434	2434	1	2	L	24.92	24.39	25.07	24.17	24.16	24.24	24.85	25.07	24.23	23.68	23.84	25.58	23.69	26	24.2	23.1	22.29		24.55	24.11	23.98	23.98	22.93	22.71	28.86		22.87	23.15	22.92	22.12	22.2		23.57	20.38	22.2	24.16
					223	UK	C	2017-02-17	UK104441502435	2435	1	2	L	29.97	28.49	28.84	29.6	28.48	26.97	29.04	28.72	28.57	27.74	26.97	27.29	27.76	24.01	29.18	27.37	26		25.67	26.87	27.63	27.63	26.69	27.09	33.71		26.74	27.06
					224	UK	C	2017-02-17	UK104441602436	2436	2	1	L	44.69	45.17	46.27	43.62	47.71	46.46	40.53	48.61	47.94	39.92	47.76	47.87	47.17	46.19	45.45	46.56	40.82		45.49	45.12	45.92	45.92	43.79	45.93	47.74		43.98	40.48	43.17	40.57	41.12		43.67	43.27	41.12	42.87
					225	UK	C	2017-02-17	UK104441702437	2437	1	2	L	17.66	17.13	10.72	18.08	17.74	17.86	18.65	16.99
					226	UK	C	2017-02-17	UK104441302440	2440	1	2	L								30.93	30.38	28.72	32.02	29.57	29.69	30.28	31	28.75	29.54		29.65	29.63	30.43	30.43	29.88	31.01	33.28		30.07	29.77	30.34	28.22	29.6		29.23	30.27	29.6	30.46
					227	UK	C	2017-02-17	UK104441402441	2441	1	1	L	27.87	28.25	28.85	26.13	23.63	24.86	27.55	23.03	26.45	26.07	24.47	27.57	26.78	24.83	27.42	27.23	25.41		26.27	27.67	26.84	26.84	26.56	26.31
					228	UK	C	2017-02-17	UK104441502442	2442	1	1	L	38.48	37.16	37.92	37.74	39.37	39.16	40.46	40.26	39.47	39.4	38.66	38.99	38.48	38.02	33.65	37.86	36.82		39.63	38.76	39.73	39.73	37.69	38.92	40.89		37.18	37.83	37.4	37.55	38.2		36.29	37.89	38.2	38.23
					229	UK	C	2017-02-17	UK104441102445	2445	1	1	L
					230	UK	C	2017-02-17	UK104441202446	2446	1	2	D												21.93	22.7	22.23	24.28	24.04	25.86		25.13	27.17	26.99	26.99	25.29	28.69	31.39		27.84	28.22	24.38	26.58	27.81		28.08	30.13	27.81	27.04
					231	UK	C	2017-02-17	UK104441302447	2447	2	2	D																															27.62		26.34	30.52	27.62	30.12
					232	UK	C	2017-02-17	UK104441102452	2452	1	2	L	34.57	33.3	34.1	34.31	33.25	31.03	34.39	33.8	34.25	32.72	33.27	33.51	33.42	32.39	33.76	34.05	32.92		33.41	32.08	33.26	33.26	32.49	32.24	38.15		31.61	32.27	33.44	31.57	31.46		32.45	33.75	31.46	28.61
					233	UK	C	2017-02-17	UK104441302454	2454	1	2	L	25.05	25.67	26.25	26.03	24.81	23.72	25.95	14.65	24.61	24.52	23.77	24.94	23.72	24.28	25.62	25.67	24.36		24.43	24.87	25.82	25.82	25.43	23.74	29.67		23.84	23.39	23.84	23.4	23.66		23.85	21.26	23.66	24.74
					234	UK	C	2017-02-17	UK104441102459	2459	1	1	L	28.01	27.72	28.44	29.2	28.23	29.07	28.19	31.94	28.42	28.22	28.88	28.18	28.1	15.01	26.59	26.04	25.48		25.65	24.3	23.91	23.91	22.25	24.14	28.95		23.78	24.69	24.9	22.47	23.36		24.6	24.47	23.36	24.09
					235	UK	C	2017-02-17	UK104441302461	2461	1	2	L	27.05	25.91	25.72	25.72	25.38	25.11	25.87	26.03	24.75	24.81	24.85	24.2	24.79	23.97	25.17	24.38	24.18		23.6	23.85	24.95	24.95	24.77	24.57	30.98		23.25	23.4	24.7	22.71	23.13		23.46	24.76	23.13	24.69
					236	UK	C	2017-02-17	UK104441402462	2462	1	1	L	35.95	32.65	38.23	42.53	38	35.68	33.06	35.22	34.91	35.17	35.5	36.06	33.64	35.57	33.24	35.37	36.53		35.79	37.27	33.38	33.38	37.88	36.39	38.77		34.65	35.02	34.78	34.92	36.36		34.01	34.69	36.36	34.46
					237	UK	C	2017-02-17	UK104441502463	2463	1	2	L	34.91	33.1	34.18	33.8	33.72	33.96	28.38	35.94	28.54	33.34	28.81	30.88	31.16	32.15	32.37	28.27	32.02		28.94	31.89	32.22	32.22	31.58	31.9	38.74		29.94	30.84	31.21	29.95	30.02		30.24	32.19	30.02	31.96
					238	UK	C	2017-02-17	UK104441702465	2465	1	1	L	33.19	30.89	33.55	32.81	34.92	31.15	36.77	31.84	29.89	22.48	29.66	29.78	30.32	27.77	39.31	28.22	28.51		28.33	23.05	27.56	27.56	28.25	27.2	33.11		26.18	24.87	27.72	24.98	24.38		26.58	26.87	24.38	25.64
					239	UK	C	2017-02-17	UK104441302503	2503	1	2	L	27.22	26.58	25.92	20.61	18.57	22.7	21.14	14.45	23.12	24.4	24.51	24.82	22.7	23.88	24.19	24.12	24.05		24.79	25.54	25.17	25.17	24.48	24.81	31.39		26.09	24.51	24.78	24.75	24.46		28.02	24.28	24.46	21.83
					240	UK	C	2017-02-17	UK104441402504	2504	1	1	L	31.74	29.76	30.66	30.95	32.03	30.92	31.76	29.26	31.18	31.44	28.93	29.82	31.75	32.48	32.65	30.48	30.82		30.83	31.99	32.36	32.36	31.25	31.79	32.6		32.05	29.11	29.22	29.48	30.56		31.23	30.78	30.56	40.89
					241	UK	C	2017-02-17	UK104441602506	2506	1	1	L	32.08	27.48	32.87	32.57	32.26	30.54	32.85	32.12	33.69	31.78	32.75	32.77	33.61	32.56	32.84	32.67	31.9		31.72	31.69	33.49	33.49	26.81	31.17	37.41		30.97	28.93	28.01	30.63	31.7		28.96	29.97	31.7	29.44
					242	UK	C	2017-02-17	UK104441402511	2511	1	1	L	35.19	27.7	33.9	32.88	32.66	33.69	31.51	32.54	30.85	31.68	34.29	33.54	29.6	34.07	29.98	34.33	28.91		30.25	31.84	31.26	31.26	31.46	29.96	36.68		30.68	29.56	31.02	30.63	26.23		21.43	24.96	26.23	31.78
					243	UK	C	2017-02-17	UK104441502512	2512	1	2	L	36.05	34.58	33.45	35.71	35.8	34.58	35.3	36.56	36.94	34.55	35.5	35.88	35.49	35.05	36.6	34.84	35.53		35.09	35.12	33.82	33.82	35.32	34.98	37.33		34.22	33.73	34.49	33.39	35.95		33.99	35.87	35.95	35.24
					244	UK	C	2017-02-17	UK104441102515	2515	1	1	L	34.06	33.18	34.13	32.94	32.25	32.98	31.53	31.41	31.54	29.61	31.26	30.69	31.89	29.76	30.53	30.51	29.67		30.26	30.22	30.24	30.24	29.67	29.64	37.69		28.75	25.82	29.79	28.26	28.34		28.34	30.66	28.34	30.22
					245	UK	C	2017-02-17	UK104441402518	2518	1	2	L	32.5	31.89	32.03	32.48	31.15	30.78	32	31.51	28.52	30.3	31.59	32.3	32	30.43	30.9	31.46	30.8		30.47	32.17	30.36	30.36	30.59	30.91	36.88		31.2	19.02	30.17	29.49	30.24		30.45	27.28	30.24	29.67
					246	UK	C	2017-02-17	UK104441702521	2521	1	1	L	32.33	30.77	31.89	33.5	31.43	32.78	33.92	34.3	32.72	33.45	34.48	33.8	34.41	35.49	35.34	33.88	33.15		33.64	33.8	29.57	29.57	33.28	33.35	39.04		33.21	30.35	34.75	30.97	32.75		34.07	33.11	32.75	33.66
					247	UK	C	2017-02-17	UK104441602527	2527	1	1	L	23.1	21.94	21.93	22.1	21.52	21.05	22.6	21.82	22.49	22.05	21.57	22.04	22.78	21.09	22.54	21.42	21.53		21.97	21.38	22.12	22.12	21.97	21.59	24.83		21.58	21.37	21.77	20.78	19.27		20.93	20.96	19.27	21.97
					248	UK	C	2017-02-17	UK104441102529	2529	1	2	L	29.24	27.67	29.5	28.81	29.03	28.1	29.29	29.07	29.11	29.37	28.24	28.59	28.17	28.53	28.63	27.12	28.08		29.02	29.08	28.19	28.19	27.68	29.24	33.35		28.33	28.43	28.68	24.53	26.98		26.51	25.15	26.98	26.61
					249	UK	C	2017-02-17	UK104441302531	2531	1	1	L	32.64	31.02	33.05	31.91	31.41	32.28	32.38	32.92	32.52	30.84	32.86	30.65	30.95	31.53	32.45	31	31.65		29.9	30.08	30.75	30.75	30.76	31.27	36.57		31.29	31.07	32.11	27.12	33.14		29.28	30.38	33.14	31.11
					250	UK	C	2017-02-17	UK104441702535	2535	1	1	L	32.84	36.13	38.94	37.99	37.68	38.18	37.97	37.5	34.68	29.59	27.26	25.05	27.5	26.67	29.55	31.27	31.21		30.84	30.2	26.44	26.44	26.91	29.61	24.81		28.49	31.48	31.42	30.9	32.14		33.45	35.28	32.14	32.19
					251	UK	C	2017-02-17	UK104441202537	2537	1	2	L	33.71	32.78	31.81	31.16	33.11	31.53	33.76	30.48	33.72	32.57	33.51	33.79	32.95	30.03	34.79	32.81	32.35		32.54	32.32	32.06	32.06	30.81	33.15	38.97		30.48	30.26	31.14	26.15	30.02		30.83	30.4	30.02	29.93
					252	UK	C	2017-02-17	UK104441702542	2542	1	2	L	21.03	21.34	22.23
					253	UK	C	2017-02-17	UK104441202544	2544	1	1	L	28.51	29.2	33.54	27.6							24.79	24.16	29.23	29.36	29.91	28.97	30.07		28.98	28.66	29.68	29.68	28.27	29.74	31.74		30.76	28.54	29.84	28.34	29.19		28.77	30.79	29.19	31.17
					254	UK	C	2017-02-17	UK104441302545	2545	1	1	L	35.13	35.75	36.14	34.61	36.47	35.56	36.26	34.95	36.48	35.63	34.74	34.53	35.64	34.28	36.08	34.81	36.92		35.14	41.12	38.23	38.23	36.7	35.46	38.28		35.01	35.27	34.91	34.21	34.53		36.44	36.74	34.53	17.69
					255	UK	C	2017-02-17	UK104441302552	2552	1	1	L	26.31	24.95	26.61	25.28	26.67	24.7	23.38	25.02	24.08	26.41	25.86	25.61	26.16	26.49	25.84	21.88	25.1		25.22	25.61	24.76	24.76	24.25	23.46	28.47		22.89	23.84	26.32	25.02	26.13		25.01	26.85	26.13	26.81
					256	UK	C	2017-02-17	UK104441702556	2556	1	1	L	22.24	22.21	20.27	22.89	22.72	19.04	22.65	21.97	22.6	22.53	22.93	22.93	22.99	20.98	22.99	20.69	20.81		21.89	21.9	22.42	22.42	22.35	22.33	28.88		20.41	21.79	22.4	21.57	21.9		20.01	20.45	21.9	21.65
					257	UK	C	2017-02-17	UK104441602562	2562	1	1	L	29.48	30.34	30.06	29.8	31.37	29.78	29.74	29.43	30.01	29.01	29.36	28.58	28.08	29.11	29.74	28.76	29.81		28.72	28.11	37.23	37.23	30.11	28.8	32.08		28.66	27.44	26.92	25.87	26.53		26.81	27.59	26.53	27.4
					258	UK	C	2017-02-17	UK104441102564	2564	1	2	L	31.35	30.9	33.6	33.18	33.56	35.62	32.5	32.06	32.89	33.12	34.38	33.28	33.05	33.78	34.57	32.64	33.22		32.89	30.21	34.01	34.01	34.17	33.12	34.69		32.01	31.16	32.68	30.88	32.1		33.45	33.71	32.1	15.51
					259	UK	C	2017-02-17	UK104441202565	2565	1	2	L	36.76	36.26	37.57	37.73	36.98	34.73	37.94	36.73	39.01	39.04	38.46	37.9	37.7	38.74	39.38	37.23	36.02		37.63	38.11	40.54	40.54	36.38	37.76	39.81		38.61	39.22	36.98	32.3	36.19		44.86	37.51	36.19	29.75
					260	UK	C	2017-02-17	UK104441602576	2576	1	1	L	32.97	34.32	33.22	33.36	34.48	34.43	34.05	33.9	35.25	33.84	33.41	32.84	33.02	34.31	33.43	32.87	34.2		33.52	33.02	33.25	33.25	33.15	32.92	36.32		34.23	32.73	32.6	32.01	33.07		32.81	32.31	33.07	30.92
					262	UK	C	2017-02-17	UK104441302580	2580	1	2	L	40.68	39.85	42.03	41.15	39.52	41.64	43.1	41.02	41.58	41.19	42.53	42.86	40.45	41.03	40.7	41.98	41.11		38.33	40.73	41.77	41.77	39.66	41.43	41.89		37.2	39.72	40.3	38.7	37.8		38.67	39.49	37.8	40.14
					263	UK	C	2017-02-17	UK104441702584	2584	1	2	L	29.14	33.56	30.26	32.48	32.46	28.41	31.82	31.29	31.69	31.04	29.46	31.66	29.09	31.7	29.39	30.15	28.77		30.12	28.18	15.13	15.13	32.46	29.91	30.09		29.14	30.07	30.57	28.53	29.44		34.75	31.42	29.44	14.46
					264	UK	C	2017-02-17	UK104441502589	2589	1	2	L	32.72	31.4	32.93	32.86	33.58	32.9	33.66	33.24	32.23	31.85	32.9	31.79	32.21	33.16	32.95	30.68	32.02		33.2	31.18	33.97	33.97	32.45	32.48	32.35		31.65	32.31	31.68	31.6	27.84		34.73	34.38	27.84	32.38
					265	UK	C	2017-02-17	UK104441702591	2591	1	2	L	36.17	36.37	38.42	35.88	36.2	36.15	36.11	36.83	37.01	39.26	34.44	35.65	36.82	36.87	18.32	32.52	36.23		35.14	34.29	35.24	35.24	37.14	36.65	37.5		36.29	21.07	41.34	36.27	35.43		38.29	35.74	35.43	36.98
					266	UK	C	2017-02-17	UK104441102592	2592	1	1	L	31.52	36.13	30.37	30.07	32.82	30.86	31.15	26.45	33.2	25.24	33	30.52	31.15	26.9	28.56	28.06	29.55		27.79	26.84	32.71	32.71	32.61	33.3	29.16		25.43	32.04	16.79	30.24	34.19		37.7	29.74	34.19	31.56
					267	UK	C	2017-02-17	UK104441202593	2593	1	1	L	33.28	31.66	33.35	27.59	31.59	34.5	33.22	34.26	34.21	33.72	35.48	34.69	32.92	32.3	33.13	33.7	35.29		31.82	34.15	34.1	34.1	29.01	33.14	33.84		32.8	32.07	31.46	29.96	29.73		30.32	31.57	29.73	29.36
					268	UK	C	2017-02-17	UK104441502596	2596	1	2	H
					269	UK	C	2017-02-17	UK104441602597	2597	1	1	L	32.16	31.21	32.78	33.23	33.99	33.52	34.37	31.21	33.63	33.63	32.65	29.69	32.74	32.71	34.41	33.78	33.21		32.99	32.7	33.02	33.02	32.77	32.41	33.21		18.74	31.94	32.04	30.14	32.3		30.44	32.93	32.3	32.19
					270	UK	C	2017-02-17	UK104441702598	2598	1	1	L	33.88	33.88	34.2	34.72	31.8	33.22	34.7	53.84	34.24	35.23	34.93	34.3	38.59	34.42	34.7	35.19	35.84		34.06	41.64	37.02	37.02	32.66	36.6	34.41		36.39	33.34	32.11	33.58	32.75		33.76	32.85	32.75	33.8
					271	UK	C	2017-02-17	UK104441202600	2600	1	1	L	27.06	25.85	25.78	24.6	26.78	25.07	25.42	24.88	25.14	25.19	25.64	26.16	26.96	24.62	26.46	29.11	24.99		25.45	24.3	25.09	25.09	26.14	24.79	28.95		22.82	21.91	22.97	22.18	23.34		24.05	22.67	23.34	22.22
					272	UK	C	2017-02-17	UK104441502603	2603	1	2	L	23.53	24.46	25.2	22.95	23.08	23.82	24.2	24.37	24.58	26.49	22.03	22.31	22.45	22.61	23.24	22.27	22.9		21.71	23.12	23.5	23.5	22.34	22.26	25.9		22.39	22.81	22.67	20.45	20.66		21.55	21.74	20.66	23.18
					273	UK	C	2017-02-17	UK104441602604	2604	1	1	L	34.04	32.97	35.51	35.59	36.17	36	36.2	39.7	38.36	37.35	37.58	37.2	37.56	37.7	38.57	40.06	37.71		34.49	36.94	36.82	36.82	36.46	36.66	37.8		37.72	36.56	36.05	35.21	38.08		36.58	37.48	38.08	31.95
					274	UK	C	2017-02-17	UK104441302608	2608	1	2	L	32.74	32.08	32.13	32.94	33.12	30.34	16.19	32.9	31.81	31.37	32.62	32.04	31.92	32.2	31.43	28.82	31.6		30.44	27.78	32.01	32.01	31.98	30.37	34.28		26.89	27.69	32.63	29.97	28.87		28.53	28.7	28.87	31.32
					275	UK	C	2017-02-17	UK104441502610	2610	1	1	H
					276	UK	C	2017-02-17	UK104441602611	2611	1	2	L	39.11	36.37	39.48	37.45	38.51	39.37	39.41	38.38	38.61	39.5	38.2	38.65	38.2	37.61	38.24	36.76	42.86		36.7	37.75	37.09	37.09	35.56	36.42	38.93		32.73	35.51	36.59	36.04	35.62		35.63	38.45	35.62	36.84
					277	UK	C	2017-02-17	UK104441102613	2613	1	2	H
					278	UK	C	2017-02-17	UK104441202614	2614	1	1	L
					279	UK	C	2017-02-17	UK104441302615	2615	1	1	L	26.44	25.38	18.61	26.62	24.42	25.14	14.14	26.81	24.32	26.58	26.83	25.62	20.63	25.45	24.82	25.72	25.34		25.82	26.22	26.01	26.01	26.78	26.84	32.17		26.81	25.24	25.52	27.2	25.38		26.69	26.66	25.38	26.1
					280	UK	C	2017-02-17	UK104441502617	2617	1	2	H
					281	UK	C	2017-02-17	UK104441602618	2618	1	1	L	20.41	22.02	22.56	21.49	22.87	21.83	23.03	22.4	22.24	22.2	22.68	22.84	22.25	21.58	22.75	22.53	23.36		22.7	22.23	22.62	22.62	27.59	23.54	28.55		21.22	22.83	23.1	23.26	20.07		21.88	22.27	20.07	22.32
					282	UK	C	2017-02-17	UK104441402623	2623	1	2	H
					283	UK	C	2017-02-17	UK104441502624	2624	1	1	L	31.8	30.25	31.43	31.66	31.21	32.15	32.76	32.03	32.87	31.67	32.32	32.73	32.21	33.13	34.45	32.8	32.91		31.76	31.51	33.65	33.65	33.37	34.9	35.07		31.71	32.45	36.33	31.9	28.8		29.86	32.02	28.8	31.72
					284	UK	C	2017-02-17	UK104441602625	2625	1	2	H
					285	UK	C	2017-02-17	UK104441102627	2627	1	1	H
					286	UK	C	2017-02-17	UK104441402630	2630	1	1	L	41.66	38.22	39.98	42.05	41.17	40.06	40.32	41.19	41.31	40.92	42.22	41.75	42.46	39.62	41.53	40.84	43.75		39.37	41.35	40.56	40.56	39.98	42.25	40.78		42.67	39.66	40.81	39.1	41.56		41.05	39.17	41.56	40.37
					287	UK	C	2017-02-17	UK104441602632	2632	1	2	L	31.3	30.4	31.43	31.81	31.98	28.75	29.49	29.61	28.45	29.43	29.06	29.7	28.89	29.71	16.7	27.74	29.18		29.42	29.66	32.99	32.99	29.44	30.84	36.25		30.62	30.17	31.21	31.14	30.19		29.89	31.6	30.19	31.11
					288	UK	C	2017-02-17	UK104441702633	2633	1	1	H
					289	UK	C	2017-02-17	UK104441102634	2634	1	1	H
					290	UK	C	2017-02-17	UK104441502638	2638	1	2	H
					291	UK	C	2017-02-17	UK104441602639	2639	1	1	H
					292	UK	C	2017-02-17	UK104441102641	2641	1	1	L	28.75	46.89	33.33	28.89	39.18	30.95	27.32	21.59	35.88	31.7	30.81	33.03	33.58	36.87	39.33	30.46	31.59		36.96	30.32	31.14	31.14	30.28	31.42	32.05		22.26	30.9	30.45	28.29	29.59		37.81	32.87	29.59	33.35
					293	UK	C	2017-02-17	UK104441402644	2644	1	2	L	25.21	26.24	26.32	27.46	26.94	28	27.07	27.34	26.7	25.28	27.39	27.07	26.87	26.48	27.33	24.78	25.35		25.16	25.74	25.61	25.61	25.46	25.08	31.24		14.58	24.9	23.61	21.45	24.29		23.91	24.99	24.29	25.1
					294	UK	C	2017-02-17	UK104441602646	2646	1	2	H
					295	UK	C	2017-02-17	UK104441202649	2649	1	1	L			28.92	29.89	29.53	28.88	29.22	29	28.21	29.09	25.08	26.62	27.23	27.44	28.4						11.58	11.58	29.1	29.25	32.66		28.13	27.44	26.92	26.85	23.43		22.76	24.93	23.43	26.16
					296	UK	C	2017-02-17	UK104441302650	2650	1	2	L	27.03	28.11	29.48	29.34	37.48	28.95	30.08	29.62	28.92	29.79	30.02	30.09	29.77	29.54	29.73	28.66	29.62		28.85	28.37	29.59	29.59	29.61	30.49	29.86		29.52	28.79	29.79	27.85	29.66		29.62	29.54	29.66	29.01
					297	UK	C	2017-02-17	UK104441602653	2653	1	2	H
					298	UK	C	2017-02-17	UK104441702654	2654	1	1	L	27.44	25.93	26.66	26.55	26.37	24.7	27.14	27.04	26.65	26.09	26.21	26.89	27.13	24.58	26.17	26.41	26.22		25.87	26.65	27	27	24.59	25.34	34.01		25.66	25.31	32.66	25.82	24.68		25.91	27.09	24.68	26.5
					299	UK	C	2017-02-17	UK104441302657	2657	1	1	L	33.58	34.05	33.42	32.02	34.85	33.25	34.63	34.16	35.43	34.67	35.4	35.39	35.91	35.43	34.89	35.99	35.31		35.63	35.19	34.9	34.9	36.12	35.17	40.34		34.09	30.54	34	32.17	31.34		32.64	34.54	31.34	25.37
					300	UK	C	2017-02-17	UK104441702661	2661	1	2	L	33.02	31.78	31.78	30.99	30.51	31.29	32.37	31.62	30.74	31.12	32.15	31.86	32.47	30.19	31.99	32.16	31.33		29.9	31.17	30.46	30.46	30.3	29.99	35.21		28.36	28.55	30.3	28.1	26.54		29.55	30.36	26.54	29.34
					301	UK	C	2017-02-17	UK104441102662	2662	1	2	L	26.45	26.34	27.23	27.54	25.9	26.9	26.23	26.13	15.63	25.1	21.65	24.65	25.38	25.18	26	25.21	25.4		25.84	25.77	26.27	26.27	14.75	24.98	30.94		24.99	23.92	26.41	24.63	23.91		24.52	24.94	23.91	25.45
					302	UK	C	2017-02-17	UK104441602667	2667	1	1	D																													20.48	22.32	21.01		19.73	23.22	21.01	23.33
					304	UK	C	2017-02-17	UK104441102669	2669	1	1	L	28.64	28.85	29.83	29.61	24.92	26.39	28.04	29.02	28.84	30.49	31.19	18.8	29.84	30.69	31.14	30.17	27.43		29.72	29.2	29.81	29.81	30.03	30.73	35.39		28.7	30.65	30.06	27.87	28.98		29.67	30.23	28.98	29.01
					306	UK	C	2017-02-17	UK104441502673	2673	1	1	D																														22.4	23.26		24.76	25.75	23.26	25.32
					307	UK	C	2017-02-17	UK104441202712	2712	1	2	H																							22.26	23.84	28.76		19.48	27.05	27.56	25.85	27.38		25.54	27.9	27.38	28.17
					308	UK	C	2017-02-17	UK104441302713	2713	1	1	H
					310	UK	C	2017-02-17	UK104441502715	2715	1	1	H
					311	UK	C	2017-02-17	UK104441602716	2716	1	2	H
					312	UK	C	2017-02-17	UK104441102718	2718	1	2	H
					313	UK	C	2017-02-17	UK104441402721	2721	1	2	D																															19.04		19.99	20.97	19.04	22.86
					314	UK	C	2017-02-17	UK104441102725	2725	1	1	H
					315	UK	C	2017-02-17	UK104441302727	2727	1	1	H
					316	UK	C	2017-02-17	UK104441602730	2730	1	2	H
[truncated: 330 more columns]

## Sheet: Stat File J0=calving
Colonne1	Country	Farm	D0 (Vaccination)	National Number	Animal #	Lactation # at D0	Group	1	2	3	4	5	6	7	8	9	10	11	12	13	14	15	16	17	18	19	20	21	22	23	24	25	26	27	28	29	30	31	32	33	34	35	36	37	38	39	40	41	42
1	UK	C	2017-02-17	UK116867600002	2	1	1								24.92	30.76	27.28	15.08	30.23	30.85	38.38	37.12	21.13	40.81	11.14	38.73	33.74	26.38	34.35	35.86	35.89	33.96	35.31	34.48	36.12	27.98	28.52	27.24	33.51	24.94	34.19	34.78	33.04	36.82	35.8	25.31	29.66	38.88	36.2
2	UK	C	2017-02-17	UK116867700010	10	1	2								26.73	25.46	26.65	26.11	26.13	25.19	31.45	22.99	26.84	26.53	25.9	26.71	24.49	28.19	25.41	27.03	27.29	27.39	28.88	26.5	25.95	28.49	37.03	28.61	29.13	27.25	27.9	28.42	29.06	27.95	27.71	26.33	28.18	24.86	27.7
3	UK	C	2017-02-17	UK116867700017	17	1	2								30.73		30.9		31.23	31.02	30.67	32.05	31.63	33.47	32.3	32.89	33.68	31.5	34.58	32.93	33.38	31.8	32.28	33.39	30.79		31.16	31.81	33	32.6	34.17	32.38	31.46	33.99	30.71	30.59	26.47	31.25	32.94
4	UK	C	2017-02-17	UK116867300020	20	1	1								33.96	32.18		32.83	33.37	31.99	31.75	30.02	31.56	33.86	33.47	36.51	34.58	36.82	20.13	37.07	35.83	36.01	36.28	38.45	39.49	39.76	41.07	38.46	38.31	40.62		41.55	33.07	39.78	37.19	42.37	38.94	40.37	41.39
5	UK	C	2017-02-17	UK116867700024	24	1	1								24.88	20.26	38.16	34.68		30.92	31.15	29.52	27.45	26.89	29.29	28.33	27.84	36.05	30.02	31.54	29.5	29.57	27.25	26.63	24.45	29.48	30.65	28.62	30.46	29.68	30.52	30.51		32.2	26.95	29.97	31.38	29.98	29.5
6	UK	C	2017-02-17	UK116867200026	26	1	1								24.78	28.03	28.86	29.38	29.5	29.06	31.15	30.78	32.44	31.67	15.61	32.86	30.51	30.7	30	31.74	32.23	15.56	32.21	32.09	18.56	30.45	34.39		32.92	32.34	42.97	33.41	28.06	17.63	35.23	36.66	34.29		34.52
7	UK	C	2017-02-17	UK116867200040	40	1	1								32.13	34.4	35.84	33.98	37.81	35.66	38.1	37.48	35.38	35.71	37.51	38.3	36.76	38.81	37.81	37.45	37.9	38	39.41	39.01	39.04	40.2	38.68	38.42	39.81	38.7	40.18	37.42	37.51	35.91	34.68	36.21	39.02	39.25	39.59
8	UK	C	2017-02-17	UK116867100053	53	1	1								29.9	25.6	25.81	28.2	28.72	29.86	31.05		31.72	31.88	26.91	33.37	33.64	33.88	34	32.68	35.61	35.34	36.57	33.06	36.69	36.04	34.76	35.75	34.64	36.07	36.8	37.42	37.86	38.91	37.45		43.5	34.85	36.96
9	UK	C	2017-02-17	UK116867300055	55	1	2								22.2	24.39	24.84	24.69	25.79	27	29.19	29.46	28.39	31.3	28.82	31.62	30.55		30.64	29.05	34.27	28.86	31.89	29.39	31.86	14.59	31.88		33.21	31.4	33.41	27.45	18.95	30.87	31.54	29.33	30.38	15.78	30.75
10	UK	C	2017-02-17	UK116867500057	57	1	1								27.72	22.86	23.45	23.11	23.86	26.61	27.3	26.91	28.82	26.03	29.18	29.75	30.32	30.55	29.99	30.67	31.75	30.9	32.33	32.38	31.28	31.65	30.51	16.33	31.1		32.95	31.64	29.71	33.08	33.72	31.84	33.96	32.28	33.27
11	UK	C	2017-02-17	UK116867100060	60	1	1								27.82	26.06	26.04	22.45	11.87	15.94	18.4		22.07	22.51	27.9	23.82	24.7	30.73	25.21	26.08	26.54	26.6	26.68	25.73	25.76	23.13	23.64	25.54	26.41	27.6	26.48	27.16	27.18	26.44	26.32		27.76	26.1	28.27
12	UK	C	2017-02-17	UK116867400063	63	1	2								25.11	25.99	28.39	28.5	28.9	41.36	30.68	31.99	29.71	28.57	31.28	30.74	31.91	30.87	32.42	34.08	33.46	33.14	34.66	34.94	32.33	31.33	33.51	33.33	35.29	34	32.72	31.78	33.49	17.05	34.14		32.47	30.64	31.62
13	UK	C	2017-02-17	UK116867100067	67	1	2								28.06	26.6	29.73	25.78	27.57	30.17	39.42	29.89	32.59	32.64	29.68	29.19	29.17	29.59	35.85		33.94	28.87	33.91	33.47	34.07	33.58	35.19	35.01	34.43	37.66	35.35	36.11	35.5	36.46	35.15	37.03	37.32	36.87	35.1
14	UK	C	2017-02-17	UK116867200068	68	1	2								22.82	25.32	25.13	27.42	28.23	26.17	28.73	28.5	29.86	31.61	30.85	30.74	30.86	31.05	31.28	33.37	32.67	32.71	33.02	32.69	33.36	32.2	30.45	33.33	34.67	33.92	33.88	33.67	34.42	35.28	38.15	39	34.56	17.4	33.76
15	UK	C	2017-02-17	UK116867400070	70	1	1								23.27	26.66	27.9	30.09	30.56	34.71	30.61	28.47	30.31	11.25	24.94		35.44	22.93	27.92	27.9	29.23	22.98	29.85	28.31	30.43	29.3	24.29	31.09	29.95	29.1	30.71	31	33.43		28.97	22.98	23.97	12.38	24.49
16	UK	C	2017-02-17	UK116867200075	75	1	1								29.49	30.13	32.72	31.86	33.33	33.82	33.87	35.49	34.41	45.53	35.68	34.61	39.69	39.36	19.91	38.08		36.07	36.54	35.92	39.6	41.08	25.09	31.68	38.98	37.68	36.22	37.77	42.24	39.6	41.71	43.21	38.21	43.05
17	UK	C	2017-02-17	UK116867700080	80	1	1								19.23	19.37	14.93	19.87	20.22	21.74	21.36	21.52	22.85	23.11	23.21	23.85	29.23	23.59	22.19		23.46	24.96	12.56	40.71	23.22	26.7	24.06	25.11	20.94	21.8	26.32	25.2	20.67	25.81	26.45	24.39	26.95	25.72	25.24
18	UK	C	2017-02-17	UK116867500085	85	1	1								22.81	25.23	25.59	26	27.1	27.79	29.04	27.86	26.78	28.53	28.5	29.09	29.74	35.42	29.1	29.51	30.5	31.49	32.14	31.93	32.09	30.82	28.64	34.58	32.06	34.11	33.12	33.19	34.27	16.55	32.54		33.85	29.16	27.69
19	UK	C	2017-02-17	UK116867600086	86	1	2								25.13	25.97	25.93	26.25	26.16	27.11	30.48	31.57	29.27	28.19	32.06	32.76	28.99	28.53	37.41	21.84	31.06	44.87	32.7	31.65	29.29	15.43	30.53		29.98	28.96	29.96	29.6	29.63	30.61	31.12	30.86	32.96	29.35	32.43
20	UK	C	2017-02-17	UK116867700087	87	1	1								16.92	20.92	20.53	21.21	20.16		21.48	24.56	23.12	22.78	24.37	23.82	22.65	25.2	24.6	24.43	25.12	25.59	24.52	26.16	25.28	30.28	25.26		25.63	23.45	25.55	26.05	26.26	25.72	26.86	27.43	26.46	24.81	22.79
21	UK	C	2017-02-17	UK116867100088	88	1	2								22.27	21.99	24.38	26.51	26.08		24.91	27.69	26.98	27.26	26.25	24.02	28.45	27.6	23.61		24.03	28.34	23.57	27.8	30.68	31.95	33.96	31.69	30.89	30.45	31.15	31.75	28.71	32.12	26.97	31.35	32.46		31.28
22	UK	C	2017-02-17	UK116867300090	90	1	2								19.33	20.52	18.83	20.17	22.19	20.64	20.77	22.38	19.91	17.21	19.15	24.09	23.07	24.47	30.38	25.95	23.94	25.01	11.64	24.39		25.04	23.4	27.9	24.12	23.91	22.64	24.19	25.24	25.7	25.61	25.21	24.52	23.22	24.06
23	UK	C	2017-02-17	UK116867100095	95	1	2								19.51	21.2	24.15	30.89		26.16	28.48	29.32	20.9	31.26	28.64	34.18	29.62	23.3	32.04	29.2	31.76	30.09	31.21	35.65	30.95	33.01	32.49	31.51	35.45	37.06	32.93	32.68		27.63	33.73	41.21	32.35	33.28	32.58
24	UK	C	2017-02-17	UK116867200096	96	1	1								27.48	26.26	28.82	30.39	29.97	31.14	27.91	29.42	28.48	28.61	32.14	31.52	29.9	30.59	30.78	30.68	31.21	32.36	31.71	31.75	33.88	32.03	33.39	38.35	34.88	32.29	33.01
25	UK	C	2017-02-17	UK116867400098	98	1	2								20.29	21.09	22.92	22.9	24.39	24.16	25.36	25.67	25.78	24.58	25.15	26.31	25.79	26.78	28.02	26.97	27.97	27.98		35.48	27.98	28.37	26.68	30.91	29.89	29.01	28.88	31.46		29.08	26.54	27.09	27.36	29.01	27.42
26	UK	C	2017-02-17	UK116867500099	99	1	2								24.43	24.15	24.73	24.78	24.26	25	27.27	27.46	25.84	27.69	27.87	26.15	27.75		29.28	28.5	32.13	30.55	31.28	30.61	32.69	31.75	26.37		31.8	34.46	33.44	31.81	32.96	32.43	32.16	29.57	32.28	30.42	27.99
27	UK	C	2017-02-17	UK116867600100	100	1	2								22.48	25.02	25.56	28.07	28.48	28.92		28.8	29.59	30.35	30.03	30.76	24.61	31.28	30.9	30.56	31.31	29.95	30.84	30.41	31.2	31.98	33.01	32.74		23.24	33.45	33.94	30.73	28.88	33.22	34.33	32.81	33.54	42.13
28	UK	C	2017-02-17	UK116867200103	103	1	2								18.97	20.26	21.62	21.65	23.01	23.04	23.68	24.56	25.14	13.84	26.27	26.53	27.12	29.39	27.37		30.86	27.94	28.48	28.06	28.07	28.15	29.18	27.69	28.94	29.59	28.56	28.07	29.15	29.72	29.42	29.27	29.36	29.92	29.81
29	UK	C	2017-02-17	UK116867300104	104	1	2								36.47	36.6	36.01	35.52	35.44	34.68	34	34.65	35.88	33.02	29.64	32.77	34.54	33.72	35.1	34.43	35.61	35.25	34.15	36.71	36.08	37.32	35.78
30	UK	C	2017-02-17	UK116867500106	106	1	1								21.03	24.34		24.55	33.05	26.1	20.1	26.08	26.42	26.27	28.47	29.81		17.09	8.59				10.22	23.26	22.2	23.05	24.23	25.98	36.6	27.76	28.88	28.72	29.84	28.24		28.91	28.71	29.5	31.89
31	UK	C	2017-02-17	UK116867200110	110	1	1									21.1	22.38	29.47	23.38	25.72	20.55	25.88	23.38	25.17	24.86	24.45	32.48	30.19	26.5	26.59	26.36	25.46			7.45	19.34	21.03	12.99	18.06	17.81	23.47	27.01	25.62	31.11	27.8	26.75	28.82	27.39	33.26
32	UK	C	2017-02-17	UK116867400112	112	1	2								19.66	17.76	20.89	17.84	20.7	21.66	22.27	25.26	26.83	24.86	26.11	24.36	24.3	24.24	40.42	30.56	36.5	26.84	30.15	29.95	27.42	29.75	28.68	29.05	31.39	29.95	29.81	28.85	30.84	12.81	30.57		29.03
33	UK	C	2017-02-17	UK116867400119	119	1	2								16.64	22.19	24.5	25.1	27.19	26.61	27.83	31.7	29.5		31.27	30.75	30.11	31.74	32.94	33.12	34.32	33.07	33.1	35.32	33.18	36.16	34.82	33.71	34.85	36.06	33.92		35.68	36.02	37.66	35.62	38.65	36.64	37.65
34	UK	C	2017-02-17	UK116867300125	125	1	2								23.49	25.33	26.04	27.01	28.28	29.7	29.59	30.95	28.13	28.89	28.64	30.18	29.59	27.67	36.39	27.95	28.23		28.71	31.91	31.67	31.74	31.96	31.97	32.14	29.3	28.39	32.07	29.78	19.79	17.3	18.18
35	UK	C	2017-02-17	UK116867400126	126	1	1								25.82	27.88	30.18	29.98	29.78	35.29	30.06	30.54	31.1	32.02	28.03	28.11	32.74	32	32.26	31.78	33.54	34.25	35.52	34.93	30.89	33.78	35.67	33.49	35.51	34.15	36.4	37.83	33.58	39.84	36.48	36.78	16.48	33.37
36	UK	C	2017-02-17	UK116867700129	129	1	1								19.71	21.64		22.77	23.18	24.09	24.49	26.07	25.75	22.04	27.76	26.76	27.39	26.56	28.87	27.68	28.49	28.37	27.87	30.09		23.55	31.5	29.63	30.49	29.85	29.88	32.1	31.4	30.35	31.2	30.33	31.44	30.1	32.6
37	UK	C	2017-02-17	UK116867200131	131	1	2								22.25	22.14	21.63	23.91	23.5	24.27	26.15	25.64	26.39	28.84	28.73	29.52	30.73		29.1	28.27	30.85	31.89	32.15	30.52	31.82	32.73	31.21		29.96	33.52	28.23	31.95	33.17	35	33.4	33.4	33.96	34.1	33.59
38	UK	C	2017-02-17	UK116867600135	135	1	2								24.93	23.59	25.82		25.66	24.8	30.51	31.91	27.7	28.06	27.97	28.54	29.96		28.57	30.25	29.71	30.92	31.25	31.71	22.91	27.13	25.5	27.72	28.4	29.65	30.38	30.12	31.56	33.14	31.64		31.12	32.31	32.18
39	UK	C	2017-02-17	UK116867200138	138	1	1								13.85	14.89		15.58	14.77	16.73	22.34	16.76	16.17	17.07	16.94	17.79		15.77	17.96	18.31	18.43	18.91	19.65	19.3	18.98	19.46	19.54	19.29	20.1	18.87	20.58	18.85	18.83	19.94		19.12	14.85	18.26	20.12
40	UK	C	2017-02-17	UK104441701163	1163	6	2
41	UK	C	2017-02-17	UK104441701240	1240	7	2
42	UK	C	2017-02-17	UK104441701240	1240	8	2								30.14	29.71	32.83	32.01	30.55	30.86	31.57	31.83	32.66	33.17	32.74	37.8	37.34	38.44	38.12	36.94	37.82	37.9	33.26	36.97	38.38	40.14	36.81	39.46	39.77	40.44	38.68	40.37	40.82	37.57	38.11	38.29	39.19	38.19	43.29
43	UK	C	2017-02-17	UK104441701289	1289	6	2								33.32	37.01	31.9	33.58	33.33	35.03	33.67	33.77	33.14	33.86	34.97	35.92	36.23	36.73	36.38	38.96	38.79	38.01	35.33	38.74	37.72	39.28	40.13	37.22	38.88	40.54	39.49	40.27	40.35	39.73	38.45	39.6	40.84	36.91	39.67
44	UK	C	2017-02-17	UK104441501539	1539	5	1								35.44	38.78	41.69	43.13	46.96	49.5	45.98	45.05	46.8	48.8	42.53	48.01	47.9	50.78	53.88	51.88	56.13	54.54	57.21	57.67	57.59	60.1	60.98	61.39	60.53	30.38	65.23	62.78	62.12	64.28	62.77	63.68	62.31	62.14	59.5
45	UK	C	2017-02-17	UK104441401545	1545	5	2
46	UK	C	2017-02-17	UK104441401629	1629	4	1
47	UK	C	2017-02-17	UK104441701653	1653	6	1								33.01	38.51	39.21	40.66	38.56	38.15	37.96	38.73	40.88	39.87	38.45	39.27	38.8	40.43	39.47	41.24	40.72	39.88	37.6	36.09	37.33	38.05	35.02	40.75	41.32	40.92	42.89	43.35	41.83	42.54	42.55	39.41	38.99	39.5	39.77
48	UK	C	2017-02-17	UK104441501693	1693	6	1								31.51	32.52	33.55	33.31	37.41		34.81	40.39	37.41	37.85	40.9	41.55		41.16	43.37	41.45	40.28	38.52	32.78	40.99	41.4	45.33	44.73	44.86	45.97	44.42	46.24	46.72	48.5	46.93	47.98	47.13	46.64	46.82	44.42
49	UK	C	2017-02-17	UK104441301705	1705	5	1								18.41	19.39	18.59	15.63	17.08	6.37	5.45	5.91	6.45	6.83	17.54	20.61	18.66	19.83	20.3	20.43	23.21	14.75	11.96	15.61	23.43	23.41	27.69	25.73	24.86	21.04	23.93	11.56	8.52	10.9	10.9	18.99	18.11	17.54	15.78
50	UK	C	2017-02-17	UK104441201711	1711	4	1
51	UK	C	2017-02-17	UK104441601736	1736	4	2								38.39	39.08	43.38	41.07	41.53	42.2	42.86	43.05		42.78	44.11	43.51	43.51	45.06	45.9	46.42		47.71	48.14	48.6	47.46	46.7		46.72	46.69	46.7	49.05	50.12	41.98		48.47	50.22	47.5	49.14	50.07
52	UK	C	2017-02-17	UK104441301775	1775	4	1
53	UK	C	2017-02-17	UK104441301775	1775	5	1								25.75	26.93	29.56	26.88	32.3	23.54		22.41	18.85	16.23	15.65	19.28	19.84	21.24	24.61	25.72	25.02	28.07	23.5	14.47	28.54	29.02	30.18	31.45	33.14	33.06	34.31	23.12	23.16	26.38	27.48	26.85	25.48	28.9	30.37
54	UK	C	2017-02-17	UK104441401804	1804	4	2
55	UK	C	2017-02-17	UK104441101808	1808	4	1
56	UK	C	2017-02-17	UK104441701814	1814	4	1
57	UK	C	2017-02-17	UK104441701814	1814	5	1								25.71	27.33	26.48	26.31	27.08	25.48	21.04	27.82	18.79	25.6	24.67	25.32	26.51	26.43	24.47	23.73		21.14		24.94	24.85	22.96	25.98	23.71	22.84	23.33	23.99	23.68	22.86	24.1	24.08	21.91	25.54	22.09	24.26
58	UK	C	2017-02-17	UK104441201816	1816	2	2
59	UK	C	2017-02-17	UK104441601820	1820	4	1																		20.6	31.73	42.87	38.93	29.8	37.68	36.31	38.53	37.56	40.15	36.52	37.85	38.03	22.93	32.1	31.4	34.9	34.26	35.62	38.16	44.81	45.47	46.17	45.75	44.01
60	UK	C	2017-02-17	UK104441701821	1821	4	2
61	UK	C	2017-02-17	UK104441701821	1821	5	2								32.93	32.76	38.29	35.52	34.79	30.44	31.37	37.68	39.43	39.42	40.72	45.04	41.58	43.56	42.55	43.22	44.47	34.97	41.36	39.24	46.81	45.41	46.11	44.24	46.12	44.78	48.3	48.86	47.33	47.04	49.34	49.83	44.98	49.23	47.25
62	UK	C	2017-02-17	UK104441401853	1853	4	2
63	UK	C	2017-02-17	UK104441101857	1857	3	1								31.16	24.51	26.64	25.54	28.34	30.25	32.58	31.56	30.68	34.84	33.33	22.54	25.43	27.86	33.65		36.92		34.52	39.08	37.48	40.27	40.56	42.31	42.52	44.64	40.66	40.89	46.75	46.34	45.9	45.49	44.73	42.07	40.14
64	UK	C	2017-02-17	UK104441701863	1863	4	1								34.75	36.46	39.05	37.11	38.57	37.89	38.7	39.83	38.24	41.03	40.36		40.35	43.53	43.29	43.29	43.57	45.96	49.88		46.8	40.8	43.28	44.75	39.94		42.92	45.93	39.94	43.29	36.31	48.16		45.44	45.11
65	UK	C	2017-02-17	UK104441301866	1866	3	2
66	UK	C	2017-02-17	UK104441301873	1873	4	2																			39.41	41.43	35.99	35.98	39.2	41.37	40.08	38.83	38.55	40.71	41.88	40.51	40.92	38.52	41.02	38.86	41.39		38.87	41.58	39.99	39.99	41.46	38.48
67	UK	C	2017-02-17	UK104441601883	1883	4	2
68	UK	C	2017-02-17	UK104441601890	1890	4	2								37.64		40.55	39	41.71	41.71	45	43.18	43.55		46.13	42.82	46.56	24.99	46.4		47.02	40.62	46.4	42.62	49.7	48.29		46.05	48.93	51.6	49.02	48.23	50.17	39.57	52.51	51.25	51.94	51.5	50.13
69	UK	C	2017-02-17	UK104441501896	1896	4	2
70	UK	C	2017-02-17	UK104441501896	1896	5	2								33.94	34.12	15.43	37.06		35.04	34.3	37.31	38.64	35.98	36.15	38.78	37.71	39.86	39	40.41	40.92	39.04	40.35	40.49	41.92	46.1		44.66	43.7	44.15	43.37	44.05	44.99	44.92	46.04	45.27	44.42	44.18	44.37
71	UK	C	2017-02-17	UK104441601925	1925	4	2
72	UK	C	2017-02-17	UK104441701926	1926	3	1
73	UK	C	2017-02-17	UK104441701926	1926	4	1								31.79	33.3	31.5	30.41	31.19	33.76	30.09	28.49	29.52	31.06	32.16		32.99		34.7	34.33	34.11	29.38	35.66	35.28	36.29	37.01	36.72	37.18	20.54	38.9	39.31	38.94	39.6	31.81	39.18	38.78	39.28	39.4	39.34
74	UK	C	2017-02-17	UK104441101927	1927	3	2
75	UK	C	2017-02-17	UK104441301929	1929	4	2								27.49	28.39	28.26	27.25	29.72	27.71	30.48	30.4	31.51	29.96	31.04	29.54	34.52	36.9	35.78	35.97	37.88	34.14	32.73	37.71	38.24	37.12	34.35		39.59		20.4	29.8	24.25	25.72	33.14	34.73	39.09	37.86	38.99
76	UK	C	2017-02-17	UK104441401930	1930	3	1
77	UK	C	2017-02-17	UK104441401930	1930	4	1								42.6	46.41	46.22	44.94	43.84	44.92	45.37	47.22	49.12	49.29	47.91	50.5	50.7	49.85	51.32	50.47	52.67	48.31	49.96	50.65	50.5	51.24	49.28	52.53	51.24	48.67	47.05	45.84	45.66	44.09	44.27	43.72	43.97	42.21	45.4
78	UK	C	2017-02-17	UK104441101955	1955	4	1
79	UK	C	2017-02-17	UK104441101955	1955	5	1								33.5		27.9	37.64	33.52	38.4	41.08	39.89	42.21	44.71	43.17	45.36	44.12	41.88	45.89	46.71	47.62	48.13	37.82	46.27	47.32	49.81	49.63	49.22	50.99		50.74	48.87	50.85	48.08	51.33	48.6	50.55	49.28	50.34
80	UK	C	2017-02-17	UK104441301971	1971	3	1										31.5	27.48	23.72	29.7		22.54	21.9	19.99	20.75	20.06		11.35	21.4	20.06	20.2	23.76	24.39		24.65	25.42	23.69	25.05	12.77	15.13	21.97	14.43	12.39	11.21	11.16	8.97	9.48	7.04
81	UK	C	2017-02-17	UK104441701975	1975	3	2
82	UK	C	2017-02-17	UK104441301978	1978	3	2
83	UK	C	2017-02-17	UK104441301985	1985	2	1
84	UK	C	2017-02-17	UK104441301985	1985	3	1									10.48	28.55	29.4	28.59	29.91	30.68	34.19	33.84	34.92	35.53	33.37	32.72	35.85	39.82	38.23	39.8	40.95	38.84	36.92	41.88		40.41	38.46	36.08	42.36	38.41	42.16	41.74	43.49	48.79		44.84	43.75	44.95
85	UK	C	2017-02-17	UK104441501987	1987	3	1
86	UK	C	2017-02-17	UK104441501987	1987	4	1								40.61	41.75	42.21	46.24	39.03	45.64	47.48	50.06	50.87	50.77	52.9	51.17	56.48	26.69	50.57		49.76	52.5	55.22	52.88	50.09	51.97	52.26	52.85	54.93	53.04	56.34	54.32	55.36	57.6	56.01	54.58	59.49		56.75
87	UK	C	2017-02-17	UK104441101990	1990	3	2
88	UK	C	2017-02-17	UK104441101990	1990	4	2								31.21	31.1	34.81	35.06	34.3	34.56	36.65	33.72	33.24	35.45	34.53	36.23	37.58	38.39	35.29	39.79	38.42	38.77	39.2	38.05	39.23	38.62	38.07	39.86	40.44	37.45	42.65	39.42	43.07	37.72	40.33	40.44	41.79	41.15	40.2
89	UK	C	2017-02-17	UK104441401993	1993	2	2
90	UK	C	2017-02-17	UK104441401993	1993	3	2								29.93	31.14	28.97	31.79	32.21	33.13	33.98	30.86	35.06	35.17	36.62	35.29	33.89	35.18	35.19	34.62	33.9	31.77	33.54	33.61	25.7	33.47	34.11	32.3	36.83	31.65	32.17	32.86	32.14	31.72	33.14	32.57	34.42	31.72	31.32
91	UK	C	2017-02-17	UK104441601995	1995	3	2
92	UK	C	2017-02-17	UK104441502008	2008	3	1
93	UK	C	2017-02-17	UK104441702010	2010	3	2
94	UK	C	2017-02-17	UK104441702010	2010	4	2											27.62	31.45	32.39	33.87	33.25	34.13	38.3	34.82	37.62	37.72	38.63	36.12	37	42.8	39.2	38.5	43.74	41.85	42.9	41.95	36.43	39.96	38.28	42.94	41.71	43.87	41.59	43.89	45.17	45.17	42.28	46.15
95	UK	C	2017-02-17	UK104441502022	2022	3	2
96	UK	C	2017-02-17	UK104441502022	2022	4	2								29.36		32.98	32.44	31.27	23.12	36.76	34.89	34.24	38.19	37.55		32.03	40.52	42.94	41.67	43.57	42.93	43.69	43.08	46.74	47.77	44.64	46	45.65	46.55	49.17	45.64	36.26		43.27	45.97	45.17	42.17	43.51
97	UK	C	2017-02-17	UK104441702031	2031	2	1
98	UK	C	2017-02-17	UK104441502036	2036	3	1
99	UK	C	2017-02-17	UK104441402042	2042	2	2
100	UK	C	2017-02-17	UK104441202047	2047	3	2								27.92	33.04	34	35.51	28.57	35.06	34.48	35.3	37.37	37.18	38.21	38.51	42.76	42.4	43.81	42.94	44.19	42.48	42.74	45.07	46.06	46.75	46.58	46.65	46.13	46.73	45.1	45.99	46.81	45.84	44.7	46.93	44.6	47.12	46.8
101	UK	C	2017-02-17	UK104441602051	2051	3	1
102	UK	C	2017-02-17	UK104441502057	2057	3	2
103	UK	C	2017-02-17	UK104441502057	2057	4	2								34.77	32.58	39.04	36.88	40.4	39.42	40.46	39.39	43.32		44.33	45.5	45.6	44.48	45.57	47.16	48.97	46.5	48.58	49.5	47.92	47.53	50.62	51.52	51.39	50.75	50.46		51.47	51.41	50.46	51.79	52.06	47.62	52.38
104	UK	C	2017-02-17	UK104441702059	2059	3	2								27.99	30.34	29.19	27.21	29.88	29.17	32.46	32.18	32.87	35.74	37.75	36.93	36.06	37.62	37.92	38	35.88	37.4	38.36	36.93	37.58	35.89	30.88	37.12	39.66	29.92	35.25	34.85	35.6	34.69	37.17	36.36	35.93	38.91	38.21
105	UK	C	2017-02-17	UK104441402070	2070	3	1																						19.54		40.35	39.89	47.26	41.35	42.94	44.39	43.86	23.61
106	UK	C	2017-02-17	UK104441702073	2073	2	2								22.19		35.08	35.21	36.72	37.1	40.39	39.14	39.35	44.35	43.12	42.83	45.04	45.24	46.72	47.51	48.01	47.67	49.46	51.22	49.81	26.81	50.84	52.39	48.35	51.44	52.34	52.05	51.09	54.99	52.06	55.03	52.87	51.99	52.72
107	UK	C	2017-02-17	UK104441702080	2080	3	1								34.9	36.47	35	37.04	38.57	36.81	34.54	44.06	43.47	44.64	47.22	45.51	48.41	51.94	52.33	51.4	52.5	53.57	51.51	52.68	54.28	53.98	54.99	54.15	53.26	44.05	53.53	51.04	27.72	54.11	50.8	51.71	56.08	52.97	48.46
108	UK	C	2017-02-17	UK104441102081	2081	3	2
109	UK	C	2017-02-17	UK104441102081	2081	4	2								39.11	32.7	35.56	38.42	37.54	41.43	45.7	46.33	46.64	50.79	54.16	50.06	47.8	50.44	43.39	53.87	45.7	48.98	51.96	51.24	54.32	57.49	55.74	53.57	50.51	51.9	55.06	53.98	52.03	53.44	53.44	53.68	50.51	45.09	50.58
110	UK	C	2017-02-17	UK104441502113	2113	1	2								28.61	28.58	23.9	24.12	29.35	28.67	28.35	31.58	31.15	23.8		23.82		29.49	28.78	25.99	28.77	29.69	23.26	22.82	12.4											10.61	23.68	25.19	26.75
111	UK	C	2017-02-17	UK104441402154	2154	2	1
112	UK	C	2017-02-17	UK104441602156	2156	3	2								27.94	28.38	32.68	28.63	28.94	31.11	31.91	32.65		34.67	35.06	33.26	33.26	35.92	35.71	37.42		36.14	35.93	37.61	37.08	36.76			35.65	36.76	33.14	32.75	33.12		31.45	33.74	29.88	29.4	28.79
113	UK	C	2017-02-17	UK104441402161	2161	2	1								30.37	32.24		25.97	27.43															21.2	24.17			24.77	25.51	27.15	28.01	27.17	28.05	28.11	28.91	28.92	28.98	29.07	30.32
114	UK	C	2017-02-17	UK104441202166	2166	3	2								33.46	35.42	33.75	37.52	34.89	38.37	37.59	34.99		36.05	37.45	40.48	40.48	39.59	40.67	38.1		39.21	43.75	42.48	44.79	43.4		47.93	41.63	43.4	12.61	38.14	43.74		37.46	40.09	43.31	43.78	43.85
115	UK	C	2017-02-17	UK104441302167	2167	3	1								27.79	29.04	27.96	28.23	31.01		30.5	32.23	32.35	32.73	34.96	35.97	35.37	36.95	36.45	37.86	39.5	39.12	41.31	41.53	38.04	41.84	41.75		41.82	42.64	43.13	43.78	43.32	43.76	43.33	45.35	44.82	46.4	45.71
116	UK	C	2017-02-17	UK104441202173	2173	2	2
117	UK	C	2017-02-17	UK104441202173	2173	3	2								32.15	33.3	35.08	34.76	33.21	34.05	30.83	32.84	36.04	37.97	38.92	41.45	42.95	42.05	42.24	43.52	44.3	43.48	43.66	42.66	44.79	45.52	42.75	45.62	43.48	45.16	44.21	44.36	42.98	44.96	44.69	42.96	42.48	45.41	45.89
118	UK	C	2017-02-17	UK104441502176	2176	4	1								22.82	7.97	26.57	28.33	26.42		30.79	31.94	36.45	36.53	32.06	36.99	39.47	35.55	41.26	41.24	41.91	43.62	46.29	46.38	47.44	50.39	50.46	50.68	50.22	50.78	51.78	50.84	52.32	54.64	52.17	54.3	52.4	47.08	43.61
119	UK	C	2017-02-17	UK104441102179	2179	3	1								36.56	40.08	37.99	37.87	40.28	40.86	37.28	41.21		45.32	43.93	42.73	42.73	45.68	46.66	49.55		45.52	46.81	49.45	45.58	44.94		46.08	44.64	44.94	23.2	45.31	46.08		46.45	43.58	45.1	46.25	31.05
120	UK	C	2017-02-17	UK104441702192	2192	3	2								36.08	32.65	37.5	38.5		37.59	38.21	37.97	37.97	42.41	43	43.4		40.85	42.87	45.34	43.08	44.61		46.08	47.88	44.61	45.58	49.18	47.45		44.51	46.86	41.16	47.65	44.72	47.73	46.28	47.34	49.53
121	UK	C	2017-02-17	UK104441102193	2193	2	1
122	UK	C	2017-02-17	UK104441102193	2193	3	1								27.4	29.68	31.18	32.82	33.52	33.46	34.04	31.97	32.72	34.61	33.23	34.82	32.59	36.2	32.7	34.01	33.68	35.93	33.28	35.89	35.85	38.56	37.92	36.24	39.93	39.53	38.56	40.4	40.66	39.26		41.12		41.33	40.09
123	UK	C	2017-02-17	UK104441202194	2194	2	2																																						53.62	52.68	49.71	49.99	55.1
124	UK	C	2017-02-17	UK104441402196	2196	2	2
125	UK	C	2017-02-17	UK104441402196	2196	3	2								16.67	18.44	19.44	23.64	25.57	29.16	30.27	31.87	33.22	35.28	33.59	31.83	36.34	35.25	34.81	35.51	40.21	40.94	39.35	40.19	37.82	40.86	40.95	43.66	38.43	39.83	40.99		42.59		39.45	41.4	41.26	40.59	41.58
126	UK	C	2017-02-17	UK104441102200	2200	2	2
127	UK	C	2017-02-17	UK104441102200	2200	3	2								21.83	24.48	26.38	26.5	28.48	28.62	30.34	30.73	30.38	12.33	30.64		32.72	29.13	27.25	26.04	25.29	24.97	26.91	28.26	27.8	27.93	30.23	30.14	21.2	31.01	30.23	31.71	36.26		30.79	30.83	18.28	31.92	30.88
128	UK	C	2017-02-17	UK104441402203	2203	3	1
129	UK	C	2017-02-17	UK104441402203	2203	4	1								17.94	19.74	23.3	23.97	19.57	20.49	24.15	22.26	26.67	27.42	29.21	30.55	30.33	30.7	31.04	31.23	29.94	31.61	15.41	27.65		31.34	32.96	28.11	26.88	24.53	32.52	31.35	32.67	33.75	35.31	17.21	33.19	35.17	33.38
130	UK	C	2017-02-17	UK104441502204	2204	2	2
131	UK	C	2017-02-17	UK104441502204	2204	3	2								31.06	35.58	36.49	38.05	36.64	37.91	40.17	39.66	38.85	39.6	40.21	40.54	45.03	40.02	45.19	42.17	42.97	43.05	42.77	42.22	41.69	41.78	42.63	44.58	42.41	42	37.78	42.53	41.84	41.24	44.3	44.24	42.03		43.91
132	UK	C	2017-02-17	UK104441602205	2205	2	1
133	UK	C	2017-02-17	UK104441302209	2209	2	1								27.8	27.96	32.56	35.84	36.3	37.72	39.83	40.36	42.17	42.88	42.8	41.39	44.93	45.29	44.29	47.86	46.3	48.29	46.87	48.44	48.14	48.44	45.51	47.77	20.71	20.71	43.5	42.51	42.66	43.37	43.62	46.15	43.16	45.22	42
134	UK	C	2017-02-17	UK104441102221	2221	2	1
135	UK	C	2017-02-17	UK104441202222	2222	3	2								39.3	40.27	41.62	35.04	40.89	43.19	41.65	44.24	45.18	46.03	46.49	44.59	47.33	46.48	47.72	48.01	48.63	47.5	47.34	48.01	45.96	46.26	47.91	48.61	49.34	43.77	46.3	46.43	44.01	41.26	47.54	48.78	47.98	47.64	49.48
136	UK	C	2017-02-17	UK104441402224	2224	2	1
137	UK	C	2017-02-17	UK104441702234	2234	2	2
138	UK	C	2017-02-17	UK104441102235	2235	2	2
139	UK	C	2017-02-17	UK104441102242	2242	2	1
140	UK	C	2017-02-17	UK104441202243	2243	2	1								32.7	35.64	34.64	37.81		36.35	35.92	39.19	39.19	40.14	40.84	42.99		38.02	38.64	39.4	39.36	39.05		34.9	39.71	39.05	37.39	37.68	38.89		27.31	37.97	38.38	31.47	38.38	41.61	42.75	43.88	47.03
141	UK	C	2017-02-17	UK104441302244	2244	2	1
142	UK	C	2017-02-17	UK104441102270	2270	2	2
143	UK	C	2017-02-17	UK104441102270	2270	3	2								32.24	32.28	34.36	36.43	35.74	34.8	37.22	38.43	39.54	40.62	40.85	40.35	41.97	42.47	40.3	42.27	41.59	41.37	40.75	39.52	41.36	39.11	40.28	41.82	44.16	39.85	39.92	40.89	42.76	38.95	38.23	40.74	42.35	45.07	41.17
144	UK	C	2017-02-17	UK104441502281	2281	2	2
145	UK	C	2017-02-17	UK104441502281	2281	3	2								34.22	33.4	33.95	34.78	17.26	35.77	40.08	40.56	37.42	37.47	37.64	39.36	42.27	41.47	40.49	44.17	47.62	36.41	41.34	46.24	44.64	46.83	42.63	46.93	43.62	46.59	40.86	45.48	43.96	44.66	44.09	45.82	45.54	43.98	46.01
146	UK	C	2017-02-17	UK104441702283	2283	2	2
147	UK	C	2017-02-17	UK104441702283	2283	3	2								33.54	32.51	33.47	33.91	37.04	38.14	38.74	40.22	41.28	42.5	36.98	42.44	44.81	45.56	43.59	44.93	43.77	43.23	42.34	38.78	45.74	44	43.02	43.91	43.68	44.12	48.6	46.37	46.78	47.12	46.05	48.05	45.87	47.11	48.78
148	UK	C	2017-02-17	UK104441202285	2285	2	2								15.92	5.43	5.43	7.59	17.97	20.17	11.3	11.58	14.04	15.43	26.71	29.27	31.08	31.29	33.66	32.67	33.59	32.63	37.49	37.19	36.88	37.11	36.59	39.23	34.84	17.33							26.39	24.17	28.14
149	UK	C	2017-02-17	UK104441702290	2290	2	2
150	UK	C	2017-02-17	UK104441702290	2290	3	2								29.97	30.72	32.2	33.86	35.78	34.2	33.15	31.13	33.95	35.22	39.69	42.28	37.16	38.14		41.22		39.92	40.68	40.3	40.46	41.68	39.26	39.4	38.64	38.64	39.53	33.1	43.66	42.03	42.6	41.42	33.08	41.43	40.28
151	UK	C	2017-02-17	UK104441302293	2293	2	2								35.06	39.37	37.13	39.26	37.56	37.99	22.2	40.7	39.14	39.78	40.7	43.18	41.41	44.22	42.38	40.19		42.46	41.08	41.98	41.98	40.35	41.23	41.91		37.49	39.72	40.39	43.29	38.21		43.48	39.12	38.21	42.93
152	UK	C	2017-02-17	UK104441302300	2300	2	1								45.06	44.44	23.99	50.56	43.67	46.75	47.52	47.93	47.9	48.81	48.68	49.21	48.01		48.74	49.13	22.53	22.53	50.09	49.36	52.3		49.23	49.5	49.86	47.36	43.98		42.65	50.47	43.98	52.42	50	51.6
153	UK	C	2017-02-17	UK104441302314	2314	2	2
154	UK	C	2017-02-17	UK104441302314	2314	3	2									35.28	37.23		43.74	41.82	43.38	42.47	46.25	45.21	48.08	47.42	48.74		49.29	49.83	51.76	50.23	49.11	51.95	51.04	50.23	49.07	48.88	45.59	50.51	48.96	48.18	48.92	48.9	49.22		49.68	48.97	50.6
155	UK	C	2017-02-17	UK104441402315	2315	2	1																												42.5	42.58	43.69	42.27	43.81	42.96	43.44	42.54	42.59	42.1	42.13	43.73	43.12	40.62	46.35
156	UK	C	2017-02-17	UK104441602317	2317	1	1
157	UK	C	2017-02-17	UK104441602317	2317	2	1								30.56	30.92	19.92	23.26	29.14	32.8	35.87	35.14	35.93	38.87	38.69	40.3	40.3	38.25	40.11	33.09	28.07	35.91	31.34	29.78	20.87	42.57	35.36	42.86	40.46	42.84	44.33	42.98	46.62	44.58	45.4	43.25	43.9	43.23	41.63
158	UK	C	2017-02-17	UK104441102319	2319	3	1								38.74	43.48	45.81	45.48	47.2	47.31	48.72	48.94	51.72	51.19		46.65	44.08	53.11	53.11	52.97	51.25	52.34		37.68	47.14	50.32	49.8	52.87		53	56.74	52.87	26.57	43.76	50.85		54.3	54.07	54.12
159	UK	C	2017-02-17	UK104441202327	2327	2	1								30.41	14.88	32.96	32.41	33.7	33.98	37.13	38.82	37.42	40.08	38.34	39.2	39.95	40.12	39.42	40.88	39.78	42.09	41.66	43.37	40.45	32.87	35.94	32.38	38.21	36.42	39.1	40.78	41.93	43.61	43.21	40.77	44.13	43.09	46.16
160	UK	C	2017-02-17	UK104441702332	2332	2	1								30.3	32.84	35.16	35.86	37.06	37.68	38.22	38.36	38.99	39.85	40.52	39.78	41.99	41.45	44.12	44.79	45.18	46.49	45.26	45.47	45.47	46.43	46.67	46.61	47.4	47.95	47.87	47.16	49.13	47.28	47.95	45.23	45.21	44	48.49
161	UK	C	2017-02-17	UK104441302335	2335	2	2
162	UK	C	2017-02-17	UK104441402343	2343	2	2								36.44	35.94	37.2	36.9	39.69	41.3	41.59	42.7	43.51	21.05	44.79	46.04	40.84	47.98	45.96	48.97	49.11	50.15	50.83	49.2	51.26	53.09	55.41	53.77	51.93	54.1	52.05	53.1	54.85	55.43	53.34	53.12	56.37	55.68	55.02
163	UK	C	2017-02-17	UK104441702346	2346	2	2								36.74	31.32	35.3	36.65	38.8		38.93	39.02	41.37	41.37	42.05	44.52	42.95		34.31	41.28	43.56	42.25	43.77		43.94	36.95	43.77	46.84	44.15	46.75		43.8	23.21	43.51	43.59	21.04	39.57	36.46	43.35
164	UK	C	2017-02-17	UK104441102347	2347	2	2
165	UK	C	2017-02-17	UK104441102347	2347	3	2								40.98	43.55	44.66	45.93	48.69	52.26	52.22	53.01	53.06	52.64	56.07	53.21	46.61	53.74	55.09	52.87	54.97	56.3	54.18	57.79	57.39	55.04	56.5	54.62	53.13	57.83	54.09	57.92	60.35	60.13	58.51	57.51	59.48	60.86	60.29
166	UK	C	2017-02-17	UK104441302349	2349	2	2
167	UK	C	2017-02-17	UK104441302349	2349	3	2								33.77	34.74	35.69	37.78	39.42	39.6	40.83		41.59	40.73	44.18	37.24	45.17	44.22	44.34	45.95	43.51		47.69	46.02	43.16	46.01	47.02	48.53	49.58	45.66	43.71	46.39	47.18	50.19	49.09	49.36	49.44	50.16	50.34
168	UK	C	2017-02-17	UK104441402350	2350	2	2
169	UK	C	2017-02-17	UK104441402350	2350	3	2								32.49		16.19	35.32	37.36	37.53	36.34	36.4	37.75	31.74	42.59	38.09	39.19	20.62	38.61	39.53	40.44	40.59	43.44		41.52	41.26	39.14	40.06	39.32	41.54	40.85	41.5	41.35	41.85	39.08	41.32	37.82	38.53	37.31
170	UK	C	2017-02-17	UK104441502351	2351	1	2
171	UK	C	2017-02-17	UK104441602352	2352	2	2								26.26	20.63	32.06	30.99	30.23		30.78	31.07	31.14	33.19	34.47	34.98	36.78	33.4	35.68	35.49	35.47	35.12	36.71	13.71	34.45	34.97	36.16	38.15	37.78	39.77	39.81	39.51	36.36	36.06	37.84	37.66	37.04	38.11	33.86
172	UK	C	2017-02-17	UK104441402357	2357	2	2
173	UK	C	2017-02-17	UK104441402357	2357	3	2								35.36	36.46	36.55	38.89	37.27	39.12	39.57	38.5	42.6	41.85	43.27	45.47	45.22	45.33	45.7	43.43	43.2	42.86	48.18	45.24	45.91	45.99	45.51	43.51	43.95	46.47	45.59	48.69	48.69	48.44	48.75	45.02	45.13	21.66	45.4
174	UK	C	2017-02-17	UK104441502358	2358	2	1
175	UK	C	2017-02-17	UK104441502358	2358	3	1								35.12	36.87	38.35	34.45	43.11	43.88	44.25	44.01	45.87	47.67	47.13	48.13	47.7	47.74	47.51	48.06	50.2	48.41	49.08	49.69	47.66	55.43	49.3	50.58	50.75	51.73	50.27	51.74	51.92	50.2	50.35	54.59	48.21	50.74	52.88
176	UK	C	2017-02-17	UK104441602359	2359	2	1
177	UK	C	2017-02-17	UK104441602359	2359	3	1								42.55	40.75	42.35	43.54	44.93	45.01	45.46	44.96	20.36	44.02	46	47.1	45.04	47.33	48.77	25.08	52.63	41.79	52.47	54.63	52.33	47.37	51.74	50.91	49.64	50.57	52.73	50.45	50.36	50.07	53.76	45.54	53.77	52.92	51.88
178	UK	C	2017-02-17	UK104441102361	2361	2	1								37.18	38.15	40.39	40.88	42.1	39.75	39.02	42.01	37.26	41.06	43.01	42.41	41.47		43.36	42.18	42.54	42.54	43.39	43.2	40		43.54	46.15	44.24	42.02	45.34		45.47	44.88	45.34	40.89	46.74	44.26
179	UK	C	2017-02-17	UK104441602366	2366	2	2
180	UK	C	2017-02-17	UK104441602366	2366	3	2								41.18	39.48	43.8	41.2	41.59	36.33	37.35	41.17	44.44	31.79	26.04	20.48	30.21	34.9	36.17	37.94	35.72	11.96								21.75	40.06		40.74	40.54	41.54	40.26	40.58	28.24	26.65
181	UK	C	2017-02-17	UK104441102368	2368	1	1
182	UK	C	2017-02-17	UK104441202376	2376	2	1																								41.7	40.46	44.55	22.55	43.81	45.22	46.84	44.56	44.87	43.65	43.78	44.12	43.53	44.58	44.74	45.44	43.97		45.68
183	UK	C	2017-02-17	UK104441302377	2377	2	1
184	UK	C	2017-02-17	UK104441702402	2402	2	1								34.51	36.68	38.57	20.83	37.1	38.79	38.71	39.88	38.95	39.1	39.14	41.14	42.4	44.42	46.22	42.63	37.63	37.63	37.13	37.77	41.07	44.31	42.42	43.94	43.82	43.54	42.15	46.34	47.26	47.66	47.63	45.94	46.86	47.96	45.7
185	UK	C	2017-02-17	UK104441202404	2404	2	2								29.23	31.03	35.2	33.63	34.45	36.02		35.78	38.2	39.22	39.22	38.5	40.09	42.07		38.07	40.08	40.19	40.54	42.18		40.76	41.78	42.18	37.44	42.86	43.98		36.01	40.73	42.67	34.63	40.85	41.87	40.02
186	UK	C	2017-02-17	UK104441402406	2406	1	2
187	UK	C	2017-02-17	UK104441402406	2406	2	2								28.78	28.7	32.35	31.61	32.7	33.18	33.96	33.8	36.41	36.36	35.29	37.33	35.88	37.69	38.24	38.15	37.91	37.15	37.25	38.69	38.78	39.43	39.83	40.3	39.9	38.58	42.03	40.18	40.02	39.6	41.08	43.55	40.6	41.85	38.75
188	UK	C	2017-02-17	UK104441502407	2407	3	1								35.66	36.77	31.18	31.13	40.11	38.99	41.16	40.63	36.84	44.08	40.33	41.83	41.21	44.99	39.82	36.01	30.83	26.43	25.65	29.52	33.88	36.09	35.18	39.22	40.09	39.97	37.26	38.77	41.56	40.84	42.51	41.98	43.7	44	42.87
189	UK	C	2017-02-17	UK104441602408	2408	2	2
190	UK	C	2017-02-17	UK104441702409	2409	2	2
191	UK	C	2017-02-17	UK104441102410	2410	2	1
192	UK	C	2017-02-17	UK104441102410	2410	3	1								30.96		26.93	34.74	34.43	37.48	40.1	38.43	38.45	42.54	39.43		36.8	38.21	43.82	43.76	44.58	45.25	45.52	47.51	46.07	49.08	43.21	44.98	44.08	47.51	44.52	46.02	46.14		45.6	45.31	44.84	47.84	48.24
193	UK	C	2017-02-17	UK104441202411	2411	2	2								20.9	21.36	20.17	22.5	22.28	22.99	23.27	23.43	22.93	23.72	23.7	23.21	23.62	23.72	24.1		23.8	23.16	23.6	23.6	22.76	23.44	27.9		23.03	22.92	22.01	22.12	23.65		15.86	18.71	23.65	23.26	22.09
194	UK	C	2017-02-17	UK104441302412	2412	2	2								40.29	41.18	41.22	41.82	36.55	42.3	43.57	41.19	42.24	36.45		43.18	44.66	41.99	41.99	42.26	43.93	44.2		39.06	36.65	48.56	43.79	37.19		24.7	49.47	37.19	47.68	41.92	48.29		45.75	47.85	46.56
195	UK	C	2017-02-17	UK104441502414	2414	2	2
196	UK	C	2017-02-17	UK104441602415	2415	3	1								34.3	34.08		34.92	33.41	35.45	35.45	35.87	36.25	36.21		36.7	38	33.34	34.31	29.21		37.08	39.51	29.21	19.02	39.31	38.43		38.93	28.91	36.01	36.58	30.59	38.73	41.94	41.24	43.31	38.47	38.59
197	UK	C	2017-02-17	UK104441102417	2417	3	2								28.56		34.22	29.42	30.11	32.68	35.59		31.57	30.7	35.59	33.18	31.72	29.22		34.77	36.51	26.39	37.91	34.93	34.53	37.13	36.92	35.74	34.79	36.72	35.43	36.92	37.04	36.38	37.72	35.74	36.86	37.98	35.16
198	UK	C	2017-02-17	UK104441202418	2418	3	1								30.72	30.72	29.93	28.55	38.87		30.65	28.91	29.05	27.46	28.82		30.92	31.3	28.82	31.57	30.11	30.05		28.04	28.85	23.69	23.89	29.76	29.59	29.89	29.75	30.17	29.52	30.3	30	29.45	31.37	30.13	29.23
199	UK	C	2017-02-17	UK104441302419	2419	3	1								37.75	38.53		43.19	43.61	38.53	39.21	42.06	44.68		45.13	38.28	41.56	47.46	45.46	48.99	37.27	48.14	50.8	49.19	48.49	48.76	46.43	42	49.71	49.23	41.76	44.42	47.38	50.43	49.04	48.63	49.92	48.82	47.53
200	UK	C	2017-02-17	UK104441402420	2420	2	2								32.61	35.46	37.2	36.71	34.66	41.55	33.57							21.57	44.62	45.45	45.9	44.86	44.88	44.74	45.4	45.77	45.79	46.17	46.34	49.61	48.61	46.4	47.68	48.77	49.49	48.42	46.94	44.71	47.84
201	UK	C	2017-02-17	UK104441502428	2428	3	1									32.22	28.89	33.7		32.96	36.47	36.6	37.35	34.97	37.01	28.46	38.47	42.91	38.88	39.28	36.84	33.7	35.75	33.13	41.08	42.87	42.24	41.76	39.21	43.63	40.02	42.05	43.22	43.83	42.55	39.28	41.17	39.53	42.67
202	UK	C	2017-02-17	UK104441302433	2433	2	2								31.34	33.47	33.12	32.63	37.95	35.58	34.27	37.23	37.72	36.9	37.02	39.02	40.41	40.71	44.02	42.51	41.21	41.21	40.02	43.95	40.71	42.03	42.38	42.85	44.12	35.15	39.94	42.69	41.58	36.25	43.41	42.75	20.55	43.17	44.09
203	UK	C	2017-02-17	UK104441402434	2434	1	2
204	UK	C	2017-02-17	UK104441402434	2434	2	2								28.19	29.98	30.39	32.56	31.28	32.4	34.27	32.96	34.93	34.03	35.29	35.64	35.3	36.7	37.82	38.67	36.78	38.25	39.77	37.85	39.93	38.58	39.82	42.13	39.77	40.54	39.91	42.98	40.47	43.04	48.98	20.3	38.85	39.46	37.13
205	UK	C	2017-02-17	UK104441502435	2435	1	2
206	UK	C	2017-02-17	UK104441502435	2435	2	2								29.59	30.78	30.88	30.13	32.39	32.89	32.07	33.65	32.29	33.55	31.57	34.54	33.19	35.57	34.48	34.11	36.07	37.82	36.06	36.83	37.3	38.37	37.78	39.53	39.36	36.99	38.51	36.98	37.97	38.26	37.45	37.11	37.78	37.19	37.45
207	UK	C	2017-02-17	UK104441602436	2436	2	1																				44.69	45.17	46.27	43.62	47.71	46.46	40.53	48.61	47.94	39.92	47.76	47.87	47.17	46.19	45.45	46.56	40.82		45.49	45.12	45.92	45.92	43.79
208	UK	C	2017-02-17	UK104441702437	2437	1	2
209	UK	C	2017-02-17	UK104441702437	2437	2	2								27.46	29.44	30.82	32.26	33.84	33.24	33.17	33.79	34.23	33.05	34.72	35.08	31.02	34.36	34.41	34.84	35.99	36.53	35.6	37.41	35.78	36.48	31.79	37.52	37.24	37.27	35.37	36.68	37.23	36.03	36.15	37.15	36.72	38.09	38.78
210	UK	C	2017-02-17	UK104441302440	2440	1	2								30.93	30.38	28.72	32.02	29.57	29.69	30.28	31	28.75	29.54		29.65	29.63	30.43	30.43	29.88	31.01	33.28		30.07	29.77	30.34	28.22	29.6		29.23	30.27	29.6	30.46	29.54	23.9		28.57	28.74	28.08
211	UK	C	2017-02-17	UK104441402441	2441	1	1
212	UK	C	2017-02-17	UK104441502442	2442	1	1
213	UK	C	2017-02-17	UK104441102445	2445	2	1								25.03	27.63	27.2	29.79	30.42	32.16	32.97	35.58	34.75	36.27	36.5	36.86	38.03	41.07	41.15	40.8	41.26	41.15	40.58	41.83	42.53	40.1	41.45	39.46	44.54	37.31	42.27	42.03	40.32	44.18	43.35	41.38	41.38	41.28	43.43
214	UK	C	2017-02-17	UK104441202446	2446	1	2								21.93	22.7	22.23	24.28	24.04	25.86		25.13	27.17	26.99	26.99	25.29	28.69	31.39		27.84	28.22	24.38	26.58	27.81		28.08	30.13	27.81	27.04	23.85	30.96		28.62	29.24	29.42	29.62	30.12	25	25.38
215	UK	C	2017-02-17	UK104441302447	2447	3	2								27.62		26.34	30.52	27.62	30.12	31.46	27.75		25.75	34.16	32.86	31.04	33.9	33.97	35.71	30.32	29.18	35.04	35.31	35.08	27.96	36.27	37.06	37.87	38.5	37.96	38.91	37.45	37.8	36.76	38	36.34	38.86	38.08
216	UK	C	2017-02-17	UK104441102452	2452	1	2
217	UK	C	2017-02-17	UK104441102452	2452	2	2								29	31.87	32.18	35.98	36.24	36.1	37.67	42.25		38.68	38.73	40.26	40.21	41.19	40.05	43.23	41.35	41.25	42.95	40.81	41.07	39.39	33.62	35.72	39.04	40.7		39.08	42.68	40.17	40.16	40.23	38.62	39.99	41.76
218	UK	C	2017-02-17	UK104441302454	2454	1	2
219	UK	C	2017-02-17	UK104441302454	2454	2	2								19.14	20.36	22.29	24.13	24.92	27.73	27.94	29.42	29.8	27.54	32.75	31.2	32.18	31.68	31.88	31.88	33.31	34.5	34.05	33.26	32.3	31.04	32.22	32.28	32.33	31.05	30.35	32.98	31.6	30.65	35.33	32.31	33.59	32.36	33.08
220	UK	C	2017-02-17	UK104441102459	2459	1	1
221	UK	C	2017-02-17	UK104441302461	2461	1	2
222	UK	C	2017-02-17	UK104441302461	2461	2	2								31.96	34.05	36.97	40.21	42.17		43.26	44.69	46.66	36.3	47.38	46.02	48.56	48.09	47.89	48.69	49.03	47.39	47.4	49.06	48.87	50.46	50.24	45.69	47.25	48.3	47.37	50.23	51.84		40.81	48.77	37.02	39.81	53
223	UK	C	2017-02-17	UK104441402462	2462	1	1
224	UK	C	2017-02-17	UK104441402462	2462	2	1								35.44	35.02	35.58	39.13	38.72	36.94	41.07	39.08	36.22	38.17	37.15	34.81	35.41	35.07	37.34	36.34	37.91	36.51	35.57	36.1	32.66	33.36	17.26	34.41		35.26	36.22	41.42	38.01	39.01	39.49	36.02	41.23	41.67	40.45
225	UK	C	2017-02-17	UK104441502463	2463	1	2
226	UK	C	2017-02-17	UK104441502463	2463	2	2									36.05	37.6	39.34	40.59	41.44	41.82	42.74	41.95	43.37	39.61	42.56	43.48	44.41	44.24	44.58	45.7	43.23	46.52	45.24	47.67	46.83	46.6	42.3
227	UK	C	2017-02-17	UK104441702465	2465	1	1
228	UK	C	2017-02-17	UK104441702465	2465	2	1								31.18	33.21	35.73	34.25	34.64	37.48	34.68	40.11	41.02	42.77	44.64	43.25	42.35	33.63	46.07	43.41	42.79	22.76	43.04	41.49	40.47	36.82	40.98	41.78	42.77	40.6	39.61	39.48	42.03	39.78	42.85	42.56	41.83	44.06	43.3
229	UK	C	2017-02-17	UK104441302503	2503	1	2
230	UK	C	2017-02-17	UK104441302503	2503	2	2								25.81	27.08	28.64	28.14	28.69	30.2	30.49	30.53	25.35	31.36	32.17	40.3	37.55	34.19	35.84	34.11	30.79	16.21	32.86		28.51	27.77	32.23	31.97	30.57	27.25	25.69	26.09	36.07	31.14	35.77	35.07	34.72	26.93	34.32
231	UK	C	2017-02-17	UK104441402504	2504	1	1
232	UK	C	2017-02-17	UK104441602506	2506	1	1
233	UK	C	2017-02-17	UK104441602506	2506	2	1								29.85	27.82	32.45	33.03	33.02	32.82	33.12	36.27		37.69	40.22	38.12	42.31	40.02	41.88	41.43	42.35	41.13	41.25	39.12	37.05	43.57	43.65	41.99	40.91	42.32	41.59	43.38	40.76	41.3	32.61	42.69	42.55	43.16	43.62
234	UK	C	2017-02-17	UK104441402511	2511	1	1
235	UK	C	2017-02-17	UK104441502512	2512	1	2
236	UK	C	2017-02-17	UK104441502512	2512	2	2								24.34	26.13	26.97	28.08	27.59	27.84	27.93	30.79	29.27	31.97	31.48	31.96	33.26	31.04	33.83	32.6	35.19	37.01	33.3	32.59	32.93	30.83	15.41	33.01		33.13	32.76	34.81	33.31	35.5	35.52	36.45	33.99	35.58	35.07
237	UK	C	2017-02-17	UK104441102515	2515	1	1
238	UK	C	2017-02-17	UK104441102515	2515	2	1								28.29	32.85	37.1	33.49	34.73	36.49	36.88	36.15	36.78	37.88	39.17	37.37	38.68	39.18	38.53	38.73	39.92	37.57	42.62	41.72	40.23	35.84	41.8	34.55	39.79	37.43	38.77	38.93	36.44	37.83	37.42	36.91	36.14	37.64	37.78
239	UK	C	2017-02-17	UK104441402518	2518	1	2
240	UK	C	2017-02-17	UK104441402518	2518	2	2									33.64	35.5	37.37	38.35	38.57	40.26	37.48	41.25	42.59	41.4	41.16	42.03	43.6	44.1	45.18		43.67	45.2	47.02	46.93	50.16	45.79	47.19	47.03	48.2		45.48	46.73	47.63	47.89	47.54	47.5	48.54	43.08
241	UK	C	2017-02-17	UK104441702521	2521	1	1																										32.33	30.77	31.89	33.5	31.43	32.78	33.92	34.3	32.72	33.45	34.48	33.8	34.41	35.49	35.34	33.88	33.15
242	UK	C	2017-02-17	UK104441602527	2527	1	1
243	UK	C	2017-02-17	UK104441602527	2527	2	1								30.69	32.46	32.31	35.17	33.64	37	40.44	39.17	40.44	39.72	40.67	41.55	41.69	43.56	44.02	44.48	44.41	42.8	44.36	42.11	44.27	45.52	45.95	47.15	46.07	43.88	45.18	49.66	48.55	47.56	46.08	46.25	46.05	47.62	47.32
244	UK	C	2017-02-17	UK104441102529	2529	1	2
245	UK	C	2017-02-17	UK104441102529	2529	2	2								19.49	17.86	21.76	21.95	23.58	21.26	23.36	13.93	23.46	25.49	22.99	23.92	23.63	24.06	24.51	25.4	25.7	23.97	26.69	26.87	25.87	26.27	26.41	26.27	27.26	25.95	26.66	22.52	27.41	16.12	25.19	26.09	26.17	25.56	10.76
246	UK	C	2017-02-17	UK104441302531	2531	1	1
247	UK	C	2017-02-17	UK104441702535	2535	1	1
248	UK	C	2017-02-17	UK104441202537	2537	1	2
249	UK	C	2017-02-17	UK104441202537	2537	2	2								27.79	28.76	28.96	29.94	30.76	17.41	15.51	33.57		35.82	37	39.15	36.87	38.98	39	37.51	40.57	40.23	39.33	38.94	41.01	41.05	40.79	39.88	41.7	45.03		40.59	41.61	44.01	38.97	38.95	39.51	41.82	41.83
250	UK	C	2017-02-17	UK104441702542	2542	2	2								32.38	35.41	34.27	35.01	35.81	37.58	38.46	39.2	37.65	40.23	39.73	41.74	43.11	42.5	43.02	44.19	44.09	45.18	46.34	47.47	49.01	44.37	45.18	45.21	49.8	47.77	47.77	46.92	47.47	47.72	44.37	44.9	45.93	46.37	44.48
251	UK	C	2017-02-17	UK104441202544	2544	1	1
252	UK	C	2017-02-17	UK104441202544	2544	2	1								25.85	29.92	33.84	32.26	32.9	35.01	35.67	35.46	35.55	37.83	37.95	35.89	18.57	36.3		36.63	36.59	37.28	34.44	31.22	38.6	40.08	39.89	39.84	32.23	39.86	38.02	29.34	39.4	39.28	37.81	43.9		37.65	39.22
253	UK	C	2017-02-17	UK104441302545	2545	1	1
254	UK	C	2017-02-17	UK104441302552	2552	1	1
255	UK	C	2017-02-17	UK104441302552	2552	2	1								24.96	25.77	15.05	26.91	29.73	29.53	30.5	28.76	30.57	34.41	31.51	34.15	33.01	34.98	35.5	36.72	37.31		37.78	36.89	38.61	38.28	38.01	38.28	39.18	39.13	40.49	40.76	29.72	37.26	38.67	38.95	38.23	37.2	37.99
256	UK	C	2017-02-17	UK104441702556	2556	1	1
257	UK	C	2017-02-17	UK104441702556	2556	2	1								27.54	25.14	35.11	30.23	31.04	29.65	29	31.28	32.12	34.17	34.01	34.12	35.74	37.08	39.81	40.14	38.53	39.27	36.81	38.41	37.16	38.29	38.61	38.63	38.87	36.71	35.62	34.42	35.56	31.13	28.07	31.9	27.96	31.91	29.29
258	UK	C	2017-02-17	UK104441602562	2562	1	1
259	UK	C	2017-02-17	UK104441602562	2562	2	1								38.21	38.31	37.36	35.99	38.17	38.76	38.3	39.27	37.51	41.94	40.08	37.24	40.07	39.11	40.34	40.01	40.3	39.56	38.72	38.46	39.4	38.21	19.08	37.67		38.01	36.81	39.03	38.03	33.42	39.57	30.29	39.17	38.73	38.23
260	UK	C	2017-02-17	UK104441102564	2564	1	2
261	UK	C	2017-02-17	UK104441102564	2564	2	2								35.42	34	33.37	35.84	37.21	38.65	39.49	39.27	39.35	40.02	40.1	43.05	42.27	44.1	44.08	46.65	41.33	42.33	41.57	18.82	42.94		42.51	43.15	38.71	43.29	43.52	45.98	44.07	47.59	43.85	44.67	45.53	46.74	37.1
262	UK	C	2017-02-17	UK104441202565	2565	1	2
263	UK	C	2017-02-17	UK104441602576	2576	1	1
264	UK	C	2017-02-17	UK104441602576	2576	2	1								25.19	34.18	27.36	28.39	28.85	29.41	30.79	31.74	31.75	33.85	35.44	35.55	34.35	36.65	37.08	37.63	40.03	36.99	38.3	41.19	40.68		35.34	41.53	38.75	40.26	40.75	40.65	43.2	42.52	43.79		41.19	41.28	42.27
265	UK	C	2017-02-17	UK104441302580	2580	1	2
266	UK	C	2017-02-17	UK104441702584	2584	1	2
267	UK	C	2017-02-17	UK104441702584	2584	2	2								16.34	19.45	20.24	24.34		24.14	24.83	26.06	29.2	28.19	29.49	29.92	29.29	29.75	30.45	31.52	31.96	32.01	29.81	30.09	32.03	30.79	31.56	31.76	33.14	29.95	32.18	34.95		34.54	34.03	35.31	30.74	36.8	34.69
268	UK	C	2017-02-17	UK104441502589	2589	1	2
269	UK	C	2017-02-17	UK104441702591	2591	1	2
270	UK	C	2017-02-17	UK104441702591	2591	2	2								31.18	33.62	32.87	34.83	38.18	37.1	38.22		37.26	37.12	27.17	26.75	40.1	39.53	39.54	40.91	37.12		33.34	43.95	44.39	45.7	46.37	48.91	47.95	46.89	46.91	47.42	46.29	46.94	47.69	46.13	46.57	46.64	45.37
271	UK	C	2017-02-17	UK104441102592	2592	1	1
272	UK	C	2017-02-17	UK104441102592	2592	2	1								5.95	14.73		16.84	11.28	8.94	8.93	4.86	10.37	9.98	10.23	12.16	13.15	13.49	14.46	14.66										20.22	20.5	22.48	22.42	21.95	22.17	22.41	19.17	23.22
273	UK	C	2017-02-17	UK104441202593	2593	1	1
274	UK	C	2017-02-17	UK104441202593	2593	2	1								28.62	32.25	33.25	25.65	29.57	26.82	27.36	29.76	31.52	32.54	31.95	33.74		35.41	34.38	36.11	35.49	37.49	37.91	39.18	39.15	39.47		38.41	38.22	38.5	40.15	39.9	37.13	37.42	38.7	36.81	36.64	39.34	40.68
275	UK	C	2017-02-17	UK104441502596	2596	2	2								25.29	27.26	26.93	28.56	29.02	28.42	29.3	30.19	29.1	29.39	29.28	28.87	30.32	28.79	22.12	23.79	22.32	13.59	24.24	24.46	19.1	30.86	31.27	29.46	29.93	30.77	33.41	32.23	31.56	29.17	31.52	32.19	32.58	35.42	33.65
276	UK	C	2017-02-17	UK104441602597	2597	1	1
277	UK	C	2017-02-17	UK104441602597	2597	2	1								32.17	36.49	33.78	34.95	31.76	36.06	36.61	33.3	35.17	36.79		37.95	39.26	38.56	38.6	40.09	39.29	40.26	41.27	40.23	38.99	37.42	39.3	42.26	40.59	39.18	41.71	43.97	40.69	42.72	43.38	42.69	43.09	42.32
278	UK	C	2017-02-17	UK104441702598	2598	1	1
279	UK	C	2017-02-17	UK104441702598	2598	2	1								35.26	34.23	34.05	33.38	36.31	36.14	38.31		39.65	39.74	38.83	37.97	41.27	56.54	43.41	42.72	41.94	49.35	42.01	45.15	43.81	47.57	46.54	46.21	46.5		46.67	45.1	47.97	47.19	47.77	48.4	50.13	50.13	46.66
280	UK	C	2017-02-17	UK104441202600	2600	1	1
281	UK	C	2017-02-17	UK104441502603	2603	1	2
282	UK	C	2017-02-17	UK104441602604	2604	1	1
283	UK	C	2017-02-17	UK104441302608	2608	1	2
284	UK	C	2017-02-17	UK104441302608	2608	2	2								29.39	28.25	30.31		28.31	32.25	31.99	31.58	33.74	30.96	32.19	32.46	37.17	32.32	33.42	35.74	34.79	34.53	34.36	35.18	34.94	34.42	33.63	33.23	34.25	33.01	34.22	33.39	34.04	31.41	34.97	35.42	36.69	33.26	34.75
285	UK	C	2017-02-17	UK104441502610	2610	2	1								22.73		23.59	24.17	22.15	25.26	26.18	25.77	28.38	27.39	28.3	27.44	28.92	28.6	28.54	28.14	27.78	28.74	29.57	27.65	27.32	27.68	29.48	28.61	28.54	29.9	28.84	29.53	29.69	30.02	31.42	25.8	31.04	31.38	29.83
286	UK	C	2017-02-17	UK104441602611	2611	1	2
287	UK	C	2017-02-17	UK104441602611	2611	2	2								29.32	27.41	29.7	31.13	29.26	27.85	24.66	31.8	33.32	32.45	34.1	33.26	33.03	35.49		31.21	32.47	33.82	47.02	32.22	35.11	37.14	35.22	36.73	36.76	36.12	18.63	15.29	19.83	9.62	27.62	37.92	35.91	36.33	36.17
288	UK	C	2017-02-17	UK104441102613	2613	2	2													15.92	29.01	29.24	29.39	31.71	32.81	31.11	31.43	30.94	31.18	21.95	34.65	33.1	32.91	31.09	32.92	32.15	15.78	33.22	34.8	32.9	31.67	33.14	33.43	33.28	34.15	34.36	34.22	34.75	34.54
289	UK	C	2017-02-17	UK104441202614	2614	2	1								37.18	38.53	39.61	42.39	39.88	42.01	43.14	43	41.84	41.77	39.38	47.4	41.32	43.91	43.63	45.25	41.93	42.6	42.37	41.27	45.27	44.78	41.44
290	UK	C	2017-02-17	UK104441302615	2615	1	1																26.44	25.38	18.61	26.62	24.42	25.14	14.14	26.81	24.32	26.58	26.83	25.62	20.63	25.45	24.82	25.72	25.34		25.82	26.22	26.01	26.01	26.78	26.84	32.17		26.81
291	UK	C	2017-02-17	UK104441302615	2615	2	1								16.21	16	16.85	17.34	22.66		18.82	18.27	19.01	18.21	19.82	19.47	19.42	19.77	17.19	18.29	18.62	20.46	20.76	20.69	20.27	21.5	20.58		20.21	21.83	20.42	22.12	21.45	21.58	22.24	22.04	22.36	22.96	21.38
292	UK	C	2017-02-17	UK104441502617	2617	2	2								31.32	31.98	33.45	32.51	33.63	33.61	34.23	33.66	33.45	34.04	34.04	35.07	37.18	39.15	37.89	38.08	39.5	40.1	33.6	39	36.58	36.52	41.88	40.53	39.68	40.06	41	40.46	41.27	41.49	42.14	41.14	41.85	41.98	41.45
293	UK	C	2017-02-17	UK104441602618	2618	1	1
294	UK	C	2017-02-17	UK104441402623	2623	2	2								26.05	25.08	25.19	25.92	27.07	29	28.79	27.73	24.22	33.41	48.9	27.35	31.34	29.95	34.98	27.13	27.25	29.92	24.26	28.65	26.38	28.35	30.67	42.65	25.13	42.2	27.2	26.73	30.17	26.83	21.91	28.73	34.26	39.34
295	UK	C	2017-02-17	UK104441502624	2624	1	1
296	UK	C	2017-02-17	UK104441502624	2624	2	1									29.94	29.23	30.19	29.8	31.06	30.65	31.96	34.7	33.09	34.27	33.87	34.39	32.2	34.61	36.06	37.24	38.67	39.15	41.41	42.09	41.87	43.08	42.5	41.84
297	UK	C	2017-02-17	UK104441602625	2625	1	2								24.6	21.99	20.19	23.96	26.29	27.52	23.23	29.31	29.16	28.37	30.07	32.53	30.84	32.69	31.48	28.1	30.83	31.92	31.79	31.65	35.74	28.69	37.39	34.18	33.54	29.19	35.58	31.37	34.5	28.57	32.96	42.98	31.41	33.59	32.55
298	UK	C	2017-02-17	UK104441102627	2627	2	1								19.84	20.95	21.48	20.22	22.5	24.14	24.96	25.45	25.71	26.44	26.38	25.19	23.67	25.82	24.44	25.34	25.75	37.69	30.72	26.82	30.14	27.68	29.24	28.97	29.5	29.59	28.35	28.86	29.47	28.78	31.31	27.86	15.29	31.04	32.22
299	UK	C	2017-02-17	UK104441402630	2630	1	1
300	UK	C	2017-02-17	UK104441402630	2630	2	1								40.02	40.83	46.88		46.75	46.16	44.63	48.52	45.58	52.87	55.31	51.64	47.09	50.41	48.95	52.45	53.45	54.1	56.76	54.42	54.61		54.97	54.99	55.62	56.53	56.04	54.82	53.37	54.92	52.53	52.32	48.27	55.16	53.49
301	UK	C	2017-02-17	UK104441602632	2632	1	2																										31.3	30.4	31.43	31.81	31.98	28.75	29.49	29.61	28.45	29.43	29.06	29.7	28.89	29.71	16.7	27.74	29.18
302	UK	C	2017-02-17	UK104441702633	2633	1	1								32.43	31.21	31.64	32.76	33.72	33.29	34.26	33.92	31.5	33.9	33.64	36.65	34.61	34.71	34.75	37.18	35.1	33.82	35.58	35.61	35.23	37.53	36.94	36.57	37.83	36.57	35.78	33.4	38.46	37.02	37.21	37.96	38.15	37.32	34.49
303	UK	C	2017-02-17	UK104441102634	2634	1	1								35.93	26.26	28.47	29.31	28.48	28.43	30.38	28.95	24.78	26.04	11.69	28.79	28.57	30	31.22	47.79	29.93		33.9		30.32	31.68	32.03	31.44	35.08	33.72	34.26	31.94	33.95	33.66	33.58	34.55	33.25	33.28	32.55
304	UK	C	2017-02-17	UK104441502638	2638	1	2								21.24	16.66	23.53	21.94	23.14	25.45	24.38	21.82	23.69	25.76	27.11	27.01	27.39	23.96	28.58	27.86	27.92	31.34	28.09	28.66	30.34	29.05	29.33	28.62	29.28	31.08	30.01	29.26	29.63	28.74	30.39	29.71	29.84	29.69	30.32
305	UK	C	2017-02-17	UK104441602639	2639	1	1								21.16	21.69	22.81	24.29	28.86	23.02	23.02	23.38	23.81	23.5	25.03	24.83	23.7	24.78	25.45	24.37	25.64	25.18	28.72	25.17	24.55	25.14	25.07	24	25.96	28.86	21.57	25.32	25.62	23.62	22.98	24.91	24.32	23.65	23.39
306	UK	C	2017-02-17	UK104441102641	2641	1	1
307	UK	C	2017-02-17	UK104441102641	2641	2	1								33.61	35.14	34.84	35.63	32.86	37.32	40.88	37.63	39.2	38.89	38.57	40.23	37.75	39.99	38.78	41.67	39.67	40.44	34.89	41.38	40.51	38.81	41.56	40.99	40.88	41.19	39.78	38.14	36.11	41.58	41.33	41.99	39.51
308	UK	C	2017-02-17	UK104441402644	2644	1	2
309	UK	C	2017-02-17	UK104441402644	2644	2	2								18.32	20.06	22.76	21.79	21.64	23.07	24.27	23.26	22.74	23.76	23.31	24.01	23.94	12	24.89	24.37	24.36	30.96	25.21	25.61	25.53	12.2	26.64		24.91	25.23	27.14	25.65	25.63	25.48	24.6	24.63	25.36	23.79	25.42
310	UK	C	2017-02-17	UK104441602646	2646	2	2								21.56	25.72	22.74	22.53	23.1	22.67		23.91		23.42	25.88	25.41	25.94	26.63	25.63	34.24	27.06	26.91	26.57	28.23	26.84	26.82	27.19	27	26.72	28.18	27.39	27.01	28.64	28.59	28.53	27.26	28.51	28.53	28.75
311	UK	C	2017-02-17	UK104441202649	2649	1	1								28.92	29.89	29.53	28.88	29.22	29	28.21	29.09	25.08	26.62	27.23	27.44	28.4						11.58	11.58	29.1	29.25	32.66		28.13	27.44	26.92	26.85	23.43		22.76	24.93	23.43	26.16	24.48
312	UK	C	2017-02-17	UK104441302650	2650	1	2
313	UK	C	2017-02-17	UK104441602653	2653	1	2								18.76	19.33	19.61	19.21	19.53	19.59	20.57	20.05	21.15	21.63	16.32	21.53	21.76	25.8	16.14	24.21	21.79	24.52	21.57	20.98	22.77	21.83	21.26	23.75	22.96	22.03	27.85	23.31	23.9	13.43	23.16	17.19	24.93	23.65	24.83
314	UK	C	2017-02-17	UK104441702654	2654	1	1
315	UK	C	2017-02-17	UK104441702654	2654	2	1								19.76	21.99	25.14	19.83	28.36	28.65	29		37.52	33.44	34.5	36.05	33.87	34.78	35.08	35.46	36.55		37.19	36.27	37.02	36.92	36.41	39.13	38.21	36.87	36.67	37.69	38.74	38.66	32.85	37.93	38.26	40	38.5
316	UK	C	2017-02-17	UK104441302657	2657	1	1																									33.58	34.05	33.42	32.02	34.85	33.25	34.63	34.16	35.43	34.67	35.4	35.39	35.91	35.43	34.89	35.99	35.31
317	UK	C	2017-02-17	UK104441702661	2661	1	2
318	UK	C	2017-02-17	UK104441102662	2662	1	2
319	UK	C	2017-02-17	UK104441102662	2662	2	2								25.25	27.69	27.94	29.03	29.48	30.04	30.8	29.56		33.79	29.57	30.82	33.09	31.66	31.05	31.45	31.53	34.14		33.61	33.56	33.77	32.95	34.53	34.25	32.48	33.4	31.35	31.82	31.57	34.34	33.49	34.41	34.56	35.26
320	UK	C	2017-02-17	UK104441602667	2667	1	1								20.48	22.32	21.01		19.73	23.22	21.01	23.33	24.36	26.25		28.42	25.04	16.95	19.96	27.01	26.67	27.26	26.84	10.19	26.48	27.91	27.72	27.66	27.75	27.86	28.15	28.32	28.34	30.67	27.59	28.68	28.1	28.22	28.32
321	UK	C	2017-02-17	UK104441102669	2669	1	1																						28.64	28.85	29.83	29.61	24.92	26.39	28.04	29.02	28.84	30.49	31.19	18.8	29.84	30.69	31.14	30.17	27.43		29.72	29.2	29.81
322	UK	C	2017-02-17	UK104441502673	2673	1	1								22.4	23.26		24.76	25.75	23.26	25.32	25.72	28.01		26.42	26.31	10.86	28.81	28.52	29.34	28.86	29.22	29.87	29.62	33.53	26.35	30.8	30.61	29.06	30.69	27.78	29.88	27.48	30.43	30.5	31.13	24.13	30.37	31
323	UK	C	2017-02-17	UK104441202712	2712	1	2								22.26	23.84	28.76		19.48	27.05	27.56	25.85	27.38		25.54	27.9	27.38	28.17	28.51	29.03		27.55	30.05	30.13	30.06	28.78	29.67	28.26	29.47	28.59	28.86	30.18	30.21	29.32	29.37	29.19	30.59	26.19	30.29
324	UK	C	2017-02-17	UK104441302713	2713	1	1								27.21	28.02	35.65	30.61	32.06	33.65	34.33	33.86	34.47	35.29	37.11	35.64	35.59	34.74	37.04	37.14	34.27	35.47	34.6	17.58	36.11	35.43	34.95	36.89	35.04	36.52	37.65	36.47	33.11	37.05	36.18	37.18	38.48	39.29	37.67
325	UK	C	2017-02-17	UK104441502715	2715	1	1								23.98	25.57	22.65	20.22	27.61	20.8	23.65	26.66	26.37	27.22	27.08	34.13	19.54	25.93	28.88	28.04	28.43	28.6	19.75	31.19	28.82	29	25.31	34.08	30.72	32.5	28.27	25.26	24.76	22.51	29.1	28.9	33.13	29.41	29.56
326	UK	C	2017-02-17	UK104441602716	2716	1	2									12.05	28.95	25.76	29.35	29.57	28.1	28.31	27.97	28.96	30.44	31.79	31.7	33.08	33.98	32.26	33.74	33.07	33.99	33.99	34.38	34.19	34.19	35.68	34.9	35.15	34.55	36.3	36.02	34.05	36.58	36.37	38.43	35.48	35.8
327	UK	C	2017-02-17	UK104441102718	2718	1	2								31.68	12.26	25.8	27.1	28.34	21.57	25.16	28.2	28.51	28.23	28.18	27.13	54.22	29.26	33.56	33.53	28.91	31.85	31.01	31.95	26.19	30.58	30.73	32.05	30.53	28.75	33.72	26.3	32.9	32.07	29.05	32.62	34.91	47.82	8.71
328	UK	C	2017-02-17	UK104441402721	2721	1	2								19.04		19.99	20.97	19.04	22.86	22.87	16.74		22.81	21.49	23.48	24.26	23.76	24.85	20.73	22.44	23.88	22.6	24.69	23.58	23.96	19.2	23.84	26.26	25.23	25.98	25.13	25.72	26.02	23.21	23.16	24.06	24.93	24.7
329	UK	C	2017-02-17	UK104441102725	2725	1	1								17.11	17.45	19.81	19.54	21.26	20.23	22.08	22.79	13.67	24.81	24.66	24.46	24.46	24.96	24.31	24.7	26.63	25.11	27.49	26.22	28.41	28	27.82	27.61	26.98	27.12	25.79	28.65	28	26.08	25.85	21.97	27.18	24.64	24.93
330	UK	C	2017-02-17	UK104441302727	2727	1	1								21.76	28.18	22.87	23.01	23.3	31.51	25.82	25.92	25.64	20.83	27.1	26.18	26.2	26.65	26.24	23.45	27.7	26.76														11.47	14.15	15.93	5.89
331	UK	C	2017-02-17	UK104441602730	2730	1	2								17	16.94	17.36	17.39	19.52	20.54	19.22	10.39	10.55	10.7										22.58	25.91	23.02	23.43	23.17	23.89	24.52	23.3	25.78	23.89	23.26	24.13	11.51	24.82	24.45	25.06
[truncated: 263 more columns]
