# Supplementary material for: Comparison of milk production of dairy cows vaccinated with a live double deleted BVDV vaccine and non-vaccinated dairy cows cohabitating in commercial herds endemically infected with BVD virus
Source: PLoS One. 2020 Oct 1;15(10):e0240113. doi: 10.1371/journal.pone.0240113 (PMC7529212; doi:10.1371/journal.pone.0240113)
Supplement: S3 Dataset — (XLSX) [file pone.0240113.s003.xlsx]

## Sheet: Stat File Amended
Colonne1	Country	Farm	D0 (Vaccination)	National Number	Animal #	Lactation # at D0	Group	0	1	2	3	4	5	6	7	8	9	10	11	12	13	14	15	16	17	18	19	20	21	22	23	24	25	26	27	28	29	30	31	32	33	34	35	36	37	38	39	40	41
1	IT	D	2017-05-02	IT017991065556	1	4	2																																										43.9
2	IT	D	2017-05-02	IT017991065518	2	4	2																																	40.1	43.8	41.9	45.7	47	46.4	47	47.6	52	49.5
3	IT	D	2017-05-02	IT017991065537	30	4	2	50.1	51.4	56.3	54.5	23.2	16.1	32.3	40.6	42.7	33.2	48.5	45.5	45.2	44.7	45.4	46	48.4	49.2	49	44	46.1	49.7	48.5	46.4	51.6	50.3	49.6	48.8	47.2	52.8	49	45.8	46.5	44.4	50.4	54.7	45.9	45.4	45.9	49.5	50.1	48.1
4	IT	D	2017-05-02	IT017991065541	35	4	2				20.4	22.9	21.2		19.8	18.5	21.8	21.6	12.5	21	23.4	23.4	11.9	24.3	31.8	32.9	28.3	33.9	34.3	41.1	31.7	22.6	53.6	35.6	43.4	29.3	35.3		29	32.7	27.1	30	35.3	28.5	28.8	28.8	30.8	33.5	22.4
5	IT	D	2017-05-02	IT017991143908	49	4	2	63.9	64.6	65.6	52	61.9	64.5	66.7	60.1	56.8	66.9	60.8	65.1	64.8	59.1	61.2	62.8	66.4	63.3	63.3	53.1	60.8	60	61.6	63.4	53.9	58.4	59.1	59.7	59.2	58.2	62.1	58.7	60.3	66	61.2	62.2	62.2	59.4	62.7	55.6	58.1	59.9
6	IT	D	2017-05-02	IT017991143915	56	4	2	46.6	45.1	47.8	46.5	50.6	42.8	44.2	41.9	45.4	47.2	43.9	44	46.1	43.8	44.9	44.1	44.7	44.1	43.3	37	43.1	40.6	44.2	41.7	46	42.5	45.7	42.2	45	44.7	41.9	43.8	40	43	47.9	42	42.5	42.5	42.6	43.9	41.6	46.9
7	IT	D	2017-05-02	IT017991143919	62	4	1	42.8	45.5	44.7	45.5	45.3	43.9	46.7	43.9	43.6	42.8	44	44.9	42.7	43.2	49.6	40.7	43.1	47.2	44.8	43.7	44.9	42.6	40.7	41.4	45.6	44.9	47	42.3	42.6	44.9	45.7	40.7	42	45.4	44.2	42.8	44.3	42	41.3	39.5	46	41.6
8	IT	D	2017-05-02	IT017991143921	66	4	2	50.2	54.9	62.3	49.2	55.9	46	48.8	54.3	53.2	57.1	59.3	50.5	54.3	61.6	46.6	55.4	55.9	53.9	53.8	55	59.8	56.8	58.6	55.1	54.4	52.8	53.8	59	49.3	51.7	56.2	54.6	51.8	51.6	50.6	53.1	52	52	63.3	53.9	54.7	50.9
9	IT	D	2017-05-02	IT017991143924	69	4	1	46.1	47.4	48.4	49.7	44.2	46	48.8	47.8	22.8	50.7	46.7	47.1	47.6	47.9	48.6	42.7	47.5	48.6	43.6	44.9	44.5	46.4	36.1	42.7	43.4	46.1	48	46	39.9	41	42.6	41.4	41	42.7	42.4	44.1	39.8	37.8	37.3	39.9	37.7	38.1
10	IT	D	2017-05-02	IT017991143940	74	4	2	49.2	48.7	58.3	50.5	41.8	48.2	50.6	48.2	38.9	52.1	48	47.4	49.6	51.2	45	47.5	51.8	45.3	45.6	50.4	49.1	52.3	42.4	49.8	50.5	48.3	53.1	47.5	44.3	47.3	48.9	45.7	53.7	48.2	53.6	47.4	44.2	47.3	50.1	47.5	48.6	55
11	IT	D	2017-05-02	IT017991143942	77	4	2	53.1	47.8	51.5	49.2	48.8	48.3	41.7	49.8	51.7	48.8	48.4	48.9	46.4	49.3	50.6	46.3	48.7	45.5	43.6	46.5	49.6	48	45.7	44.6	49.5	47.1	46.8	44.6	48.6	43.1	47.4	42.6	46	47.1	43.6	45.9	43.6	44.4	41.8	43.7	46.2	42.9
12	IT	D	2017-05-02	IT017991143944	78	3	1
13	IT	D	2017-05-02	IT017991143987	100	3	2
14	IT	D	2017-05-02	IT017991143991	104	3	2
15	IT	D	2017-05-02	IT017991143993	107	3	1
16	IT	D	2017-05-02	IT017991143996	110	4	2	51.9	50.4	53.6	52.9	50.7	51.3	41.7	50.4	51	52.6	51.5	55.4	51	53.7	49.1	53.5	51.7	51	48.5	54.3	47.5	35	51.9	52.2	53.4	53.5	52.3	50	48.9	50.4	49.4	47.6	45.7	49.6	41.8	47	45.2	46.9	45.7	45.3	45.6	46.4
17	IT	D	2017-05-02	IT017991143810	123	4	2	55	45.8											26.5	24.9	32.3	24.4	33.7	32.2	33.3	34.7	33.6	37.9	37.4	36.3	40.8	41.2	33.6	28.3	29	39	30.7
18	IT	D	2017-05-02	IT017991143819	125	3	1	32.8	30.7	41.6	31.7	31.2	31.3	32.3	29.9	32	30.8	30.7	30.7	31.2	30.4	39.5	30.1	29.5	29.8	31.3	28.6	30.4	30.5	30	30.6	31	31.5	29.7	31	28.6	31.5	29.6	29.6	32.9	27.7	29.6	29	30.6	30	29.7	34.5	26.9	21.2
19	IT	D	2017-05-02	IT017991143818	128	3	2	55.5	55.5	57	53.6	45	54.7	54.1	54.5	56.1	56.2	48.4	50.3	36.1	50.7	23.6	35	57.4	33.3	29.7	42	48.8	49.5	52.7	47	50.6	36	50.7	45.1	45.7	51.4	41.8	51.8	52.8	51.8	50.2	54.7	60.1	53.7	31.3	23.1	47	43.9
20	IT	D	2017-05-02	IT017991143821	129	3	2	45.2	39.2	39.2	42.5	41.8	40.1	42.4	40.3	38.8	41.1	30.7	40.8	40.3	41.9	39.6	39.2	34.8	37	38.9	39.3	41	41.2
21	IT	D	2017-05-02	IT017991143823	133	3	1	54
22	IT	D	2017-05-02	IT017991143828	134	3	2	67.5	67.5	69.2	71.9	71.7	66.8	68.3	66.4	66.2	75.3	70.6	71.8	60.7	77.6	68.7	72.6	74.7	68.1	72.8	56.1	71.5	77.7	75.4	69.8	73.1	72.2	70.7	71	70.9	73	72.1	70.6	73.8	69	67.1	71.5	67.8	71.4	71.4	65.7	75.6	68
23	IT	D	2017-05-02	IT017991143842	143	3	2	32	31.4	31.7	31.4	31	33.1	31.6	30.8	25.5	29.7	29.9	29.2	31.6	32	31.9	6.9
24	IT	D	2017-05-02	IT017991143873	148	3	1	38.1	37.7	36.2	38.1	44.5	39.2	37.7	38.3	41	40.8	40.2	38.5	37.1	34.3	35.6	37.2	37.3	37.6	36.7	39.2	41.3	37.3	38.9	35.4	40.6	39.1	40.3	38.8	40.7	38.1	38.6	40.1	37.2	36.4	41.6	36.6	37.3	36	38.4	38.1	36.9	37.5
25	IT	D	2017-05-02	IT017991143874	149	3	2	50	45.5	47.5	48.6	48.2	46	46	44	43.6	48.1	49.7	50.5	48.6	47.5	48	44	47.2	42.6	44.6	45.6	45.6	44.3	43.8	41.9	46.1	43.1	45.3	44.1	45.8	41.5	42.6	40.7	50.9	41.8	43.6	41.7	42.2	42.3	41.4	40.2	45.9	44.7
26	IT	D	2017-05-02	IT017991143875	150	3	2
27	IT	D	2017-05-02	IT017991143886	151	4	1	47.5	47.8	52.9	51.7	56.1	56.7	56.8	59.5	26.9	58.8	60	60.6	61.6	69.6	63.5	56.4	62.8	61	58.6	58.6	56.2	59.5	64	61.4	49.6	63	67.9	69.3	66.7	68.8	63.1	64.9	66.7	65	63.4	70.9	63.5	68.5	67.3	61.9	68.7	67.3
28	IT	D	2017-05-02	IT017991143889	159	3	1	48.6	47	45.7	46.6	44.3	48.7	47.6	46.3	47.5	44.9	43.6	46.2	45.4	45.2	44.1	42.7	48.7	43.4	44.3	45.3	43.7	44.1	42.6	43.9	44.7	44	43.9	42.2	46.3	43.1	46	41.9	40.4	44	45.9	43.9	43	41.8	43.7	39.8	43.4	46
29	IT	D	2017-05-02	IT017991143891	162	3	2	23.7	23	23.5	22.6	21.8	21.5	36.7	18.9	19.1	19.1	19.4	25.8	18.5	19.4	19.6	17.8	19.1	16.1	16.5	16.5	18.7	18.8	16.3	14.6	16.1	13.6	21.3	15	14	14.5	13	13	13.5	12.8	11.9	10.8	11.5	12.1	11.8	10.3	12.3	21.1
30	IT	D	2017-05-02	IT017991143900	166	3	2																																				40.3	38.7	42.3	49.3	49.5	52.3	62.4
31	IT	D	2017-05-02	IT017991143702	168	4	1		31.3	35	34.2	33.4	36.6	37.3	38	36.8	42	38.8	43.8	43.3	44.1	39.2	41	45.5	47.1	43.9	42.2	41.2	42	44.6	43.9	45.6	43.6	43.7	45.6	54.4	48.3	48.1	47.3	49.6	50.2	55.3	50	39.2	48.7	45.6	46.7	48.2	51.8
32	IT	D	2017-05-02	IT017991143704	170	3	1	45.9	43.3	46.4	47.3	42.3	41.9	32.5	46.5	42.5	45.3	42.9	44.7	47	48	46.6	44	43.3	42.8	40.8	44.9	44.8	42.1	47.1	43	45.5	43.6	43.6	44.8	41.5	41.3	43.4	40	42.4	42.3	40.1	43.9	42.3	43.4	41.4	41	42.4	38.5
33	IT	D	2017-05-02	IT017991143706	174	3	2
34	IT	D	2017-05-02	IT017991143708	177	3	2	32.7	28.6	27.1	29.5	28.5	28.6	26.8	30	26.4	28.1	26.4	25	26.9	26	27.1	26.6	26.3	27	26.3	23.8	24.8	25.6	22.7	24.5
35	IT	D	2017-05-02	IT017991143716	179	3	1	45.5	39	36.8	41.5	39.2	38.1	37.8	38.6	39.3	40.5	38.2	40.8	37.6	38.2	38.4	52.8	40.6	40	40.5	42.1	39.6	45.1	40.7	44.3	40.6	42.7	35.3	37.2	40.4	41.7	41.1	42.6	41.3	37.4	39.6	43.2	39.8	41.6
36	IT	D	2017-05-02	IT017991143719	180	3	1	44.6	42.8	45.5	44.5	47.3	43.9	46.2	44.4	45.6	48.1	43.8	44.2	51.6	44	45.5	45.6	45.4	42.1	47.8	45.5	46.7	43.4	41.9	43.4	42	43.5	45.2	44.6	43.1	43.6	41.1	44.8	39.1	38.5	39	39.6	37	39.4	41.2	40.1	42.4	40.1
37	IT	D	2017-05-02	IT017991143720	183	3	1																																										42.4
38	IT	D	2017-05-02	IT017991143718	184	3	2	39.1	41.6	40.5	41.9	40.3	40.5	38.9	37.5	38	38.3	39.5	39.1	40.3	39.1	39.6	41.2	41.6	41.7	38.5	39.7	40.7	40.4	43.6	40.1	39.6	37.3	38.8	40	37.5	45.8	45	37.6	40.6	36.8	40.4	39.7	37.1	36.1	40.3	38.7	42.8	43.6
39	IT	D	2017-05-02	IT017991143721	186	2	1
40	IT	D	2017-05-02	IT017991143723	188	3	1
41	IT	D	2017-05-02	IT017991143739	195	2	1																					51.6	53.1	53.4	55.7	54.5	52.3	57.1	69.7	57	61.2	59.2	60.9	67.2	62.4	61.4	62.1	59.1	62	59.5	65.7	63.5	63.4
42	IT	D	2017-05-02	IT017991143737	197	3	1	55.1	32.1	57.4	57.2	55.4	52.8	54.8	60.6	55.6	38.4	56.2	52	57.4	65.9	65	59	59.4	64.7	56.9	62.3	59.4	59.4	64.3	60.2	64.9	61.7	62.6	61.9	65.8	65.6	54.1	59.5	60	61.1	61.5	49.7	57.9	59	41.2	63.5	59.4	55.1
43	IT	D	2017-05-02	IT017991143738	198	3	2
44	IT	D	2017-05-02	IT017991143740	199	3	1	34.1	31.6	37.2	36.2	33.1	36	33.8	32.9	31.8	29.8	30.9	37.1	33.3	33	31.6	32.5	31.6	31.6	32.6	33.5	30.8	31.4	31.3	31.7
45	IT	D	2017-05-02	IT017991143758	202	3	1	51.1	50.2	52.1	52.7	49.7	49.3	54.3	50	55	49.6	51.8	50.8	51.5	52.7	46	48.2	53.1	49.2	52	50.2	51	51.1	49.5	49.4	45.6	49.2	46.5	46.7	45	55.6	42.9	46.3	44.3	47	44.2	44.4	50	44.7	48.4	43.8	49.6	43.6
46	IT	D	2017-05-02	IT017991143760	204	3	2	34.3	32.9	36	34	35.2	32.6	39.2	32.6	34.3	34.5	34.3	35.6	32.7	34.8	30.9	41.2	35.8	33.4	36	33.4	33.1	33.3	32.4	31.7	33.1	33.7	36.8	33.2	31.5	34.9	33.2	32.6	30.8	28.4	30.8	30.4	30.1	29.7	37.8	32.5	33.6	31.7
47	IT	D	2017-05-02	IT017991143761	205	3	1	45.5	48.3	38.8	48.2	47.2	50.8	50.4	43.6	42.7	45	40	44	42.8	48.6	47.8	48.9	46.8	49.7	31.4	44.8	46.4	42.6	43.5	44.6	51.4	45.9	49	44	58.7	47.6	45.3	43.1	51.1	46.5	42.8	48.3	41.3	42.6	44	44.1	49.3	40
48	IT	D	2017-05-02	IT017991143763	207	3	2	46.4	43.4	44.8	44	47.4	44.4	21.2	44.9	44.1	44.4	39.4	42	39.8	45.1	41.9	40.1	45.9	43.5	39.8	43.4	43.4	45.5	42.9	44.1	43.8	44.3	46.8	42.8	47.6	41.6	42.7	44.1	43.9	41.8	41	42	37.2	42.5	39.8	42.2	37.4	38.7
49	IT	D	2017-05-02	IT017991143769	210	3	2	41.9	36.2	42.2	39.3	40	47.3	36.1	33.9	37	37.1	38.7	37.5	37.5	39.4	33.6	43.2	39.5	35.3	35.1	38.2	33.7	35.2	31.5	43	33.8	34.4	35.6	29.1	35	34.1	31.6	31.6	30.3	29.2	30.5	32.5	35.8	31.9	28.6	28.8	27.1	29.2
50	IT	D	2017-05-02	IT017991143770	211	3	2	40.8	41.6	42.2	39.9	40.1	41.7	41.9	37.2	40.7	38.9	36.7	34.6	37.2	39.2	38	37.4	39.8	39.6	36.3	36.6	36	38.4	36.6	38.3	37.7	35.9	41.6	35.5	35.8	35.1	34.7	38.9
51	IT	D	2017-05-02	IT017991143772	213	3	1	45.1	44.6	49.9	47.2	46.5	42.2	45.2	46.2	43.7	46.6	47.9	44.5	48.3	46.4	46.6	43.1	44.9	46	45.9	43.1	42.6	44.7	46.5	45.5	42.3	48.8	46.2	54.9	41.5	48.3	44.3	40.3	50.5	38.3	38.7	42.1	40.9	41.1	38.6	40.3	43.7	41.2
52	IT	D	2017-05-02	IT017991143775	217	3	1	26.6	51.1	38.8	38.7	44.5	34.6	43.4	39.2	43.4	43.4	40	40.3	38.6	40	41	42.3	43.1	42.9	40.4	38.3	40.1	38.5	41.8	41.9	44	39.4	39.4	43.7	39.4	42.3	39.9	39.6	37.8	41.4	40.2	43.3	36.5	36.3	39.2	37.6	38.2	37.7
53	IT	D	2017-05-02	IT017991143783	218	3	2	49.8	36.2	56.4	49.1	24.1											38.4	43.8	44.4	41.8	42.1	40.8	45.1	45.4	43.8	45.2	47.6	45.1	43.2	40.8	46.9	46.1	39.7	45.8	48.1	40.8	45.6	40.9	39.5	40.4	42.2	41.3	41.8
54	IT	D	2017-05-02	IT017991143784	219	3	2	47.1	46.2	39.5	45.2	39.9	44.5	42.9	41.5	42.7	42	38.6	38.5	38.1	42.4	41.1	39.6	43.6	41	36	36.1	44.5	40	38.7	39.3	38.9	42.6	38.4	38.6	35.7	39.8	33.5	35.3	34.4	38.5	38.2	42	34.8	35.1	37.2	36.4	45.1	32.9
55	IT	D	2017-05-02	IT017991143792	223	3	2	43.7	40.1	48.4	50	42.5	45.1	48.2	45.6	30.1	44.6	41.2	43.7	44.1	44.8	42.3	42.7	42.2	45.8	43	43.3	44.1	43.5	42.8	40.5	42.1	42.7	44	43.2	47.7	44.7	55.4	43.1	45.1	48.9	43	32.7	46.6	48.5	44.7	42.4	44.4	42.8
56	IT	D	2017-05-02	IT017991143793	224	2	1
57	IT	D	2017-05-02	IT017991143794	225	3	1	39.2	35.8	36.6	37.2	36	35.6	35.5	33.1	36.8	37.4	33.2	33.8	36.4	35.7	36.2	34	34.3	33.5	36.2	34.1	39.9	33.2	36.5	32.3	33.7	31.4	35.8	33.3	34.4	37.8	53	35.1	33.6	36.3	32.3	34.5	32.4	29.4	34.5	31.2	33.7	37.2
58	IT	D	2017-05-02	IT017991143797	227	3	2	20.6	23.1	21.9	24.3	22.8	24.8	24.4	23.8	27.9	21.9	22	21	20.9	20.8	26.5	22.5	22.1	23.5	37.2	23.5	21	21.9	23.7	22.6	22.4	21.7	21.4	23.3	22.1	24.8	30.4	20.7	23.8	21.9	11.5	20.8	21.1	21.4	22	27.3	22	21.9
59	IT	D	2017-05-02	IT017991143801	233	2	1	46.4	47.3	38.4	43.5	46.3	47.1	49.4	44.4	46.8	48.4	47.4	46.4	43.3	46.4	44.1	42.8	44.5	45.5	43.7	37.3	43.5	43.7	43.9	38.3	43.2	42	44.6	48.2	42	41	43.3	39.4	42.2	40.9	42.5	43.2	43.8	43.2	41.3	46.2	45.9	40.6
60	IT	D	2017-05-02	IT017991277876	236	3	2	50.1	48.7	54.2	53.4	51.2	50.1	51.9	53	50.7	54.3	51.5	51.6	52.4	54.5	55.1	53.2	54.2	55.4	53.8	54	52.3	50.7	48.6	54.5	51.1	56.7	60.5	50	49.1	49.7	50.5	46.8	50.7	52.4	53.6	46.7	42.2	47.3	51	51.9	52.4	52.6
61	IT	D	2017-05-02	IT017991277877	237	3	2	58.7	48.1	62.1	57.2	59.5	56.2	56.1	62.4	59.4	54.8	56.5	58.9	54.9	57.7	59.1	58.7	57.4	58.7	57.3	49.6	55.3	59	56.3	54.2	50.5	56.3	54.9	56.9	51.9	54.7	56.1	53.3	62.7	55.9	49.1	48.9	59.2	61.7	52	86.8	58.5	60.8
62	IT	D	2017-05-02	IT017991277880	240	3	2	49.9	50.3	52.8	42.7	51.7	48.1	48.8	42.9	55.1	37.8	52.6	49.3	50.4	50.3	47.9	50.8	48.9	42	48.3	46.7	49.8	51.6	42.3	47.7	48	45.6	50.4	45.6	47	42.7	45.5	41.6	45	44.1	44.7	45.1	45.1	44	44.6	41.3	41.5	44.9
63	IT	D	2017-05-02	IT017991277899	241	2	2																																			47.4	39.6	48.5	46.1	49.3	47.9	53.8	55.8
64	IT	D	2017-05-02	IT017991277912	248	2	1	41.4	50.6	46.1	48.4	53	50	50.8	52.1	51.9	53.9	47.8	52.2	50.1	54.1	51.2	51.4	52.7	54.6	53	48.8	52.1	51.2	51.5	51.3	51.1	52.8	64.1	54	49.9	52.2	49.4	50.2	48.6	49.7	50.2	53	48.8	48.5	50	52.5	50.2	47.1
65	IT	D	2017-05-02	IT017991277918	253	3	1	59.7	60.2	61.8	53.5	53.7	58.3	59.8	60.7	61.7	62.9	65.9	61.8	56.1	58.3	61.3	56.8	60.1	59.1	56.2	58.4	58.2	54.1	56.3	56.4	56.1	60.3	57.3	52.1	55.9	44.1	58.6	57.3	57.1	59.1	59	64	58.5	60.4	56.7	57	59.1	55.5
66	IT	D	2017-05-02	IT017991277920	255	3	1	40.2	41	44	45.7	44.3	47.2	47.1	44.6	47.9	51	46.9	48.1	47.8	47.3	49	49.1	51.4	46.1	50.5	46.2	49.9	53	53.3	50.7	51.9	54.3	54	53.3	51.7	55.2	54.6	50.4	57.7	53.2	53.2	53.5	52.4	55.8	55.1	51.3	55.3	51.1
67	IT	D	2017-05-02	IT017991277921	256	2	1	55.5	48.3	45.9	50.2	54.7	51.7	49.7	43.5	49.3	50.6	48.5	49.9	54.9	47.5	52.9	36.8	48.6	51.6	48.9	52.7	52.2	45.5	48.8	46.9	48.8	51.1	59.5	49.4	48.3	53	47.3	38.9	48.5	47.1	49.5	45.6	50.3	49.5	50.1	46.1	50.3	54
68	IT	D	2017-05-02	IT017991277934	259	3	1	47	47.6	38.9	39.7	47	47	45	47.2	48.9	46.9	47.3	48.7	46.8	49.3	48.4	40.4	45.2	44.3	44.9	35.6	42.1	39.8	39	40.7	40.6	47.9	43.4	42.5	41.2	43.6	39.1	43.4	38.2	42.1	40.2	42.7	39.3	49	40.7	43.2	42.3	41.9
69	IT	D	2017-05-02	IT017991277937	262	3	2	58.7	61.3	61.7	55.1	58.1	59.5	58.8	62.6	61	60.7	62.2	61.2	60.8	58.3	59.5	59.9	59.5	54.6	57.5	55.8	58.7	58.3	60	58.2	60.3	60.3	68.7	57.9	56.6	66.3	58	61.2	70.5	59.6	51.6	49.6	54.9	44.8	53.7	52.1	57.3	63.1
70	IT	D	2017-05-02	IT017991277947	269	2	2
71	IT	D	2017-05-02	IT017991277950	273	3	2	43.6	44.1	45.9	45	46.6	43.3	45.8	45.5	46.4	45.3	45.3	43.7	43.9	43.8	41.8	44.3	45.1	43.6	45.8	42	44.6	43.8	45.4	44.2	40.8	43	47.5	40	46.4	40.9	48.7	43.4	43.6	40.9	45.4	37.9	40.3	41.1	40.6	37.7	43.1	40.2
72	IT	D	2017-05-02	IT017991277953	274	3	2	48.2	46	50.2	46.7	46.8	46.5	51.7	45.7	47.8	46	47.1	45.7	44.8	47.4	43.6	47.5	46.3	46.6	48.2	45.9	48.8	45.5	45.2	43.3	45.1	45.7	48.6	46.6	51.8	48.6	44.3	44.8	44.9	44.9	51.9	47	46.4	46.5	45.3	45.1	44.9	43.9
73	IT	D	2017-05-02	IT017991277959	280	3	1	50.9	54.3	52.2	54.7	52.4	55.7	53.6	54.6	48.2	49.6	49.6	51.4	51.3	52	49.9	55.4	52.5	53	51.3	54.3	53.3	50.9	50.1	55.2	50.4	53.8	50.7	62.2	59.8	50.9	51.9	51.7	50.8	48.8	50.2	50.4	47.4	24.2	46.5	23.7	24.6	24.6
74	IT	D	2017-05-02	IT017991277961	283	3	2	57.3	54.5	47.2	62	56.5	54.4	58.1	50.3	51.1	53.1	49.7	53.5	51.9	55.5	52.5	57	56.5	49.9	57.4	54.7	56.9	52.4	57.2	60.4	57.7	76.3	56.7	55.1	54.7	56.5	45.8	44.7	54.5	57.2	56.1	53.5	56.3	51.4	53.6	47.3	51	53.1
75	IT	D	2017-05-02	IT017991277974	286	2	1
76	IT	D	2017-05-02	IT017991277976	288	2	2
77	IT	D	2017-05-02	IT017991277979	291	3	2	51.3	47.7	52.7	47.3	49.2	53.3	54.2	49.5	46.4	33.5	40.3	47.9	48	43.7	44.1	49	49.4	47.1	45.3	44.4	45	45.7	48.3	49.8	49.2	48.7	55.6	50.5	49.3	49.1	40.2	48.1	45.9	45.3	48.9	48	40.3	49.1	47	45.7	43.6	50.7
78	IT	D	2017-05-02	IT017991277981	293	2	2	24.2	25.1	24.1	25.4	24.8	24.9	22.6	24.8	24.1	23.8	22.9	31.7	23.1	31	37.2	22.9	23	22	22.6	23.3	22	22.4
79	IT	D	2017-05-02	IT017991277993	297	2	1													45.7	48	46.3	42.5	49.3	50.7	51.6	47.7	54.1	56.1	55.9	56.1	60.9	37.5	65.5	63.6	58.7	60.5	60.9	57.5	61.8	52.5	54.3	58.8	47	58.3	52.3	54.4	60.1	56.3
80	IT	D	2017-05-02	IT017991277997	299	3	2	50.6	48	51.1	48.7	50.4	47.5	53	51.8	53.2	56.2	51.9	52.2	51.8	49	51.7	48.7	52.4	50.4	50.2	48.7	50.9	48.9	48	50.8	52.9	50	54.9	50.9	54.3	50	50.6	49.4	48.1	47.5	48.9	50.1	58.8	51.4	48.4	48.6	45	47.2
81	IT	D	2017-05-02	IT017991277999	301	3	1	38.2	42.6	43.5	41.4	43.4	41.5	42.9	37.7	37.5	38.3	35.2	37.1	36.2	38.2	41.6	42.5	39.4	37.3	36.9	37.7	39.4	38.3	40.8	41.3	46.5	41.8	38.1	38.2	37.9	39.9	39.7	37.9	42	38.2	37.9	37.7	35.5	39.2	40	39.8	39.4	42.1
82	IT	D	2017-05-02	IT017991278001	302	2	2	58.6	58	60.9	59.6	53.5	60.3	62.9	54.2	61.9	57.3	59.7	56.5	59.8	64.4	60.9	61.7	62.2	61.1	59.4	56.9	58.5	61.1	61.4	58.3	59.7	59.9	66.5	55.8	60.8	58.8	56.3	59.7	61.7	58.9	56.2	53.3	53.8	55.9	60.6	61.5	62.8	58.5
83	IT	D	2017-05-02	IT017991278002	303	2	1																																		45.5	35.7	49.4	49.6	51.1	48.1	54.3	51.2	54.6
84	IT	D	2017-05-02	IT017991278009	304	2	2																																	42.5	44.4	51.9	48.8	49.4	51.1	47.3	52.4	54.8	51.1
85	IT	D	2017-05-02	IT017991278010	305	3	1	55	53.8	56	50.2	54.9	55.7	57	53.8	54	49.5	58.1	54.3	53.9	53.6	48.8	53	53.7	53.5	54.4	53.4	52	53.1	53.2	50.7	51.6	53.1	52.8	51.3	53.8	48.8	48.1	50.8	48.9	47.9	49.8	46.6	44	47.3	46.8	45.5	47.6	49.1
86	IT	D	2017-05-02	IT017991278013	308	2	2																															35.1	35.6	38.9	39.5	41.7	42	42.2	41.9	41.4	45	47	46.2
87	IT	D	2017-05-02	IT017991278014	309	2	1
88	IT	D	2017-05-02	IT017991278015	310	2	2	37.6	41	40.4	39.8	38.1	38.7	41.6	39.4	41.8	40.6	37.9	39.1	35.3	38.1	38.3	34.9	39	38.8	37.2	39.2	40.8	39.5	36.4	41.7	39	38.7	38.7	38	38.3	35.8	38.5	36.5	39.6	40.1	40	39.4	34.9	38.8	39.3	35.2	41.7	40.2
89	IT	D	2017-05-02	IT017991278019	314	2	1	34.2	33.7	34	33.6	33.1	33.4	35.9	34.1	34.3	37.3	34.3	34.4	33.8	30.4	35.3	34	32.3	32.7	33.2	34	34.4	36.4	37.8	33.8	35.1	37.1	36.5	35.2	34.2	33.1	38	33.7	34	33.1	38.3	36.8	35.2	35.7	34.5	38.2	29.8	32
90	IT	D	2017-05-02	IT017991278025	317	2	1	51.5	51.9	57.8	45.3	55.5	51.5	49.5	50.8	49.1	53.8	52.4	52.6	54.3	50.1	55.1	51.9	50.4	52.8	47.8	51.1	51.3	46.1	51.1	52.9	48.7	52.9	49.4	49.6	48.3	54.9	49	48.5	47.7	47.6	48.5	49.1	44.1	49.1	44.9	47.3	50.5	44.8
91	IT	D	2017-05-02	IT017991278026	318	2	1																										41.1	39.1	37.8	39.3	47.3	42	43.3	45.3	48.2	38.6	41.8	45	49.2	46	42.5	41.2	44.6
92	IT	D	2017-05-02	IT017991278032	324	2	2	42.1	41.3	43.1	44.4	39.5	40.3	40.6	38.9	44.9	42.6	40.5	40.7	40.9	41.1	38.4	41.4	40.1	37.9	39.3	39	38.1	36.1	40.3	36.8	36	37.8	37.8	37.4	36.6	37.6	35.3	37.7	35.4	35.2
93	IT	D	2017-05-02	IT017991278035	327	3	1	56.9	53.1	58.7	61.5	58.7	63.8	60	57.5	62.2	57	59.6	59.1	60.6	55.1	61.2	60.6	60	57.7	54.7	52	57.9	49	56.9	60	59.5	63.7	52.8	73.4	71.8	61.8	59.1	63.3	61.4	53.7	62.7	60.5	54.7	57.6	59	58.2	48.2	68.1
94	IT	D	2017-05-02	IT017991278049	328	2	2	39.1	34.1	33.8	36.7	37.3	40	36	35.2	32.3	34.7	32	35	32	35.2	34.8	37.5	35.2	32.7	30.9	34.3	34.9	33.7	33.1	34.9	33.2	32.8	32.7	35.6	31.6	33	31.3	39.5	32	31.2
95	IT	D	2017-05-02	IT017991278050	329	2	2																												47.6	43.9	47.9	48.7	36	48.7	47.3	35.1	40.3	50.1	50.3	50	51.8	47.3	45.6
96	IT	D	2017-05-02	IT017991278052	331	2	1
97	IT	D	2017-05-02	IT017991278056	335	2	2	49.4	48.2	47.5	50.9	46.1	49.7	47.7	47.1	45.6	42.8	45.2	47	46.8	48.4	49.5	48.3	49.6	48.5	49.1	49.8	48.6	48	48.4	49.6	45.9	49	51.6	49.3	50.5	48.8	49.2
98	IT	D	2017-05-02	IT017991278057	337	2	2
99	IT	D	2017-05-02	IT017991278058	339	2	2	34.4	35.8	39.1	35	38.1	33.5	36.6	38.2	33	31.5	34.3	32.7	31.5	35.1	33.3	30.4	36.5	34.4	35	35.7	34.8	33.1	35.2	37.1	36.3	35.7	33	34.3	30.3	33.1	29.5	33.1	33.4	37.1	36	31.3	32	30.5	30.6	29.6	32.2	31.6
100	IT	D	2017-05-02	IT017991278069	342	2	2	36.4	39.8	27	34.9	36	38	35.9	34.7	39.6	37.5	36.2	33.7	34.1	36.4	26.6	27.2	35.1	30.7	37.1	32.1	34.1	36.8	36.4	36.5	39.9	28.5	27.9	31.2	34	32.7	31.3	32.6	33.1	32.2	31.6	38	29.6	29.8	34.6	33.3	33.6	31.1
101	IT	D	2017-05-02	IT017991373813	346	2	2	34.4	34.5	32.8	33	35.3	30.8	34.7	32.4	33.7	34.9	33.9	33.4	34.1	36.3	34.3	35.7	33	31.9	34.2	33.4	33.5	33.5	33.6	35.3	32.4	34.7	31.4	32.9
102	IT	D	2017-05-02	IT017991373803	348	2	2	46.1	43.7	43.5	42.2	42	42.1	43	40.8	39.3	38	38.3	39.3	38.9	40.9	37.7	40.4	41.1	39	40.5	40.9	39.8	38.7	39.7	41.8	39.2	39.4	36.9	36.9	36	49.1	42	38.2	37.2	38.8	37.1	38.1	39.4	35.2	36.5	40.9	35.8	40.7
103	IT	D	2017-05-02	IT017991373807	354	2	1	38.1	38.3	39.7	38.1	38.3	41.3	38.3	34.9	18.2	21.2	30.6	25	27.7	26.4	36.3											32.1	24.2	23.7	25.7	18.2	15.6	20	21.3	21.6	24	22.8	25.8	24.7	23.3	26.5	23.2	24.6
104	IT	D	2017-05-02	IT017991373724	358	2	2	53.1	55.8	54.8	55.1	52.8	51.8	53	41.1	52.8	48.1	48.1	51.7	52.9	51.4	42.2	44.1	41.3	40.6	47	48.3	46.7	52.1	48.1	45.2	45.3	47	46.1	45	44.1	46.3	46	46.7	42.9	46.5	46.6	45.4	46.2	47.3	45.5	49	45.7	24.1
105	IT	D	2017-05-02	IT017991373725	359	2	1	52.7	50.7	53	51.8	49.6	50.4	52.8	50.2	54	53.4	50.2	56.2	47.7	52.2	52.3	53.2	46.7	52.5	50.5	49.6	50.3	45.8	47.2	46.9	48.2	48.9	47.8	50.2	50.3	47.4	46.6	46.1	46.7	48.2	47.2	55.1	48.4	50	43.2	48.8	53.2	49.8
106	IT	D	2017-05-02	IT017991373730	363	2	1	48.8	43.9	48	49	45.4	41.1	45.7	41.2	46.9	46.8	46.3	44.1	45.7	44.2	43.4	43.4	39.7	42.5	40.9	42.4	42.4	43.5	42.9	43.4	45.6	44.9	45.1	42.5	40.9	41	40.1	36.3	40.5	38.6	39	38.3	38.9	41.6	41.3	40.4	42.4	40.8
107	IT	D	2017-05-02	IT017991373809	365	2	2	34.2	34.8	42.3	37	33.7	33.1	35	34.7	33.7	36.6	34.7	33.1	30.2	34.2	34.2	35.3	31.1	33.2	33.5	34.2	34.8	33.5	33.2	29.6
108	IT	D	2017-05-02	IT017991373747	374	2	1	15.5	16.8	15.9
109	IT	D	2017-05-02	IT017991373748	375	2	2	31	29.5	30.3	30	31.6	28.1	30.4	29.9	29.3	31.2	34.4	29.2	30.8	28.8	29.7	29.8	27.3	29.6	26.4	28	27.7	27.8	27.9	27.6	25.7	28.2	30.6	27.2	26.1	27.1	25.3	26.6	24.5	22.7	25.3	25.5	28.3	25.5	26.8	23.1	24.2	23.4
110	IT	D	2017-05-02	IT017991373751	377	2	2	49.5	53.9	49	52.7	50.1	45.1	51.8	51.1	52	50	48.4	45.8	48.8	54.2	50.1	52.6	49	48.3	50.4	49	52.1	48.4	49.4	48.2	47.9	52	43.8	35.1	35.4	39.1	41.7	44.1	45.1	44.1	40.8	44.6	41.1	47.8	42	47.5	45.4	39.3
111	IT	D	2017-05-02	IT017991373761	379	2	1	36.2	38.3	35.5	37.4	36.9	36	35.5	30.8	36.1	33.6	34.3	36.1	34.8	34.9	34.7	32	34.3	30.1	32.7	31.3	34.4	29.2	29.1	31.5	30.5	36.1	29.1	28.2	27.5	24.2	35.3	28.9	26.4	26.7	26.5	27.4	24.1	26.2	25.3	22.7	26.8	24.8
112	IT	D	2017-05-02	IT017991373753	380	2	1	31	26.9	30.5	33.1	34.4	33.1	34.5	35.8	36.1	33.8	34.7	35.5	33.8	34.7	35.8	35.8	37.5	35.2	32.2	45.1	33.8	36.2	41.2	36.6	35.8	37.1	40.3	35.2	36.4	33.9	39.8	34	35.3	33.2	32.7	33.7	33.6	33.3	34.6	35.9	35.2	33.4
113	IT	D	2017-05-02	IT017991373754	383	2	1	50.5	47	45	44.2	45.8	45.2	46.5	46.3	46.9	49	47.3	46.5	47.6	46.9	47.8	39.9	45.5	44.6	47.3	45.9	46.5	46.2	44.9	47.4	46.8	47.3	43.9	44.9	46.2	43.6	44.5	44.4	43.1	43.7	46.3	44.9	42.7	43.4	44.8	44	46	51.6
114	IT	D	2017-05-02	IT017991373755	384	2	1	56.6	59.4	49.4	54.5	60.1	59	59.2	54.9	57.8	58	57.6	58.8	56.8	59.9	59.6	56	56.6	54.5	57	51.8	60.2	54	54	55.7	45.1	55.6	54.5	53.7	55	44.1	53.1	53	52	54	55.6	49.8	51.9	53.4	54.8	54.6	54.2	52.3
115	IT	D	2017-05-02	IT017991373756	385	2	2	42.8	49.3	49.6	46.6	51.5	46.8	49.1	44.7	46.3	50.4	48.7	50.4	46.3	50.6	48.3	44.5	46.7	45.7	44.9	48.9	48.3	46.5	44	42.6	46	47.7	49.9	45.7	46.6	43.9	45.6	44.9	45.3	43.9	39.5	45.9	43.3	44.7	44.4	47.2	49.7	51.9
116	IT	D	2017-05-02	IT017991373757	388	2	1	52	46.3	44.3	50.9	49.7	51.2	49.3	47.2	51.6	50.7	51.8	51.1	46.5	51.5	47.9	50.7	48.2	45.6	45	43.5	48.2	22.1	45.9	47.3	51.6	50.7	46.9	50.8	46.3	49.3	47.7	44	47.7	43.9	48.7	47.1	45.5	75.5	71.8	48.1	75.6	54.5
117	IT	D	2017-05-02	IT017991373763	394	2	1	34.2	36.5	34.4
118	IT	D	2017-05-02	IT017991373766	397	2	2	43.5	46.8	47.8	44.6	40.4	43.6	46.8	43.9	44.4	44.9	38.7	41.3	42.3	42.9	41.2	42.7	43.7	42.1	44.6	42.8	44	47	40	43.8	48.1	49.5	43.4	44.2	44	45.8	43.3	42.8	46.5	43.9	51.8	46.8	42.5	49.4	40.2	32.5	45.3	45.6
119	IT	D	2017-05-02	IT017991373767	398	2	1	35	33.3	35.3	33.3	35.8	39.4	35.9	34.6	34.2	34.8	31.4	32.3	32.2	32	33.5	31.8	33.1	32.8	36.6	34.3	33.1	32.4	32.9	35.3	32.7	36.8	33.7	32.5	36	30.7	31.6	28.2	34.4	31.2	37.3	30.6	29.2	30.4	31.9	39.4	29.9	29.4
120	IT	D	2017-05-02	IT017991373768	399	2	1	28.4	26.5	27	24.9	27.7	27	28	28.3	26.1	29.3	27.7	27.8	28	29.2	29.1	28.4	30.1	30.1	29.1	27.4	29.1	30.4	29.1	30.5	30.2	29.6	28.5	26.5	27.7	29.6	36.8	28	29.6	28.9	26.7	29.1	27.1	28.5	28.9	28.1	26	27.1
121	IT	D	2017-05-02	IT017991373769	400	2	1	43.7	50	41.6	42.8	40	35.6	41.7	39.1	38.3	40.4	39.7	40.1	40	37.4	39.6	37.9	40.8	39.6	33.9	38.1	37.2	39.5	38.1	37.9	41	38.7	37.3	35.1	33.5	37.5	34.1	41.4	37.7	33.5	38.8	34.5	40.8	39.9	37.5	38.7	37	38.8
122	IT	D	2017-05-02	IT017991373772	403	2	2	35.1	35.7	39.2	47.9	37.8	38.6	39.4	37.1	36.9	34.8	33.8	38	38.5	37.2	31.1	34.4	24.7	34.1											32.8	34.8	33.7	34.7	36.3	36.7	32.5	34.4	33.7	35.2	33.1	34	33.9	33
123	IT	D	2017-05-02	IT017991373773	404	2	2	51.2	46.6	42.9	45.7	48.1	49.5	48.9	49.4	48.7	47.6	51	51.6	48	52.9	50.7	50.2	50.3	46.3	47.9	48.8	46.4	44.2	44.6	47.1	46.2	50.3	48.8	51.7	44.7	46.9	46.6	46.3	47.8	46	52	42.5	43.6	45.8	45.3	49.4	48.3	45.6
124	IT	D	2017-05-02	IT017991373774	405	2	1	43.4	42.3	43.9	42.6	43.5	45.3	43.2	44.8	42.7	43.1	43.1	43.4	44.4	48.8	44.1	44.2	39.4	39	41	42.7	44.9	42.9	47.6	46.2	47.6	38.3	39.8	35	38.8	41.4	40.2	46.7	45.1	46	46.4	43.3	41.8	44.4	41.5	44.8	43.9	45.3
125	IT	D	2017-05-02	IT017991373778	409	2	1	43.2	44.9	47.4	47.5	51.9	47.7	48.2	47.7	47.8	44.1	47.9	46.6	48.2	50.2	49.4	45.9	38.8	43.5	45.6	44.6	41.6	50	44.2	44.8	45.5	49.7	45.8	20.7	42.1	44.8	43.5	47.3	44.6	43.8	47.1	41.1	41.5	44.4	44.3	44.1	43.1	45.7
126	IT	D	2017-05-02	IT017991373779	411	1	2
127	IT	D	2017-05-02	IT017991373780	412	2	2	48.6	53.6	57.4	49.9	55.8	52.7	56.9	51	52.9	51.2	51.9	53.7	54.1	55.9	49.1	56.8	50.7	60	52.8	43.4	51.9	46.4	52	50.4	51.1	51.8	53.8	53.5	53.5	51.5	53.3	52.8	50.6	51.3	49.8	48.9	50.2	50.2	44.9	50.3	53.4	54.9
128	IT	D	2017-05-02	IT017991373785	413	2	2	22.7	23.3	22.6	23.3	22.5	22.2	22	21.9	22.7	20.5	21	22	22.8	21.4	23.1
129	IT	D	2017-05-02	IT017991373783	414	2	2	44.7	47.7	46.6	48.2	47.4	45	38.4	41.5	43.5	46.6	45.1	46.2	46.5	48.1	41.7	44.9	42.8	43.6	41.7	42.3	38.4	44.6	39.5	43.3	43.8	44.3	44.7	38.5	43.8	42.9	45.3	45.4	46.6	45.7	42.3	40.2	32.3	30.9	30.8	31.8	34.4	38.5
130	IT	D	2017-05-02	IT017991373784	415	1	2																					46.7	48.5	48.3	50.7	49.5	48.6	53.1	56.7	37.4	51	53.1	49.1	47.6	50.6	56.6	52.5	52.6	52.7	55.9	53	49.5	62
131	IT	D	2017-05-02	IT017991373786	417	2	2	44.6	45.8	47.4	46.7	47.6	40.4	41.6	47.1	42.1	46.2	47.9	47.2	45.5	47.1	43.2	44.8	45.2	44.9	46	44.5	46	43.5	46.5	42.2	46.9	43.4	50.2	44	38.7	40.8	44.8	42.4	42.5	41.4	39.5	43.4	33.8	43.3	43.6	43.7	43.2	43.2
132	IT	D	2017-05-02	IT017991373791	421	2	2	40.1	37.2	43.7	45.8	41.4	42.3	36.6	40.4	42.5	46.1	41.8	44.3	46.9	50.2	47.9	45.8	45.8	48.5	48.7	48.2	48.3	47.7	47.7	49.2	46.9	47.5	48.9	51.8	49.8	48.2	45.9	46.5	42.9	48	49.3	49.4	46.3	54.6	46.6	45.9	49.2	49
133	IT	D	2017-05-02	IT017991373795	425	1	1													41.4	38.4	42.9	45.6	48.4	46.5	47.6	49	48	47.8	49.3	51.2	52.3	65.8	55.6	58.5	70	67.2	50.6	37.9	38.9	36.8	43.6	45.3	43.9	48.8	48.3	50.2	54.1	56.5
134	IT	D	2017-05-02	IT017991373797	427	2	1	48.7	48.2	51.1	49.3	49.1	49	49.9	47.3	47.4	49	48.7	50.7	47.9	46.9	49.2	46.7	48.8	43.6	48.4	43.9	48.3	47.3	48.6	46	47.3	60.5	44.8	46.1	46	47.2	46.6	45.2	44.3	49.4	44	37.3	45.6	46.1	45.3	40.9	44.9	50.5
135	IT	D	2017-05-02	IT017991373801	431	2	1	43.2	44.8	44.6	34.9	34.6	36	37.5	37.7	30	28.4	22.5	21.4	19.7	21.6	19.3	21.2	22.8	24.2	29.2	32.3	35.6	35.6	34.4	30.1	49.8	39.1	39.2	40.2	40.3	36.9	63	39.7	36.7	39	41.1	38	39.5	39.1	38.9	40.6	38.9	44.6
136	IT	D	2017-05-02	IT017991373736	437	2	1	49.3	45.5	50.6	53.6	46.6	48.1	51.8	47	50.8	50.1	51.9	50.7	45.3	50.8	47.1	44.6	40.6	42.6	47.3	43.3	49.5	44	49.6	47.9	46	48.8	48.3	45.7	49	47.5	47	37.5	46.6	38.5	42	45.9	42.9	39.6	42	42.4	44.7	50.6
137	IT	D	2017-05-02	IT017991373737	438	2	2	52.2	55.5	56	55.5	50.6	55.6	55	56.1	52.9	50.2	51.9	53.8	54.9	54.4	55.3	53.3	54.3	51.4	50.3	54.7	53.1	48.4	53.9	50	50.9	51.1	51	48.1	49.8	52	51.2	50.5	49.9	51.1	48.4	50	46.7	57.6	46.9	39.5	47.8	48.6
138	IT	D	2017-05-02	IT017991373738	440	2	2	58.4	56.8	58.5	56.9	57.4	54.1	57.8	54.7	49.9	57	51.5	54.5	52.3	49.3	46.7	43.4	50.5	51.1	48.3	48.8	54.7	51.5	55.4	53.9	49.6	52.2	49.2	54.3	49.3	48.7	51	52.8	52.8	53.7	52.7	50.2	53.4	51.3	50.2	48.9	53.4	50.4
139	IT	D	2017-05-02	IT017991373739	441	2	2	26.9	24.9	25	26.4	26.3	27.9	24.2	26.1	25	26.9	27.1	27.1	27.1	28.5	26.1	35.4	27	26.3	27	26	26.4	27.1	26.4	25.9	24.5	27.2	26.8	25.3	25.1	26.8	24.6	26.4	25.5	26.9	12.8	24.4	34.2	24.3	25.4	26	26.5	26.4
140	IT	D	2017-05-02	IT017991373740	442	2	2	47.5	41.3	47.9	46.5	44.7	45.9	43.8	41.8	41.1	42.3	46.5	45.5	42.6	49.3	44.5	46.6	43	44.5	45	46.7	42.5	47.3	42.5	47.1	43.6	42.3	41.7	42.7	41	37.2	41.6	40.5	40.8	39	39.3	43.6	40.9	36.5	37.8	38.2	42.3	42.6
141	IT	D	2017-05-02	IT017991373741	443	2	2				41.4	42.1	45.2	45.7	46.5	45.9	50	49.2	50.6	43.8	47.4	50.3	49.2	50.4	55.4	51.3	51.7	55	56.8	56.6	58.5	57.5	55.1	59.4	56.9	56.7	54.2	58.4	57.2	57.9	58.4	60.9	59	61.8	57.3	55.4	59.1	56.8	53.9
142	IT	D	2017-05-02	IT017991433391	444	2	1	35.9	35.9	36.8	37.2	35.5	38.1	36.6	31.7	33.2	35.7	36	35	35.2	38	32.3	35.2	35.3	33.8	36.4	38	37.4	32	33.9	31.8	33.8	31.6	32	36.2	35.2	35	32.6	34.3	36.5	33.9	34.9	33.7	34.5	33.5	32	29.4	31.2	33.7
143	IT	D	2017-05-02	IT017991433393	446	2	1	43.3	41.8	45.6	43.5	45.4	44.1	20.5	42.8	43.9	45.5	45.9	43.1	42	46.9	45.2	46.4	45.1	46.9	46.1	50.8	47.3	44.6	45.8	45.5	39	47.4	44.4	46.4	42.9	44.6	46.2	43.8	43.9	44.9	43.2	49.5	44.6	42.9	43.3	44	46.9	47.7
144	IT	D	2017-05-02	IT017991433404	461	2	1	46	43.1	47.2	39.7	46.9	43.2	43.4	44.9	45.7	45.4	47.1	44	44.7	44.4	65.6	44.1	41.8	45.8	40.8	41.7	45.6	43.4	43.1	43	41.1	42.3	47.9	43.3	43.7	43.2	43.7	39.1	41.3	40.9	41.9	40.8	41.4	42.8	41.8	43.6	42.1	43.4
145	IT	D	2017-05-02	IT017991433406	462	1	2
146	IT	D	2017-05-02	IT017991433414	471	2	1	54.3	53.9	50.3	42.6	53.4	51.7	50.2	55.8	53.1	53.1	52.1	51.8	50.5	53.8	46.9	51.8	50.2	46.6	49.1	49.2	48.6	41.3	48.9	47.8	48.7	48.3	47.5	49.1	47.7	49.2	44.2	45.7	48.7	45.3	48.3	44	45.2	47.2	47.3	46.4	52.4	43.8
147	IT	D	2017-05-02	IT017991433418	474	1	2																					45.3	42.4	49.1	45.6	48.7	48.3	47.6	55.3	55.4	49	51.3	51.4	49.3	52.6	52.6	53	51.9	55.4	54.4	56.8	47.2	60.4
148	IT	D	2017-05-02	IT017991433416	475	2	2	38.3	38	42	38.2	38.4	37.6	40.3	39.8	39.3	37.4	39	37.8	39.1	20.1	40.3	37	38.7	37	38	38.3	38.2	40.5	36	38.3	38.8	38.5	40.9	34.6	37.2	38.2	34.9	36.7	39.1	38.3	35.2	33.5	37	38.2	36.8	34.9	38	38.2
149	IT	D	2017-05-02	IT017991433417	476	2	1	48.2	38.6	49.8	46.6	51.1	49.2	50.1	48.3	45.4	45.9	49.6	48.1	42.2	45.3	47	46.8	46.5	47.2	50	45	45.6	46.6	47.5	41.8	44.5	47.1	44	49	45.6	43.6	50.7	45.3	41.8	44.2	45.4	48.9	43.3	48.3	46.6	43.8	42	44.5
150	IT	D	2017-05-02	IT017991433425	483	2	1	54.7	48.1	51.5	52.2	50	50.3	53.8	52.2	50.3	53.1	53.6	52.5	52.6	52.4	49.4	42.3	49.2	49.6	42.9	50.4	51.3	51.1	50.9	49.5	46.7	46	53	50.3	50.8	49.2	49	23.5	23.5	24.1		42.2	48.2	49.3	26.1	22	25.1
151	IT	D	2017-05-02	IT017991433426	485	1	1
152	IT	D	2017-05-02	IT017991433428	487	1	2
153	IT	D	2017-05-02	IT017991433430	489	2	1	59.2	59.1	59.6	57.4	57.7	56.6	59.5	55.3	48.7	54	52.6	56.4	55.7	60.2	59.1	55.9	52.6	56.8	57.6	57.4	58.4	56.2	55.7	60.1	54.9	56.8	57.5	52.1	62.1	54.7	57.4	58	53	57.5	56.6	56.9	52.3	54.4	58.5	44.8	58.8	56
154	IT	D	2017-05-02	IT017991433431	490	1	1																										32.8	34.5	38.2	42.6	38.6	42.2	39.2	40.4	39.7	20.6	44.4	40.5	49.2	42.6	41.2	53.2	51.5
155	IT	D	2017-05-02	IT017991433433	492	2	2	54.9	54.1	60.6	52.4	61.9	57	53.9	57.4	55.5	57.3	57.1	56.1	54	55.5	48.9	44.5	50.5	41.8	45.8	48.7	49.7	48.6	48.3	50.2	43.8	51.2	51	47.8	51.2	52.1	51.8	46.4	50.2	43.3	50.9	50.2	47.5	53.9	50	50	50.9	50.3
156	IT	D	2017-05-02	IT017991433434	493	1	2
157	IT	D	2017-05-02	IT017991433435	494	2	1	47.9	44.2	49.3	47.8	42.6	50.1	46.4	52.3	46.5	46	48.9	48.8	46.7	34.1	38.3	41.2	48.3	39.8	42.6	49.8	41.7	47.1	41.4	41.1	48.8	32.6	43.4	47.6	40.6	39.7	42	49.3	39.5	39.5	39.9	26.7	26.1	28.9	33.8	34.7	42.2	36.1
158	IT	D	2017-05-02	IT017991433436	495	1	1
159	IT	D	2017-05-02	IT017991433437	496	1	2
160	IT	D	2017-05-02	IT017991433439	498	2	1	49.6	49.9	51.4	49.2	54.9	51.4	51.6	50	49.7	52.7	50.1	48.8	52.9	53.1	50.2	48.5	50.5	52.5	51.9	49.5	49.3	50.8	52.6	58.1	37.6	50.1	62.3	50.7	53.9	50.1	39.5	52.5	47.7	49.4	50.2	47.5	52.5	43.8	44.9	51.1	40.7	49.9
161	IT	D	2017-05-02	IT017991433440	499	1	1
162	IT	D	2017-05-02	IT017991442601	500	2	1	46.8	41.6	42.5	44	45.3	44.4	42	41.1	38.9	44.2	43.7	41.5	43.3	42.4	42.6	43.9	41.4	43.4	45.1	42.8	40.6	39.9	41.1	42.3	42.2	40.7	54.6	37.8	41.5	42.5	41.6	41.7	39.4	37.3	37.8	39.2	48	41	46.8	42	35	39.7
163	IT	D	2017-05-02	IT017991442603	502	2	2	53.1	50.9	54.2	52.3	55.3	54.3	55.8	59	51.5	58.5	55.9	55.4	53.8	55.3	59.8	58.6	55.7	53.5	52.6	53.2	54.5	54.4	44.3	51	54.9	56.6	49.4	50.5	61.1	50.9	55.4	52.9	49.6	58.2	55.4	55.5	55.3	56	54.9	56.7	60.9	53.8
164	IT	D	2017-05-02	IT017991442604	505	2	1	39.1	38.5	40.1	40.4	37.9	39.5	45.8	41.7	46.7	47	48.2	49.5	45.6	48	44.3	48.2	49.1	51	50.1	50.4	53.1	48.6	49.2	50.8	49.7	51.7	49.1	55.6	53.9	50.2	48.6	47.1	44.3	49	47.7	51	48.8	53.4	53.9	50.6	51.8	51.9
165	IT	D	2017-05-02	IT017991442605	506	1	2
166	IT	D	2017-05-02	IT017991442606	507	1	1													52.4	50.8	48.9	53.7	55.4	51.5	53.1	55.6	58.7	56.3	55.7	57.9	60.4	62.7	61	61.5	60.8	64.6	61	61.2	57.9	65.4	35.2	60.5	59.9	73.4	59.4	59	57.5	67.1
167	IT	D	2017-05-02	IT017991442609	511	2	2	41.5	40.3	42.9	35.8	37.9	35.4	38.7	38.6	35	40.4	38.5	40.1	38.6	39.8	40.4	38	37.8	36.5	41.6	37.1	38.5	38.9	39.4	40.9	38.6	38.5	38	38.1	38.1	40.4	37.3	37.1	38.3	38.2	39.8	34.9	36.1	36	35.8	37.3	38.4	43.9
168	IT	D	2017-05-02	IT017991442611	513	2	2	25.1	23.5	24.8	24	27.3	24.7	24.8	24.9	18.7	19.7	23.7	23.6	26.4	29.4	23.1	27.8	32.2	30.2	28.9	31.4	32.1	31	31.9	32.9	32.1	30.5	28.3	34.5	32.5	36.6	33.9	32.9	33.9	34.2	33.7	34.1	34	23.2	39.2	32.1	34.7	37.4
169	IT	D	2017-05-02	IT017991442612	514	2	1	52.7	52.7	56.3	54.7	53.7	52.1	52.2	48.9	53.3	52.7	50.9	51.2	53.4	52.7	52.5	49	52.5	41.5	53.9	53.9	52.8	51.5	50.7	52.5	52.4	55.8	53	52.3	51.7	54.7	50	53	52.1	50.9	51.8	52.7	50.2	51.4	52.1	39.4	46.5	52.6
170	IT	D	2017-05-02	IT017991442613	515	2	2				32.3	33.8	33.1	34.7	35.4	35.9	37.5	39.8	38.5	40	41.5	40	37.5	42.9	43.6	41.3	39.2	45.3	44.1	42.9	45.1	46.9	71	48.2	44.3	42.7	44.9	47.4	43.3	42.2	42.1	43.4	41.5	44.8	47.4	38.5	48.4	46.4	39.1
171	IT	D	2017-05-02	IT017991442619	521	2	1	53	54.8	54.1	55.6	53.5	54.9	62	57.2	56.7	51.6	57.3	56.6	57.5	55.7	58.6	56.4	58	55.7	58.4	59.5	62.1	58.3	52	48.2	52.9	55.1	60.7	58	57.3	57.6	55.6	53.7	41.5	56.5	59.1	47.2	57.5	59.6	53.2	56.7	59	54.6
172	IT	D	2017-05-02	IT017991442621	525	2	1	47.9	52.8	52.3	52.4	51.3	53.3	52.4	53.5	52.8	52.9	49.8	54.1	54.1	56.7	58.2	58.4	57	59.7	58.5	62.3	60.6	63.4	64	59	64.6	65.5	67.2	64.4	75.8	63.6	70.3	61.7	60.4	64.1	52.8	69.3	65.3	68.2	64.1	66.5	54.1	67.3
173	IT	D	2017-05-02	IT017991442623	527	1	2													45.4	45.3	44.2	49.8	48.5	47.8	50.5	47	41.4	42.6	50	45.4	48.5	76	52.6	51.2	53	50.4	45.2	53.7	53.5	43.5	55.2	57.9	42.5	58.4	58.4	58.7	53.2	57.8
174	IT	D	2017-05-02	IT017991442624	528	1	1
175	IT	D	2017-05-02	IT017991442626	529	2	2	52.1	50.3	50.8	40.7	46.6	49.2	51.9	48.3	53.5	52.5	49.7	46.8	50.5	51.3	48.7	50.9	50.4	51.7	44.8	48.5	50.3	48.6	49.7	50	52.7	49.4	53.3	56	60.6	53.9	50.5	45.5	52.6	54	52.7	53.1	48.5	49.3	48.6	53	52.6	51.1
176	IT	D	2017-05-02	IT017991442625	530	1	2																							33.9	34.3	26.3	33.2	36.6	33.6	35.6	37.6	38.5	39.2	38.8	40.4	49.2	38.6	40.3	40.3	42.4	40.1	41	39.3
177	IT	D	2017-05-02	IT017991442631	535	1	1																																31.7	30.3	30.7	31.7	34.6	35.3	36.2	38.9	38.9	38.3	42.6
178	IT	D	2017-05-02	IT017991442633	537	1	1
179	IT	D	2017-05-02	IT017991442634	538	1	2
180	IT	D	2017-05-02	IT017991442635	539	1	2
181	IT	D	2017-05-02	IT017991442640	547	1	2																																										46.1
182	IT	D	2017-05-02	IT017991442651	551	1	2	36.3	36.9	41	35.1	38.7	39.2	40.7	36	34.9	36.5	37.6	35.4	39.8	38.9	37.6	37.9	38.6	35.3	40.6	37.5	39.5	37.8	38.7	36.6	32.6	39.2	37.7	34.1	38.9	39.4	37.9	40.7	37.8	41.8	33.7	36.4	34.9	37.8	39.5	36.6	40.3	24.7
183	IT	D	2017-05-02	IT017991442652	552	1	1	31.1	30.6	32.3	32.8	32.7	32.2	29.1	31.4	31	31.9	31.6	32.4	31	31.9	30.8	32.8	32.3	30.6	32.7	30.9	30.8	29.3	30	29.5	30.7	29.5	30.8	30.9	37	31.5	29.3	28.9	30.3	30.4	33	31.4	31.5	31.3	31.7	31.2	30.7	32.6
184	IT	D	2017-05-02	IT017991442653	553	1	2													36.2	30.9	26.4	33.6	40.9	41.7	42.7	46.4	43.7	45.1	46.8	46.4	41.5	50.1	48.8	49.6	50.5	50.6	52.1	54.5	50.7	53.3	54.7	53.8	53.1	53.3	48.5	51.3	50.7	57.8
185	IT	D	2017-05-02	IT017991442654	555	1	2																																		39.8	39.6	47.2	45	50.3	50.1	56.7	55.3	29.7
186	IT	D	2017-05-02	IT017991442655	556	1	1	48.4	44.5	45.6	43	40.8	42.8	43.6	46.2	45.1	44.6	44.1	44.5	44.9	49.1	44.8	45.8	44	41.7	42.3	41.6	43.4	42.4	42.6	47.2	42.4	44.2	43.6	43.1	41.1	40.3	40.9	43.5	42.6	42.3	41.3	41.9	34	40.9	41.4	42.6	43.1	42
187	IT	D	2017-05-02	IT017991442656	558	1	1																												43	40.5	46.3	42.3	41.5	43.1	44.4	23.1	44.6	46.1	44.4	46.7	49.5	52.9	55.1
188	IT	D	2017-05-02	IT017991442657	559	1	1																	35	33.1	36.4	36.9	36.1	38.3	37.1	38.3	36.1	38.1	44.7	41.8	34.4	40.7	40.2	37.5	41.9	38.7	48.1	39.2	39.5	42	45.4	40	44.4	46.9
189	IT	D	2017-05-02	IT017991442668	564	1	1	32.2	29.8	31.5
190	IT	D	2017-05-02	IT017990629271	565	7	2	48	48.6	52.2	47.3	48.4	55	51.8	56.5	55.1	47.3	49.2	50	55.7	51.4	51.6	51.9	55.2	54.7	52.5	49.8	54.9	52.8	53.8	53.9	45	55.1	52.4	49	51.3	50.8	49.7	48.2	52.4	48.5	52.4	53.4	47.7	49.6	49.8	49.4	48.2	50.7
191	IT	D	2017-05-02	IT017991442669	566	1	1	41.8	41.9	45.2	43.6	43.3	42.5	40.2	39.2	43.6	44.4	41.7	40.9	42	44.4	40.1	35.4	37	42.5	41.4	41.8	43.1	41.3	37	41.4	43	40.4
192	IT	D	2017-05-02	IT017991442670	567	1	1
193	IT	D	2017-05-02	IT017991442671	568	1	2	30.1	31	29.7	31.5	25.9	28.2	28.8	28.3	29.2	28.6	27.2	27.6	29.1	28.7	29.3	28.6	29.1	30.5	29.5	26.9
194	IT	D	2017-05-02	IT017991442672	570	1	1	46.4	44	50.8	43.9	47.5	48.4	48	49.7	47.8	50.8	46.6	49.9	49.6	50.2	45.7	49.8	48.9	48.1	51.4	51	47.7	48.9	52.1	48.7	46.5	52.5	53.7	47.2	48.6	50.2	49.4	47.9	50.3	50.3	46.2	49.5	47.1	46.1	48.6	48.6	50.1	49.8
195	IT	D	2017-05-02	IT017991442674	572	1	2																											32.9	31.5	35.8	36.9	38.4	35.7	39.9	38.2	37.9	42.9	39.6	42	42.3	42.7	43.1	44.5
196	IT	D	2017-05-02	IT017991442682	573	1	2	31.9	35.4	30.8
197	IT	D	2017-05-02	IT017991373781	574	1	1	37.8	37.8	39.7	37.9	36.6	36.5	37.3	37.2	37.5	34.5	35.2	25.6	36.5	35.4	37.3	35.4	36.2	36.4	37.2	35.1	37.6	35.4	35.9	35.8	39.7	37	35.3	35.3	34.3	35.4	36.2	34.6	40.3	34.3	36.9	35.4	33.4	34.4	35.3	36.2	36.4	35.2
198	IT	D	2017-05-02	IT017991442681	575	1	1	39	40.1	38.6	39	40.8	35	38.1	37.3	32.4	41.2	32.4	35.4	35.7	36.1	37.9
199	IT	D	2017-05-02	IT017991442685	577	1	1	24.3	24.3	26.3
200	IT	D	2017-05-02	IT017991442688	580	1	2	35.5	31.7	34.8	34.8	33.8	26.7	32.4	33.1	37.9	36.1	31.8	34	32.6	33.2	34.9	30.4	32.4	31.6	31.2	31.1	33.4	31.5	31	29.7
201	IT	D	2017-05-02	IT017991543621	585	1	2	36	35.9	38.2	34.6	36.2	37	36.4	32.9	30.6	34.8	35.5	34.6	35.8	37.6	32.7	34.2	34.4	32.8	33	32.5	32.8	31.3	31.4	30.3	31.3	31.6	31.7	29.7	31.6	29.8	30.5	28.5	28.4
202	IT	D	2017-05-02	IT017991543625	589	1	1	39.2	39.4	40.1	41.2	41.4	41.1	37.9	41.2	41.1	39.3	38.1	41.1	39.1	41.4	38.9	40.4	39.7	41.6	41	42.2	42.7	41.9	46.2	41.1	41.9	44.2	42.5	42.8	42.6	41.7	43.8	40.4	43.6	40.6	35.8	42.2	42.4	40.7	41.1	31.2	40.6	44
203	IT	D	2017-05-02	IT017991543626	590	1	1
204	IT	D	2017-05-02	IT017991543627	592	1	2	22.8	23.5	24.5	25.4	22.1	24.9	24.9	22.3	33.8	24.1	23.1	24.2	22.7	24.8	24.1	22.8	24.9	23.8	22	23.4	24	24.3	35.1	23.3	22.6	24.5	22.5	22	23.8	23.4	23.1	23.3	21.5	22.7	23.5	23.1	21.9	22.5	22	21.1	22.3	22.8
205	IT	D	2017-05-02	IT017991543642	602	1	1	40.6	34.1	44.2	41.2	40.2	38.2	37.7	35.1	35.9	35.7	38.8	38.6	38.6	40.4	35.6	36.9	34.3	39.4	35.3	34.6	36	44.4	33.6	34.6
206	IT	D	2017-05-02	IT017991543650	605	1	2	32.7	33.9	31.1	31.1	33.3	31.9	33.8	32.8	31.8	32.5	32.2	33.2	35.4	34.9	33.7	32.6	32.9	33.7	33.1	32.6	32.7	30.9	31.9	31.3	34.1	32.1	31	32	33.2	31	31.1	32.7	32	32	15.2	33.6	29.4	31.8	32	33.1	36.2	35
207	IT	D	2017-05-02	IT017991543647	607	1	2	47.8	50.8	50.8	46.3	46.4	46.6	23.3	46.2	50.8	50.3	48.7	45.6	51.2	45	48.9	43.9	45.4	48.7	44.4	54.3	45.9	45.9	43.9	43.4	44.3	47.1	48.2	50	46.9	47.3	48.3	47.1	44.3	44.1	43.8	45.9	37.8	44.3	42.6	46.2	46.2	56.6
208	IT	D	2017-05-02	IT017991543648	608	1	1	42.7	44.2	46.3	42.4	43.4	43.6	41.7	39.9	43.9	43.4	39.6	39.3	43	40.8	39.7	39.5	35.3	33.6	30.3	34.5	34.8	35.9	40.2	37.6
209	IT	D	2017-05-02	IT017991543658	611	1	1	43.3	43.5	43.4	43.7	42.1	40.8	35.8	41.1	41.6	40.3	37	42.8	44.2	43.1	42.4	39.9	41	45.7	39.7	45.5	41	42.3	43.1	45.1	41.6	44	43.1	41	40.6	42.2	40.7	42.1	41.8	40.6	44.4	41.6	39.8	43.1	44.6	41.2	43.3	39.9
210	IT	D	2017-05-02	IT017991543662	618	1	2	45.1	42.7	46.3	35.3	40.9	38.2	41.1	42.6	39.4	41	39.3	41	41.2	40.9	40.7	40.1	44.3	41.2	42.6	46.1	43.8	43.7	40.5	42.9	39.4	42.5	44	44.4	40.3	43.5	45	40.1	41.7	42.8	45	41.8	40.8	43.6	42.3	43.5	42.6	41.2
211	IT	D	2017-05-02	IT017991543667	623	1	1	36.7	34.9	37.7	37.2	35.2	39.6	36.7	34	33.3	34.8	35.2	35.1	34.7	35.5	34.6	32.8	33.1	34.2	31.6	32.5	34.4	34.1	33.4	32.1	32.7	32.2	35.7	36.1	33.5	32.1	43.6	30.9	32.1	35.6	32.8	33	32.6	33.4	33.9	35	32.9	31.2
212	IT	D	2017-05-02	IT017991543675	628	1	2	37.3	34	34.4	35.2	36	34.9	36.4	44.2	34.5	33.9	38.9	35.4	35.4	38.1	38.1	38.6	39.7	40.4	40.3	39.5	39.1	37.7	39.7	39.2	42.5	37.5	39.3	36.5	41.3	39.7	42.1	40.9	41.5	41.4	43.2	40.2	39.8	43.5	41.2	39.3	41.1	41.7
213	IT	D	2017-05-02	IT017991543679	634	1	2	37.6	39.8	37.4	41.4	38.9	36.1	35.2	37.2	35.3	38.3	39.2	38.8	38.5	37.2	40.3	36.1	37.1	36.2	36.4	38.2	36.3	33.7	39.3	35.4	37.3	35.7	38.3	34.8	38.5	37	34.5	36	35.1	34.5	38.1	39.2	31.9	37.9	42.8	37.4	38.4	38.8
214	IT	D	2017-05-02	IT017991543680	635	1	2	33.8	33.4	33.6	34.6	30.4	32.2	29.1	32.3	33.9	43	36.7	34	43.8	37.8	36.7	36.4	34.7	36.5	30.4	38.9	37.3	36.5	35.3	36.3	22.4	30.1	42.1	33.6	36	43.6	35.9	35.6	34.1	35.2	33	32.8	34.5	36.4	39.4	36	32.6	36.3
215	IT	D	2017-05-02	IT017991543681	637	1	2	33.6	31.7	32.5	33.5	35.1	33.3	33.3	34.2	34.5	36.8	36.9	34.5	34	33.9	34.7	35.1	35.3	34.7	34.3	32.2	30.3	35.6	32.2	33.6	34.7	39.4	34.8	34	34.2	33.3	36.7	32.8	33.7	50.3	33.5	33.3	34.1	31.4	35.9	36.7	36.3	35.8
216	IT	D	2017-05-02	IT017991543682	640	1	2	49.5	43.8	50.5	46.9	48.8	45.4	49.7	46.7	47	49.5	46.9	48.5	47.8	48.6	43.9	51.6	44.7	50.1	46.4	44.1	48.9	46.6	46.1	47.2	47.1	45.4	49.6	45.9	45.9	46.6	46.9	45.8	48.6	45.3	23.8	45.4	43	43.8	45.7	49.7	42.6	39.6
217	IT	D	2017-05-02	IT017991543683	642	1	1	32.2	28.9	30.1	34.6	31.2	28.8	27.7	29.3	28.5	30.9	32	31.9	29.1	31.6	29.4	30.4	31.6	28.8	31	31.8	32.3	29.9	30.4	30.7	30.9	31.1	32.5	29.1	32.4	43.4	31.6	39.7	30.9	31.8	35.4	31.1	30.9	30.8	32.8	30.1	31.5	35.5
218	IT	D	2017-05-02	IT017991543684	643	1	2	34.8	33.2	39.5	34.5	34.6	34	35.6	34.1	32	35.4	31.7	33.8	32.7	35	33.6	42.1	34.7	30.4	35.4	34.2	33.4	32.8	36.2	32.8	34.9	35.2	35.9	35.2	33.6	33.5	36.2	33.7	33	33.7	32	36.9	34.8	34.5	32.1	42.4	34.5	40.6
219	IT	D	2017-05-02	IT017991543686	645	1	1	35.8	34.4	38.3	33.4	35.5	35.5	35.7	36.1	33.9	35.9	37.3	35.8	35.2	36.5	34.4	35	33.4	34.8	36.3	34.3	37.4	34.8	36	35.2	36.8	36.4	35.2	33.7	34	35.6	34.1	33.4	37.2	33.4	33.8	34.9	32.2	34	33.2	33.3	34.3	32.5
220	IT	D	2017-05-02	IT017991543687	646	1	2	41.7	41.6	42.8	41.1	39.5	40.7	40.8	36.3	35.4	34.6	42.6	41.2	42.2	39.1	39.8	39	39.7	38.9	39.4	38.7	40.7	36.5	64	41.8	41.5	41.7	44.2	39.1	40.3	37.5	41	40.7	36.9	38	44.4	40.5	38.5	42.3	38.7	34.7	30.1	34.1
221	IT	D	2017-05-02	IT017991543708	652	1	2	34.4	35.1	35.3	36.7	35.5	34.3	36.6	35.6	37.6	38.8	34.7	37.3	33.4	36.8	35.9	33.3	35	34.5	34.7	31.7	33.4	33.4	33.9	34.7	35.3	35.6	36.3	41.4	33.3	36.2	36.3	36.4	33.6	34.1	36.9	34.9	38.3	35.9	36.7	34.3	36.1	34.9
222	IT	D	2017-05-02	IT017991543710	654	0	2																											31	33.9	33.8	34.4	34.5	34.8	35.9	34.8	34.4	34.9	36.1	34.9	34.6	37.5	36.4	37.8
223	IT	D	2017-05-02	IT017991543712	656	1	2	27.8	27.6	33.8	29.8	27.9	28	29.3	28.9	30.1	30.5	30.3	29.6	30.2	30.9	29.8	29.7	29.2	28.4	29.4	29.4	31	28.7	30.4	29.4	28	45.5	28.5	28.3	30.8	26.3	27	29.4	29.7	29.1	32.4	36.1	30.4	29.4	32.8	32.5	30.1	27.7
224	IT	D	2017-05-02	IT017991543713	657	1	1	37.5	33.6	38.8	36.7	36.3	35.9	37.1	34.2	34.5	33.3	35.6	33.9	33.4	35.1	34.2	33.9	32.6	28.8	26.8	31.1	32.7	40.9	31.4	31.6	34.3	34	32.9	34.3	39.4	33.8	33.9	31.8	32.1	31.9	31.4	34.2	33.1	33.4	34.3	34.9	34.5	33.8
225	IT	D	2017-05-02	IT017991543714	658	1	2	35.6	33.1	34.6	31.9	33.8	35	33.7	30.8	33	33.7	33.4	34.1	33.3	33.1	31.6	33.1	32.9	33.8	33.3	34.1	32.4	31.1	32.4	30.7	30.3	45.7	32.2	31	31.6	31.4	32.6	32.8	32.5	32.4	40	31.7	33.2	32.5	33.4	34.7	31.3	33.5
226	IT	D	2017-05-02	IT017991543715	659	1	2	48.1	50.3	51.5	41.4	48.2	50.6	48.2	49.8	50.8	48.6	48.6	48.4	47.9	49	48.9	50.4	48.9	52.6	49.9	47.9	49	51.2	48	47.1	43.1	49.5	48.5	47.1	44.8	49.7	46.5	45.8	55.8	55.8	46	46.1	46.7	50.5	45.6	50.1	64.6	49.7
227	IT	D	2017-05-02	IT017991543716	660	1	1	40.1	33.2	39.8	37.5	38.7	37.7	38.5	35.8	37.8	37.5	36.3	37.4	38.8	36.4	39.2	36.4	38.1	37.8	35.7	37.3	32.6	34.1	36.8	35.7	43.3	38.5	36.3	39.5	39.6	36.8	39.5	36.7	37.7	35.2	39	35.1	37.4	37.5	39.1	37	37.3	38.8
228	IT	D	2017-05-02	IT017991543717	661	1	2	44.7	45.4	49.3	41.8	46.1	30.9	35.3	41.7	42.2	44.5	47.6	47.6	46.3	46.2	44	45.7	45.3	48.9	45	44	44.6	45.6	42.8	47.5	45.7	43.3	53.7	43.4	43.7	46.1	42.4	45.3	43.1	44.4	46.1	43.9	39.5	43	43.2	48.2	42.5	48.4
229	IT	D	2017-05-02	IT017991543718	662	1	2	38.1	35.3	40.2	37.9	39.6	37.2	39.8	39.8	36.3	37.9	34.7	27.2	37	19.4	41.3	36.4	38.5	36.9	35.3	37.9	38.4	36.6	34.5	35.5	35.9	36.6	35.7	37.4	34.2	37.3	35.2	36.8	35.7	35	34.6	34	45	35.2	35.3	37.1	51	35.4
230	IT	D	2017-05-02	IT017991543720	664	1	1	38.8	36.6	36.9	37.2	38.5	36.6	37.7	36.3	38.4	37.4	37.3	38	37.3	40	40.5	37.4	35.7	40.2	36.2	35.3	39.3	35.4	37.5	37.1	37.8	37	38.2	36.3	35.7	37.6	37.3	37.5	37.3	34	35.3	37	36.5	38.5	36.8	37.6	37.8	37.4
231	IT	D	2017-05-02	IT017991543722	667	1	2	39.2	41	41.4	39.2	39.9	38.5	40.4	35.7	39.1	37.5	39.8	42.8	40	43.1	39.5	41.4	39.8	41.6	40.1	39.6	42	41.1	40.7	38.5	43	42.9	32.3	41.8	42.3	37.1	35.1	37.3	36.8	36.7	33.8	37.6	35.3	38	40.9	37.7	39	41.4
232	IT	D	2017-05-02	IT017991543738	668	1	1	40.7	41.3	41.3	43.4	41.1	42.7	42.1	41	42.1	40	43.6	41.6	40.8	42.5	31.9	42.3	39.7	40.5	41.8	39.8	43.7	41.8	40.4	40.8	40.9	41.6	46.2	41.5	39.9	41.7	38.2	41.2	42.9	41.7	40.8	44.3	39.3	39.8	42.2	42.7	41.6	39.8
233	IT	D	2017-05-02	IT017991543739	669	1	2	40	34.5	34.9	34.2	35.2	34.6	34.9	29.4	36.1	34.1	33.3	33.2	34.2	34.5	35.3	34.6	34.4	33.9	37.3	34.2	33.6	33.8	35.9	34.5	32.5	34.9	35.7	35.1	32.7	36	34.1	33.1	34.1	33.8	33.3	33.3	39.5	34.3	40.8	33.7	33.3	40.6
234	IT	D	2017-05-02	IT017991543740	670	1	2	33.2	33.2	32.9	34.9	32.5	35.3	34	30.5	29	29	30.3	29.9	30.4	32.3	33.6	32.5	34.8	34.1	33.5	34.2	30.9	16.1	22.8	28.6	31.1	29.9	33.8	34.2	33.1	33.4	35.8	33.8	32.3	33.9	33.7	38.3	31.4	34.5	36.4	36.6	34.7	46.9
235	IT	D	2017-05-02	IT017991543741	671	0	1																																										28
236	IT	D	2017-05-02	IT017991543742	672	1	2	32.3	31.9	33.3	33.5	34.1	35.8	35.7	35.8	35.5	35.4	36.9	36	36	36.3	36.5	38.9	38.4	36.7	38.7	38
237	IT	D	2017-05-02	IT017991543743	673	1	1	48.6	50.7	48.7	49.1	47.6	49.8	50.8	46.8	48.5	52.3	48.7	48.8	46.1	48.6	45	48.6	49.9	46.6	46.3	46.5	45.4	47.3	43.6	46.1	47.5	56.6	26.3	46.3	45.8	46.2	47	46	44.9	45.1	48.8	47	43.4	49.5	48.4	47.6	46.6	45.8
238	IT	D	2017-05-02	IT017991543744	674	1	2	40.9	41.6	34.3	42.2	41.8	35.7	43.2	39.4	41.9	41.7	42.6	42.6	40.3	41.5	41.8	43.4	41.9	42.8	40	39.5	43	44.4	39.2	41.1	40.9	44.4	43.7	43.8	42.1	38.4	43.5	40.3	42.2	45.2	42.7	41.1	45.1	40	47.6	43.5	44.9	42.5
239	IT	D	2017-05-02	IT017991543746	676	0	2
240	IT	D	2017-05-02	IT017991543745	678	1	2	31.4	31.1	31.1	31.9	30.3	30.1	31.1	30.7	30.3	29.8	27.7	31.8	29.7	30	30.5	30.8	31.6	31.2	31.2	31.5	30.8	31.4	31.8	31.9	33	31.5	31.5	31.6	43.1	32.5	31.5	31.3	32.7	32	27.4	29	33.5	32.7	29	32.1	31.9	34.2
241	IT	D	2017-05-02	IT017991543747	679	1	1	40.4	32.3	36.2	35.3	36.9	34	34.2	36.3	36.2	27	18	24.8	29.7	33.2	35.7	31.8	30.3	34.3	31.8	29.7	32.1	32.5	33.6	35.7	40.3	54.9	37.6	30.8	35.7	35.3	35.5	30.6	31.9	31.8	37.5	34.4	32.5	32.8	33.4	40.4	34.2	33.2
242	IT	D	2017-05-02	IT017991543748	680	1	2	38.4	37	39.3	38.4	38.6	41.8	37.6	33.1	38.2	37.4	38.3	43.9	38.3	37.8	37.6	36.1	38.7	36.7	37.5	37	36.6	39.9	36.9	36	38	35.7	37.9	36.9	38.5	38.4	38	37.6	37.4	38.3	37.4	37.6	36.5	36.4	37.7	37.3	36.9	36.8
243	IT	D	2017-05-02	IT017991600212	682	1	2	38.7	40	41.7	39.7	42.2	50.7	38.7	39.4	41.4	41	37.6	41	39.6	41.5	42.6	40.4	40.3	40.1	38.5	40.8	39	34.8	35.3	40.3	40	39.5	41.3	37.3	44.2	38.9	37.8	38.9	38.5	38.1	41.7	39	39.2	37.8	41	43.4	34.9	29.6
244	IT	D	2017-05-02	IT017991600211	683	1	1	36.4	34.3	37.9	36.5	37.8	36.3	36.5	35.6	36.1	34.5	34.4	36.4	36.2	37.8	37.9	37.6	36.1	36	36.4	36.3	37.4	37.3	37.7	36.4	36	56.6	36	36.3	37.3	37.9	37.4	36.5	37.6	35.8	35	33.6	36.1	37.9	37.5	33.9	43.2	37.5
245	IT	D	2017-05-02	IT017991600213	685	1	2	30.1	31.3	31.3	29.3	32.4	28.5	28.3	31	30.3	29.7	29.4	29.4	30	27.9	27.2	28.5	29.9	29.1	31.6	30.4	33.2	30.7	30.4	30.8	31	31.8	30.8	29.9	31.3	31.3	31.6	32.8	31.8	31.1	33.8	42.4	32.8	30.4	42.4	33	30.5	31.2
246	IT	D	2017-05-02	IT017991600215	687	1	1	35.1	34.1	35.3	35.1	36.2	34.3	36	35.8	34.8	35.4	33.9	33.9	35.9	34.9	36.6	36.4	35.6	34.1	37.5	34.2	35.5	34.7	35.4	36.5	35.9	51.9	34	36.2	35.6	37.5	36.9	37.1	35.8	37.3	40.7	37.4	37.5	36.9	37.6	33.4	37	39.3
247	IT	D	2017-05-02	IT017991600214	688	0	1
248	IT	D	2017-05-02	IT017991600217	690	0	2
249	IT	D	2017-05-02	IT017991600218	691	1	1	33.2	32.4	38.1	33.3	35.6	52.9	31.3	33.5	35.5	33.8	33	32.8	33.9	33.7	34.1	33.7	35.1	34.5	34.5	34.9	33.1	35.4	30.3	33.3	36.1	33.5	31.7	33.5	33.1	34.1	34.5	33.8	33.1	32	33.7	32.8	30.7	35.4	33.6	34.8	33.4	43.8
250	IT	D	2017-05-02	IT017991600220	693	1	2	29	28.3	29.1	28.4	27.9	21.6	26.6	30.3	28.5	29.6	26.8	28.2	28.8	29.2
251	IT	D	2017-05-02	IT017991600221	695	1	2	34.3	33.2	34.9	33.4	35.5	35.7	33.4	34.4	35.5	34.3	31.1	34.8	35.7	34.9	32.1	34.7	36.7	35	33.9	35.1
252	IT	D	2017-05-02	IT017991600222	696	1	2	26.9	26.5	29.2	26.9	25.9	27.2	26.2	25.8	12.8	26.9	25.3	25.5	27	26.2	27.1	26.3	23.9	25.7	25.4	24.6	28.1	26.2	24.4	24	23.4	25	24.6	28.3	26.9	24.8	27.5	25.6	27.1	25.4	25.7	27.2	25	24.6	24.7	25.6	26.3
253	IT	D	2017-05-02	IT017991600223	697	0	1
254	IT	D	2017-05-02	IT017991600229	698	0	1
255	IT	D	2017-05-02	IT017991600231	700	1	2	39.2	39.9	41.3	39.9	38	37.6	39.1	36.6	36.3	35.3	35.7	39.1	38.2	40.3	40.4	38.5	41	41.3	39.8	39.3	40	39	38.5	37.9	32.5	41.2	41.2	39.8	41.5	38.3	38.3	38.5	38	39.1	37	35.5	38.6	36.9	42.1	42.7	39.4	40.3
256	IT	D	2017-05-02	IT017991600224	702	1	1	33	32	31.3	30.4	31.2	29.2	32.5	34.3	31.5	28.2	28.5	30.3	30.6	34	31.1	30.9	34.1	31.6	33.6	33.6	34.1	34.1	18.3	18.5	33.8	36.3	34.2	34	35.2	34.7	36.8	35.8	34	35.7	35	36.6	36.3	38.2	36.9	32.6	36.2	35.8
257	IT	D	2017-05-02	IT017991600254	703	1	2	37.6	38.1	46.7	37.7	38.7	39.1	39.1	36.3	36.9	37.4	38.7	38.4	38.1	40.2	35.8	36.9	38.4	38.7	41.7	37.5	36	39.5	36.9	37.8	40.5	40.1	37.9	39	38.1	36.7	37.3	39.5	36.4	38.8	41.6	38.2	36.9	40	37.9	47.5	37.1	38
258	IT	D	2017-05-02	IT017991600255	704	1	1	40.5	41.9	40	39	40.5	40.8	41.2	43.1	38	39.7	40.9	40.6	40.7	42.3	42.9	41.6	38.3	41.4	40.3	41	43.2	51.7	40.2	41	39.2	41.8	41.1	27.4	33.3	30.7	32.8	34.5	31.9	40.1	39.4	39.3	32.8	39.3	38.9	43	39	41.2
259	IT	D	2017-05-02	IT017991600256	705	1	1	36.4	33.8	35.7	35.1	36	37	35.5	32.2	32.2	33.8	36.2	37.5	36.3	32.9	32.5	35.4	36.3	34.7	33.1	34.6	34.4	33	33.8	35.7	45	35.4	36.4	38.5	35.4	36.2	33.4	38	33.8	35.5	38.6	34.7	36.4	36.9	37.8	37.9	33.5	37.6
260	IT	D	2017-05-02	IT017990804394	706	6	1	47.7	40.3	47	43.5	47	44.2	45.2	46.9	47.9	45.4	41	41.8	41.3	42	42	42.9	45.6	42.6	42.5	43.4	41	46.3	44.3	40.7	43.6	44.1	45.2	45.6	40.4	42.2	44.2	39.4	45.7	43.2	37.3	44.7	40.5	45.1	43.3	41.4	43.3	45.2
261	IT	D	2017-05-02	IT017991600282	707	1	2	33.7	32	36.2	32.9	32.8	32.3	33.9	30.1	32.1	33.2	34.8	32.6	34.4	36.2	31.9	34.9	33	32.5	33.7	35	34.3	34.5	32.8	37.4	34.8	36.6	35.1	33.4	33.4	35.3	34.7	32.7	35.6	35.6	13.9	33.6	32.2	35	34.3	38.7	33.9	34.1
262	IT	D	2017-05-02	IT017990804396	708	5	2	45.3	33.8	35.8	41.8	41.7	40	40.6	41.1	44.1	44.9	45	43.3	43.3	41.4	42	45.4	45.9	41.4	40.6	37.5	43.3	40.3	40.4	44.2	42.7	37.6	48.4	44	41.7	39.6	38.6	41	40	39.5	40.5	32.9	39	41.4	42.9	44.8	39.6	43
263	IT	D	2017-05-02	IT017991600257	709	0	2
264	IT	D	2017-05-02	IT017991600283	710	1	1	35.3	35.4	32.5	33.4	34.6	31.4	34.7	34.8	38.1	36.3	36.4	34.6	35.4	37.4	35.2	39.3	36.2	35.3	37	38.1	35	38.1	36.8	36.2	37.5	39.4	40.3	40.4	38.7	37.5	36.9	38.9	39.3	37.8	34.4	36	38.7	38.7	37.8	38	38.3	37.2
265	IT	D	2017-05-02	IT017991600284	711	1	1	33.6	31	30.1	31.4	33.7	31.4	32.9	32.6	30.7	32.1	32.5	32.2	32.2	35.4	34.8	32	33.5	32	33.3	33	34.1	33.2	32.3	34.3	35.8	33.5	33.5	34.6	30.6	31.9	35.1	35.1	35	33.1	33.6	30.5	33.5	32.6	32.3	33.7	32.9	34.1
266	IT	D	2017-05-02	IT017991600285	712	1	2	36.5	36	39	35.7	35.6	36	37.9	36.8	36.9	37.8	35.6	36.8	36.6	37.5	36.5	36.3	37.6	37.7	37.7	37.9	35.8	38.1	36.4	35	38.5	37.5	40.2	38.6	38	37.4	36.8	36.1	39	38.4	38.8	36.8	36.3	36.2	38.2	38.6	39	19.2
267	IT	D	2017-05-02	IT017991600287	714	1	1	29.4	30.4	31.1	29.8	28.2	30	30.9	30.6	29.5	29.5	31.8	30.8	30.7	30.2	29.5	30.1	30.8	31.4	30.3	30.5	29.4	34.5	33.4	28.6	31.9	30.3	31.4	31.1	32.6	33.4	28.4	29	33.8	29.7	30.6	34.6	32.6	31.9	32.9	30.8	30.5	16.5
268	IT	D	2017-05-02	IT017991600286	716	0	1																																			24.3	22.1	23.8	24	22.9	24.9	27.7	23.7
269	IT	D	2017-05-02	IT017991600288	717	0	2
270	IT	D	2017-05-02	IT017991600301	719	0	1
271	IT	D	2017-05-02	IT017991600289	720	0	2												23.3	24.8	24.9	25	25.7	26.7	27.6	29	27.8	27.8	29.3	29.4	27.1	23.7	29.4	27.7	30.3	29.5	31.7	30.4	29.8	32.5	32	31.1	29.3	29.5	32.1	30.8	31.4	31.4	30.6
272	IT	D	2017-05-02	IT017991600300	721	0	1
273	IT	D	2017-05-02	IT017991600302	722	0	1															21.8	21.8	22.4	22.2	23	25	25.3	25.7	26.2	27.7	26	27.8	26.8	27.8	26.9	27.1	29.4	28.6	26.6	29.5	30.3	30.3	30.8	32.4	33.2	29.9	32	31.3
274	IT	D	2017-05-02	IT017991600303	723	1	1		24.5	23.9	24.1	24.1	25	25.8	26.8	26.5	27.1	25.6	26.4	25.3	25.7	28.4	34.2	29.7	30.1	29.3	30.3	31.9	29.2	28.3	30.1	28.8	34	32	32.2	32.4	32.1	31.5	30.6	32.9	30.8	32.8	30.4	31.2	31.7	33.3	32.6	33.6	34.1
275	IT	D	2017-05-02	IT017991600304	724	0	2																					21.8	25	27.1	24.6	25.1	24.3	25.6	24.6	26.2	26	27.2	24.9	26.7	26.3	26.6	26.5	36.3	26.7	27.6	28	28.3	28.1
276	IT	D	2017-05-02	IT017991600305	725	0	2													29.3	30.2	29.7	33	33.1	31.7	33.4	32.8	31.8	34.2	38.1	34.8	33.9	36.8	37.5	36.4	33.7	36.3	39.7	37.4	34.6	37.2	37.9	37.7	33.6	38.3	35	36.1	37.3	33.7
277	IT	D	2017-05-02	IT017991600306	726	1	1	28.3	27.6	13.8	29.5	29.9	30	42.7	28.8	31.3	30.3	28.1	30.6	29.5	32.1	31.3	30.6	30.3	30.7	32.5	31.1	35.1	32.6	31.5	33	32.7	53.5	31.7	32	32.2	32	33	31.4	32.4	15.9	16.2	32.7	32.3	30.8	30.4	33	32.8	35.6
278	IT	D	2017-05-02	IT017991600308	728	0	2
279	IT	D	2017-05-02	IT017991600309	729	0	2
280	IT	D	2017-05-02	IT017991600310	731	0	2																													27.8	27.5	26.2	27.6	29	27.9	27.6	27.7	29.9	29.1	29.5	28.4	30.6	31.4
282	IT	D	2017-05-02	IT017991600314	733	1	1	27.1	28.5	29.9	28.9	29.7	30.1	31.9	29	30.2	31.9	31.4	32.4	30.9	32.1	33.4	32.4	32.9	31.1	32.1	30.5	31.5	29.9	32.5	33	32.7	55.3	32.9	31.6	28.4	30.1	30.6	29.2	29.3	30.8	29.1	29	30.8	32.2	30.5	48.7	34.3	31.6
283	IT	D	2017-05-02	IT017991600315	734	0	1
284	IT	D	2017-05-02	IT017991600311	735	1	1	31.8	33.4	30.6	31.4	28.8	31.2	31.4	28.4	31	32.1	29.8	30.5	31.4	29.9	29.6	30.7	32	30	29.6	30.4	30.1	30	31.1	30.6	31.6	32	31.5	31.8	29.9	30.9	31.2	30.9	31.4	30.5	32.6	31.3	41.3	31.8	32.9	32.4	33.3	32.6
285	IT	D	2017-05-02	IT017991600312	736	0	1
286	IT	D	2017-05-02	IT017991600316	737	0	2
287	IT	D	2017-05-02	IT017991600329	741	0	1																						30.5	28.8	31.3	30.4	28.7	32	24.8	24.7	23.4	21	28.8	28	29.9	40.6	30.4	33.4	31.5	32.5	31.8	16.5	16.6
288	IT	D	2017-05-02	IT017991600332	745	0	2																16.7	16.6	18.1	19.1	19.5	18.1	21.2	22.2	23.3	19.6	22.7	23.3	26	35.5	25.8	25.9	26.1	26.6	28.2	29.3	28.5	27.9	28.1	28.9	29.2	28.8	15.5
289	IT	D	2017-05-02	IT017990801676	747	6	2	29.9	30.9	33.4	32.4	34.1	35	36.8	39.9	39.2	39.9	39.3	34.5	38.3	39.4	38.5	42.4	44.3	44.1	44.8	45.1	48	44.6	49	45.8	35.5	46.6	48.5	47.3	48	51.3	42.2	50.9	51	51.1	49.2	56.6	42.8	48.4	48.3	50.7	52	50.5
290	IT	D	2017-05-02	IT017991600333	748	1	1	25.2	24.4	25.6	24.5	24.7	24.7	24.1	23.5	23.6	24	23	23.4	24.1	24	23.3	22.8	24.7	24.2	23.7	24.2	23.6	24.1	22.8	25.2	24.8	23.3	23.8	23.9	24	23	24.1	23	23.1	23.3	24.9	24.5	22.7	23	24.7	23.9	24.4	22.2
291	IT	D	2017-05-02	IT017991600336	750	0	1
292	IT	D	2017-05-02	IT017991600335	752	0	1
293	IT	D	2017-05-02	IT017991600338	753	0	2
294	IT	D	2017-05-02	IT017991600348	754	0	1
295	IT	D	2017-05-02	IT017991600337	755	0	2
296	IT	D	2017-05-02	IT017991600349	756	0	2
297	IT	D	2017-05-02	IT017991600350	757	0	1
298	IT	D	2017-05-02	IT017991600351	760	0	1
299	IT	D	2017-05-02	IT017991648261	761	0	1
300	IT	D	2017-05-02	IT017991648254	764	0	2
301	IT	D	2017-05-02	IT017991648255	766	0	1
302	IT	D	2017-05-02	IT017991648257	767	0	1
303	IT	D	2017-05-02	IT017991648258	769	0	2
304	IT	D	2017-05-02	IT017991648259	771	0	2
305	IT	D	2017-05-02	IT017991648268	772	0	1
306	IT	D	2017-05-02	IT017991648260	773	0	1
307	IT	D	2017-05-02	IT017991648262	774	0	1
308	IT	D	2017-05-02	IT017991648269	775	0	2
309	IT	D	2017-05-02	IT017991648270	776	0	1
310	IT	D	2017-05-02	IT017991648271	778	0	2
311	IT	D	2017-05-02	IT017991648272	779	0	2
312	IT	D	2017-05-02	IT017991648276	780	0	1
313	IT	D	2017-05-02	IT017991648273	781	0	2
314	IT	D	2017-05-02	IT017991648274	782	0	2
315	IT	D	2017-05-02	IT017991648277	783	0	1
316	IT	D	2017-05-02	IT017991648278	785	0	2
317	IT	D	2017-05-02	IT017991648279	786	0	2
318	IT	D	2017-05-02	IT017991648280	787	0	1
319	IT	D	2017-05-02	IT017991648281	789	0	1
320	IT	D	2017-05-02	IT017991648282	790	0	2
321	IT	D	2017-05-02	IT017991648283	791	0	1
322	IT	D	2017-05-02	IT017991648284	792	0	1
323	IT	D	2017-05-02	IT017991648286	793	0	2
324	IT	D	2017-05-02	IT017991648287	796	0	2
325	IT	D	2017-05-02	IT017991648288	799	0	2
326	IT	D	2017-05-02	IT017991648289	800	0	1
327	IT	D	2017-05-02	IT017991648296	801	0	2
328	IT	D	2017-05-02	IT017991648297	803	0	2
329	IT	D	2017-05-02	IT017991648299	804	0	1
330	IT	D	2017-05-02	IT017991648301	806	0	2
331	IT	D	2017-05-02	IT017991648302	807	0	2
332	IT	D	2017-05-02	IT017991648318	808	0	1
333	IT	D	2017-05-02	IT017991648319	809	0	2
334	IT	D	2017-05-02	IT017991648320	810	0	1
335	IT	D	2017-05-02	IT017991648321	811	0	2
336	IT	D	2017-05-02	IT017991648322	813	0	1
337	IT	D	2017-05-02	IT017991648323	814	0	2
338	IT	D	2017-05-02	IT017991648325	815	0	2
339	IT	D	2017-05-02	IT017991648324	816	0	1
340	IT	D	2017-05-02	IT017991648326	817	0	2
341	IT	D	2017-05-02	IT017991648328	818	0	2
342	IT	D	2017-05-02	IT017991648327	819	0	2
343	IT	D	2017-05-02	IT017990904685	820	5	1	53	51.7	50.7	54.1	47.6	52.2	47.9	51.8	48.5	45.3	44.5	43.2	46.4	40.2	43.8	38.7	43	54	52.7	48.6	50.1	51.6	50.2	53	48.3	54.2	50.3	46.9	49.6	51.7	52.9	52	52.4	51.8	49.6	48.7	45.2	52	48	49.7	50.1	51.3
344	IT	D	2017-05-02	IT017990904687	821	4	1	56.7	56.4	56.3	48.5	55.1	58.3	59.3	57.1	57.4	54.3	58	53	43.5	51.1	49.1	55	57.5	42.9	52.9	54.9	57.9	54.1	51.9	52.6	57	54.6	58.4	54.3	51.6	46.4	45.2	49.6	56.9	51.1	61.4	62.2	58	50.3	49.7	51.4	60.7	48.2
345	IT	D	2017-05-02	IT017991648329	822	0	2
346	IT	D	2017-05-02	IT017991648336	824	0	1
347	IT	D	2017-05-02	IT017991648337	826	0	1
348	IT	D	2017-05-02	IT017991648338	827	0	2
349	IT	D	2017-05-02	IT017991648339	828	0	2
350	IT	D	2017-05-02	IT017991648340	830	0	1
351	IT	D	2017-05-02	IT017990904695	831	5	1	34.2	30.4	36.3	34.4	34.8	37.4	38.1	41.7	40.1	37.2	36.5	36.9	36	40.6
352	IT	D	2017-05-02	IT017991648341	832	0	1
353	IT	D	2017-05-02	IT017991648342	834	0	1
354	IT	D	2017-05-02	IT017991648359	835	0	1
355	IT	D	2017-05-02	IT017991648360	836	0	1
356	IT	D	2017-05-02	IT017991648361	837	0	2
357	IT	D	2017-05-02	IT017991648362	838	0	1
358	IT	D	2017-05-02	IT017991648363	840	0	1
359	IT	D	2017-05-02	IT017991648364	842	0	2
360	IT	D	2017-05-02	IT017991648365	843	0	1
361	IT	D	2017-05-02	IT017991648366	844	0	2
362	IT	D	2017-05-02	IT017991648367	845	0	2
363	IT	D	2017-05-02	IT017991648368	846	0	2
364	IT	D	2017-05-02	IT017991648369	848	0	1
365	IT	D	2017-05-02	IT017991648370	850	0	2
366	IT	D	2017-05-02	IT017991648371	851	0	2
367	IT	D	2017-05-02	IT017991648372	852	0	2
368	IT	D	2017-05-02	IT017991648373	853	0	1
369	IT	D	2017-05-02	IT017991648374	854	0	2
370	IT	D	2017-05-02	IT017991648375	856	0	1
371	IT	D	2017-05-02	IT017991648377	859	0	1
372	IT	D	2017-05-02	IT017991648385	861	0	1
373	IT	D	2017-05-02	IT017991648379	862	0	1
374	IT	D	2017-05-02	IT017991648383	863	0	2
375	IT	D	2017-05-02	IT017990904731	865	5	1	30.5	32	27.5	27.8	27.2	29.2	30.8	28.4	29.3	27.5	28.7	30.2	27.8	27.5	29.3	28.3	29.1	29.5	30.3	30.8	31.8	30.2	29.3	30.6	29.8	27.6	33.1
376	IT	D	2017-05-02	IT017991648388	868	0	2
377	IT	D	2017-05-02	IT017991648389	870	0	2
378	IT	D	2017-05-02	IT017991648391	871	0	2
379	IT	D	2017-05-02	IT017991648404	874	0	2
380	IT	D	2017-05-02	IT017991648405	875	0	2
381	IT	D	2017-05-02	IT017991648409	879	0	2
382	IT	D	2017-05-02	IT017991648410	880	0	2
383	IT	D	2017-05-02	IT017991648411	881	0	1
384	IT	D	2017-05-02	IT017991648412	882	0	1
385	IT	D	2017-05-02	IT017991648413	884	0	1
386	IT	D	2017-05-02	IT017990950763	889	5	1	48.8	52	50.2	49.1	50.5	49.6	48.5	49.4	53.1	53.9	46.6	45.1	47.8	47.6	45.4	50	51.7	47.2	46.3	43.4	47.7	47.3	47.2	44.7	49.2	45.9	44.9	49.9	46	46.2	49	46	47.4	47.3	46.1	45.2	42.5	46.3	44.6	45.1	45.7	43.8
387	IT	D	2017-05-02	IT017991648417	890	0	2
388	IT	D	2017-05-02	IT017991648419	891	0	1
389	IT	D	2017-05-02	IT017991648420	893	0	1
390	IT	D	2017-05-02	IT017991648422	894	0	1
391	IT	D	2017-05-02	IT017991648435	896	0	1
392	IT	D	2017-05-02	IT017991648437	897	0	1
393	IT	D	2017-05-02	IT017991648438	898	0	2
394	IT	D	2017-05-02	IT017991648436	899	0	1
395	IT	D	2017-05-02	IT017991648439	901	0	2
396	IT	D	2017-05-02	IT017991648440	903	0	1
397	IT	D	2017-05-02	IT017991648441	904	0	2
398	IT	D	2017-05-02	IT017991648443	906	0	1
399	IT	D	2017-05-02	IT017991648444	907	0	2
400	IT	D	2017-05-02	IT017991648423	908	0	2
401	IT	D	2017-05-02	IT017991648445	909	0	2
402	IT	D	2017-05-02	IT017991648448	913	0	2
403	IT	D	2017-05-02	IT017991648450	914	0	2
404	IT	D	2017-05-02	IT017991648449	915	0	1
405	IT	D	2017-05-02	IT017990950804	916	4	1
406	IT	D	2017-05-02	IT017991728115	917	0	1
407	IT	D	2017-05-02	IT017991728116	920	0	1
408	IT	D	2017-05-02	IT017991728117	921	0	1
409	IT	D	2017-05-02	IT017991728119	922	0	2
410	IT	D	2017-05-02	IT017990950818	923	4	2	35.5	36.5	35.5	35.6	36	34.8	38.8
411	IT	D	2017-05-02	IT017990950820	925	4	1	57.2	60.2	58.7	59.6	56.7	59.3	57.2	57.5	51	55.5	54.4	54.9	57.4	58.7	55.9	57.9	56.3	53.6	58.8	57.2	54.4	56.6	56	54.6	52.1	54	55.6	52.3	53.8	54.8	51.6	57.2	53.5	52.1	56.4	51.1	55.2	54.4	53.1	42.8	53.6	51.3
412	IT	D	2017-05-02	IT017991728120	926	0	2
413	IT	D	2017-05-02	IT017991728125	930	0	2
414	IT	D	2017-05-02	IT017990950837	935	4	2	42.4	46.4	46.6	43.7	42.1	46.3	45.3	44.5	47.6	44.3	44.7	45.5	45.1	47	44.2	44.5	46.7	47.5	43.5	39.7	44.6	43.8	44.5	45.4	43.7	43.3	46.9	43.3	46.6	43.8	43.5	45.3	44.2	40.9	44	41.9	40.8	42.8	41.1	39.6	44.3	41.1
415	IT	D	2017-05-02	IT017991728146	937	0	1
416	IT	D	2017-05-02	IT017991728144	939	0	2
417	IT	D	2017-05-02	IT017991728150	942	0	1
418	IT	D	2017-05-02	IT017991728159	946	0	2
419	IT	D	2017-05-02	IT017991065544	947	5	1	59.2	62.4	57.7	61.7	60.4	36.3	60.5	57.3	60.1	61.6	58.2	59.3	59.2	63	30.9	57	57.8	57.2	65.6	58.4	59.4	53.4	57.2	57.4	57	57.5	65.1	57.6	55.7	58	58.1	54.2	60.1	53.7	54.7	50.2	52.7	51.7	41.2	52	51.8	54.8
420	IT	D	2017-05-02	IT017991065504	948	4	1							48.9	53.7	52.6	63.3	60.5	58.1	62.4	62.1	61.3	67.3	66.8	65.7	69.8	60.6	71.2	65.1	68.1	74.1	72.4	71.8	72.7	75.2	72	75.5	69.5	72.3	76.9	74.3	73.9	77.5	74.5	78.4	59.8	79.5	53.7	81.3
421	IT	D	2017-05-02	IT017991728162	950	0	1
422	IT	D	2017-05-02	IT017991065548	955	3	1	62.6	61.4	65	69.9	65.2	65.8	65.9	64.2	61.8	59.3	67.9	65.4	60.9	64.9	67.2	67.1	61.4	63.7	66.1	62.2	65	65.2	53.9	62	65	64.4	73.6	60.2	58.6	59.5	61.4	56.3	45.7	57.9	60.4	56.4	52.5	59.7	60	60.1	62.1	49.7
423	IT	D	2017-05-02	IT017991065549	956	4	1																													25.4	23.7	28.4	27.6	25.8	28.4	29.8	40.3	31.7	37.6	32.3	34.9	33.1	37.9
424	IT	D	2017-05-02	IT017991728169	958	0	2
425	IT	D	2017-05-02	IT017991728172	961	0	2
426	IT	D	2017-05-02	IT017991065562	963	3	2		37.9	39	38.8	40.9	45.1	47.9	45.7	27.9	44.1	49.3	57.9	40.7	47.1	41.4	42.2	48.3	52.6	55.1	55.1	65.8	63.9	57.3	59.2	61.7	60.7	56.1	56.5	65.9	55.9	58.1	63	75.1	57.2	64.2	39.4	59.4	58.1	54.8	52.4	59.1	50.3
427	IT	D	2017-05-02	IT017991728182	967	0	2
428	IT	D	2017-05-02	IT017991728181	969	0	1
429	IT	D	2017-05-02	IT017991728197	976	0	2
430	IT	D	2017-05-02	IT017991728199	978	0	2
431	IT	D	2017-05-02	IT017991065487	982	4	1	34.6	33.5	33.9	36.2	32.3	41	35.1	32.8	34.1	35.4	37	32.5	33.1	35.5	35.7	33.1	33.4	33.2	33.5	34.7	33	33.6	32.3	23.6	28.8	28.6	32.3	35.2	33.3	33.9	32.4	25	31.7	31.8	33.9	23.2	27.5	33.4
432	IT	D	2017-05-02	IT017991065490	983	4	1	41.6	41.1	41.1	37.7	41.4	43.8	37.2	42.5	22.6	37.7	42	44.2	42	37.4	36.4	42.5	41.5	34.1	40.2	41.5	43.9	39.2	37.4	35.9	42.1	43.4	40.2	35.5	37.7	38.2	38.3	37.1	45.1	31.2	39.5	41	37.8	40.9	40.6	40.8	38.5	34
433	IT	D	2017-05-02	IT017991065514	992	3	1																																	44.1	46.7	48.5	47.3	48.9	50.1	50.9	53	48.9	51.7
434	IT	D	2017-05-02	IT017991065516	994	4	2
435	IT	D	2017-05-02	IT017991065555	999	4	1	40	37.4	36.8
[truncated: 324 more columns]

## Sheet: Stat File (J0=calv)
Colonne1	Country	Farm	D0 (Vaccination)	National Number	Animal #	Lactation # at D0	Group	1	2	3	4	5	6	7	8	9	10	11	12	13	14	15	16	17	18	19	20	21	22	23	24	25	26	27	28	29	30	31	32	33	34	35	36	37	38	39	40	41	42
1	IT	D	2017-05-02	IT017991065556	1	4	2								43.9	45	50.3	45.6	54.2	52.3	50.1	49.9	53.2	47.6	52.8	51.5	51.1	54.1	55.8	54.7	52.7	45	53.7	50.7	55.9	46.6	53	55.4	43.4	54	51.4	55.1	55.8	59.4	46.2	52.6	53.6	52.4	54.3
2	IT	D	2017-05-02	IT017991065518	2	4	2								40.1	43.8	41.9	45.7	47	46.4	47	47.6	52	49.5	52.3	51.3	54.2	54.8	52.2	55.7	56.5	55.8	55.5	54.5	58	58.5	53.9	58.5	57.9	47.6	58.1	56.6	41.8	54.5	54.9	54.4	57.7	51.1	56.2
3	IT	D	2017-05-02	IT017991065537	30	4	2
4	IT	D	2017-05-02	IT017991065541	35	4	2								20.4	22.9	21.2		19.8	18.5	21.8	21.6	12.5	21	23.4	23.4	11.9	24.3	31.8	32.9	28.3	33.9	34.3	41.1	31.7	22.6	53.6	35.6	43.4	29.3	35.3		29	32.7	27.1	30	35.3	28.5	28.8
5	IT	D	2017-05-02	IT017991143908	49	4	2
6	IT	D	2017-05-02	IT017991143915	56	4	2
7	IT	D	2017-05-02	IT017991143915	56	5	2								24	37.4	33.8						21.8	36.6	45.4	42.2	45.8	45.5	46.7	48.7	22.4	44.3	45.4	50	49.4	50.1	47.5	48.4	48.4	48.5	54	50.9	47	51.4	25.9	49.9	55.8	47.6	50.3
8	IT	D	2017-05-02	IT017991143919	62	4	1
9	IT	D	2017-05-02	IT017991143919	62	5	1								31.7	34.1	33.4	32.1	31.6	36.1	36.4	36.5	36.5	38.4	37.9	40.5	39.9	30.1	40.1	41.2	38.3	39	41.2	41.1	43.4	35.8	43	40.2	40.5	49.3	49.3	41.2	46.2	39.9	44.3	39.7	44	45.2	43.4
10	IT	D	2017-05-02	IT017991143921	66	4	2
11	IT	D	2017-05-02	IT017991143924	69	4	1
12	IT	D	2017-05-02	IT017991143940	74	4	2
13	IT	D	2017-05-02	IT017991143940	74	5	2								37.5	32.6	35.9	37.5	39.3	45	45	47.2	48.4	45.3	47.8	46	45.5	40.3	41.4	40.9	41.4	42.1	38.6	44.7	46.1	43.6	46.3	48.2	47.5	60.3	44.2	43.6	48.5	62.8	44.2	46.8	47.5	48.3	46.8
14	IT	D	2017-05-02	IT017991143942	77	4	2
15	IT	D	2017-05-02	IT017991143942	77	5	2								35.5	45.5	44	44.5	48.4	47.8	50.6	49.8	51.2	58.1	52.5	53.9	58	53.9	54.5	57.3	54.8	54.5	59.9	37.9	52.5	55.5	61.1	51.7	55.3	67.4	68	58.1	57.4	57.7	57.4	57.8	58.1	60.3	56.2
16	IT	D	2017-05-02	IT017991143944	78	4	1								46	44.9	45.4	47.5	48.2	48	43.7	43	30.6	43.8	34	34.7	39	39.5	42.9	47	50.1	53.2	52.2	42.3	52.9	50.1	51.2	59.2	52.4	48.2	45.5	54.9	58.3	56.4	51.7	59.2	51.3	59.7	60.9
17	IT	D	2017-05-02	IT017991143987	100	4	2								29	26	23.4	20	28	28.1	27.2	27.9	29	31.4	26.3	13.9	24.3	25.2	28.1	28.3	26.8	31.5	33.9	33.6	25.4	17.8										32.4	32.5	36.8	37.4
18	IT	D	2017-05-02	IT017991143991	104	4	2								25.4	30.5	28.6	26.2	38.8	31.6	33.5	34.7	36.9	34.1	38.2	36	39.9	36.9	27.2	38.8	41.1	42.7	38.7	39.5	44.6	35.1	42.3	44	43	41.7	42.3	44.7	46.2	46.7	46.8	47.9	48.6	47.7	52.9
19	IT	D	2017-05-02	IT017991143993	107	4	1								43.6	47.1	51.7	50	51.2	51.8	58.3	59.8	53.6	48.4	54	56.8	53.5	55.2	58.6	55.2	56.3	56.2	53.9	57.9	58.3	56.7	47.8	56.6	58	61.8	58.3	59.5	58	50.7	58.6	44	58.3	57	55.6
20	IT	D	2017-05-02	IT017991143996	110	4	2
21	IT	D	2017-05-02	IT017991143996	110	5	2								43.7	45.7	47.3	50	54.7	45.4	50.8	52.8	48.5	51.3	59.4	54.1	59.6	47.9	44.4	39.5	36	42.7	26.1	15.5	15.6	33.5	32.8	12	13.4	11.4
22	IT	D	2017-05-02	IT017991143810	123	4	2
23	IT	D	2017-05-02	IT017991143819	125	3	1
24	IT	D	2017-05-02	IT017991143819	125	4	1								34.7	38.3	38.6	39	38.5	42.7	51.5	42	35.5	39	44.6	41.8	43.8	47.3	45.9	46.9	44.1	47.1	46.3	45.1	47.4	46.8	45.2	45	43.4	48.3	33.2	39.3	41.3	45.1	44.9	45	48.5	44.9	47
25	IT	D	2017-05-02	IT017991143818	128	3	2
26	IT	D	2017-05-02	IT017991143821	129	3	2
27	IT	D	2017-05-02	IT017991143823	133	3	1
28	IT	D	2017-05-02	IT017991143823	133	4	1								48.6	44.9	44.1	43.2	45.6	38.4	44.3	43.3	44.1	42.2	42.4	40.9	39.4	40.2	44.9	41.6	41.1	44	44.6	43.8	43.3	36.1	42.8	43.5	43.5	45.9	44.1	42	44.2	41.3	41	42.6	43.2	39.4	35.7
29	IT	D	2017-05-02	IT017991143828	134	3	2
30	IT	D	2017-05-02	IT017991143842	143	3	2
31	IT	D	2017-05-02	IT017991143873	148	3	1
32	IT	D	2017-05-02	IT017991143873	148	4	1								46.5	44.5	48.5	52.4	51.7	50.9	48.6	56.9	57.2	55.8	53	60.7	56.7	58.2	58	62.5	62.8	60.7	59.8	62.5	65.5	65.7	65	62.6	66.5	66.7	66.5	61.2	64.7	67.3	64	64.5	63.2	60.6	66.8
33	IT	D	2017-05-02	IT017991143874	149	3	2
34	IT	D	2017-05-02	IT017991143874	149	4	2								52.4	54.7	55	53.8	52.2	47.4	56.5	53.7	58	45.4	60.5	56.3	55.5	61.2	58.6	61	62.7	60.7	72.6	61.3	72.4	64	63.6	70.3	61.9	59.9	63.5	70.5	77.6	64.7	62.5	64.9	58.7	63.1	68.9
35	IT	D	2017-05-02	IT017991143875	150	4	2								28.2	27.9	27.3	31.2	31.5	30.4	32.4	33.2	35.5	38.6	39.1	41	43.1	45	46.8	44.1	48.4	47.7	48.5	46.6	43.1	50.2	49.5	43.9	50.7	53.7	58.6	54.2	55	48.8	46.6	51.8	50	55.2	49.6
36	IT	D	2017-05-02	IT017991143886	151	4	1								47.5	47.8	52.9	51.7	56.1	56.7	56.8	59.5	26.9	58.8	60	60.6	61.6	69.6	63.5	56.4	62.8	61	58.6	58.6	56.2	59.5	64	61.4	49.6	63	67.9	69.3	66.7	68.8	63.1	64.9	66.7	65	63.4
37	IT	D	2017-05-02	IT017991143889	159	3	1																		48.6	47	45.7	46.6	44.3	48.7	47.6	46.3	47.5	44.9	43.6	46.2	45.4	45.2	44.1	42.7	48.7	43.4	44.3	45.3	43.7	44.1	42.6	43.9	44.7
38	IT	D	2017-05-02	IT017991143891	162	3	2
39	IT	D	2017-05-02	IT017991143891	162	4	2								48.9	41.5	37.7	37.3	37.2	37.5	39.7	46.7	43.5	40.6	41.5	54.5	47.4	46	49.3	50	50.9	41.6	52.2	50.3	27.8	48.2	50.2	53	51.1	38.9	50.7	51.4	50.9	53.9	44	56	51.1	47.6	49
40	IT	D	2017-05-02	IT017991143900	166	4	2								40.3	38.7	42.3	49.3	49.5	52.3	62.4	50.7	57	61.9	43.5	57.4	56.1	54.9	55	56.3	53.7	60.3	56.9	58.4	56.8	59.3	57.2	63.3	52	56.6	56.5	57.1	64.2	43.8	57.9	59.7	69.1	55.2	60.5
41	IT	D	2017-05-02	IT017991143702	168	4	1								31.3	35	34.2	33.4	36.6	37.3	38	36.8	42	38.8	43.8	43.3	44.1	39.2	41	45.5	47.1	43.9	42.2	41.2	42	44.6	43.9	45.6	43.6	43.7	45.6	54.4	48.3	48.1	47.3	49.6	50.2	55.3	50
42	IT	D	2017-05-02	IT017991143704	170	3	1
43	IT	D	2017-05-02	IT017991143706	174	3	2								44.1	42.6	41.9	47	46.1	47.3	51.6	53.1	55.9	52.2	51.8	51.1	51.9	50.9	48.4	48.5	48.7	55.7	51.3	49.3	51.2	51.2	25.7	53.1	51.9	56	57	55	56.8	45.5	53.1	61	50.4	56.8	53.8
44	IT	D	2017-05-02	IT017991143708	177	3	2
45	IT	D	2017-05-02	IT017991143708	177	4	2								33.1	28.9	32.6	28.9	27.6	26.6	23.8	23.7	28.7	30.1	26.8	32.8	31.9	34.6	33.2	32	34.6	31.2	34.5	32.3	26.3	20.6	29.8	33.4	35.5	36.1	32.5	35.3	35.9	38.7	33.7	34.8	32.2	32.4	28.1
46	IT	D	2017-05-02	IT017991143716	179	3	1
47	IT	D	2017-05-02	IT017991143716	179	4	1								31.3	33.1	39.8	35.4	44.1	33	34.1	34	35.6	34.7	33.3	33.6	33.9	38.1	35	38.4	36.9	40.2	41.1	40.4	39.9	41.1	42.4	44.9	44.2	44.1	44.2	45.9	39.1	47	42.1	40.9	46	43.3	41.5
48	IT	D	2017-05-02	IT017991143719	180	3	1
49	IT	D	2017-05-02	IT017991143719	180	4	1								37.6	39.8	44.1	48.7	41.5	50.4	46	49.2	44.9	43.8	39.2	23.2	45.9	38.8	42.6	42.3	45.3	39.7	42.2	45.6	45.7	46.4	51.9	45.2	45.7	43	44.5	43.8	44.6	46.4	46.5	40.3	50.2	47.2	45.5
50	IT	D	2017-05-02	IT017991143720	183	4	1								42.4	40.6	45.2	42.3	48	48.4	48.4	50.1	51.3	46.4	50.5	50.6	46.4	51	48.6	29.1	27	28	33.4	49.3	48.8	47.6	45.5	49.6	49.7	49.6	48.9	50.2	52.2	56.2	46.6	53	50.4	49.2	55.7
51	IT	D	2017-05-02	IT017991143718	184	3	2
52	IT	D	2017-05-02	IT017991143718	184	4	2								40	42	43.6	43.3	47.1	44.5	46.1	49.5	52.2	45.6	48.1	48.6	49.2	48.9	54.7	46.3	44.8	44.6	45.1	48.6	48.9	49.1	47.5	48.8	49.8	47.7	50.1	50.6	50.2	51.5	56.4	49.9	53.6	50.3	51.1
53	IT	D	2017-05-02	IT017991143721	186	3	1								47.7	50.5	49.8	49	52.3	49.4	55.4	52.6	54.4	51.8	55.1	58.4	58.4	58.2	57	57.9	57.3	60.9	60.7	61.8	61.7	65.3	69	63	65.5	67.2	65.5	65.7	65.8	65.4	64.7	68.2	65.2	66.7	67.3
54	IT	D	2017-05-02	IT017991143723	188	4	1								46.5	41.9	43.7	45.4	49.5	31.8	49	49.5	50.6	52.3	52.8	52.8	57.1	53.8	54.9	54.7	57.2	55.8	58.7	62.3	57.4	61.5	56.1	60	62.5	58.7	63	59.8	57.4	59.8	63.7	66.4	60.4	64.7	60.2
55	IT	D	2017-05-02	IT017991143739	195	3	1								51.6	53.1	53.4	55.7	54.5	52.3	57.1	69.7	57	61.2	59.2	60.9	67.2	62.4	61.4	62.1	59.1	62	59.5	65.7	63.5	63.4	60.8	63	64.9	58.6	59.2	60.2	60.7	59.5	66.4	61.4	65.4	60.1	61.2
56	IT	D	2017-05-02	IT017991143737	197	3	1
57	IT	D	2017-05-02	IT017991143737	197	4	1								35	38.4	39.4	39.7	43.5	43.2	44.4	46.8	53.5	44.3	48.1	44	51.7	50.5	49.2	54.5	50.1	54.6	55	57.1	54.9	48.4	54.3	65.8	65.5	56.5	60.5	56.6	60.4	56.7	61.3	61.1	79.1	57	64.4
58	IT	D	2017-05-02	IT017991143738	198	4	2								48.5	46.5	48.7	50.4	50.8	52.4	50.6	49.7	51.2	53.3	49.8	51.5	53.4	54.5	56.4	53.3	59.8	58.3	56.2	57.6	59.3	58.1	54.2	64.6	54.6	41	54.2	52	56.5	55.8	56.8	69.2	57.2	61.1	59.2
59	IT	D	2017-05-02	IT017991143740	199	3	1
60	IT	D	2017-05-02	IT017991143740	199	4	1								37.1	42.3	44.6	48.1	42.8	44.6	47.6	45.3	48.1	46.5	45	51.6	48.4	47.9	50.9	45.1	45.6	45.6	38.6	40.4	39.7	40.7	42	44.3	45.9	49.5	46.7	48.3	52.5	47.7	40.9	50.8	53	51.5	53.5
61	IT	D	2017-05-02	IT017991143758	202	3	1
62	IT	D	2017-05-02	IT017991143760	204	3	2
63	IT	D	2017-05-02	IT017991143760	204	4	2								24.8	34.3	61.5	35	35.5	41.1	43.4	40	45.3	41.1	46.6	43	46.2	47.9	45	47.9	50.3	47.6	49.8	48.7	49	43.8	50.5	54.7	50.8	57.3	52.3	51.2	53.8	53.5	55	55.8	53.4	51.5	52.8
64	IT	D	2017-05-02	IT017991143761	205	3	1
65	IT	D	2017-05-02	IT017991143761	205	4	1								46.9	47.1	46.8	47.7	49.4	51.9	52.9	49.7	52.5	57.1	56.9	52.9	54.3	51.5	57.2	55.7	53.9	46.2	60.2	42.5	57.5	56.6	62	63.9	55.9	61	56.2	69.6	55.6	59.4	60.4	62.1	58.5	59.3	43.8
66	IT	D	2017-05-02	IT017991143763	207	3	2
67	IT	D	2017-05-02	IT017991143763	207	4	2								47.1	41.7	48.9	46.9	44.2	51.8	50.6	52.2	50.5	48.8	48.3	42.8	42.2	43	51.1	48.9	48.5	48.6	55.8	54.5	42.4	51.5	51.8	56.6	52.9	54.9	51.3	39.6	49.3	51.5	48.8	56.5	53	54.9	54.7
68	IT	D	2017-05-02	IT017991143769	210	3	2
69	IT	D	2017-05-02	IT017991143769	210	4	2								45.6	48.6	43.4	43.9	45.7	46	47.6	51.8	51.2	48.4	51.4	46.9	50	46.4	48.2	49.7	46.6	50.1	44.5	49.2	49.9	48.4	52.7	55.3	54.7	56.3	49.9	58.1	57.7	55	55.9	53.7	57.7	57	56.4
70	IT	D	2017-05-02	IT017991143770	211	3	2
71	IT	D	2017-05-02	IT017991143770	211	4	2								39.6	42.8	36.4	39.8	43	45.5	48.2	48.2	49.9	50.3	50.3	49.5	48.3	53.6	49.3	52.6	54.5	57.1	54.4	55.1	57	54.4	57.6	65.1	53.1	55.9	56.4	58.4	64.6	57.5	57.7	55.7	55.1	61	58.8
72	IT	D	2017-05-02	IT017991143772	213	3	1
73	IT	D	2017-05-02	IT017991143772	213	4	1								25.2	34.5	23.7	27	27.7	29.8	29.7	32.6												47.8	46.1	35.1	47	55.8	49.6	47.6	51.3	47.6	52.6	47.6	51	49.9	51.9	53.9	51.3
74	IT	D	2017-05-02	IT017991143775	217	3	1
75	IT	D	2017-05-02	IT017991143783	218	3	2
76	IT	D	2017-05-02	IT017991143784	219	3	2
77	IT	D	2017-05-02	IT017991143784	219	4	2								38.7	40	38.8	40.4	47.9	39	34.1	44.5	53.8	48.5	56.9	53.7	52.6	55.6	52.9	44.3	54.9	51.9	46.6	47.1	46	56.2	47.8	50.7	51.9	56.2	53.3	53.5	56	53.4	56.8	61	52.1	50.3	58.5
78	IT	D	2017-05-02	IT017991143792	223	3	2
79	IT	D	2017-05-02	IT017991143793	224	3	1								46.2	44.3	49.9	52.2	54.9	53.6	60.1	58.7	61.5	62.5	59.5	60.6	59.1	61.4	71.4	62.8	63	82.8	67.3	66.6	67.8	65.8	64.1	69.2	67.4	66	59.8	51.4	61	67.1	64	64.7	82	55.7	64
80	IT	D	2017-05-02	IT017991143794	225	3	1
81	IT	D	2017-05-02	IT017991143794	225	4	1								12.6	27.3	14.7	15.1	16	14.2	12.7	16.7	17.2	13.8	10.3	11	13.3	31.2	15.4	14.7	15.4	25.3	13.1	15.2	13.3	12.8	12	11.9	28.7
82	IT	D	2017-05-02	IT017991143797	227	3	2
83	IT	D	2017-05-02	IT017991143797	227	4	2								42.5	42.7	44	38.5	53.7	44.1	46.3	44.6	43.6	45.4	40.8	35.6	45.2	45.5	43.2	39.9	47.6	38.5	39.2	44.2	41	54.6	47.6	48.4	38.2	46.2	48.1	55.3	44.6	47.3	49.7	49	47.9	47.3	44.6
84	IT	D	2017-05-02	IT017991143801	233	2	1
85	IT	D	2017-05-02	IT017991143801	233	3	1								58.1	53.9	57.1	55.4	62.7	62	62.2	61.8	57.9	55.6	56.7	63.9	63.5	68	61.4	65.8	66.1	69.9	51.1	72.3	63.7	54.8	39.3	47.1	55.4	63.1	64.4	62.3	60.3		60.2	60	47.4	60.4	57.6
86	IT	D	2017-05-02	IT017991277876	236	3	2
87	IT	D	2017-05-02	IT017991277876	236	4	2																45.9	49.2	43.6	41.9	44.7	46.5	52.7	45.3	47.2	52.5	45.4	54.2	46.5	46.2	41.7	50.5	48	51	53.8	48.2	50.9	44.5	45.2	55.8	51	47.2	48
88	IT	D	2017-05-02	IT017991277877	237	3	2
89	IT	D	2017-05-02	IT017991277880	240	3	2
90	IT	D	2017-05-02	IT017991277880	240	4	2										18.1	15.8	22.1	22.3	13.5	18.4	26.4	25.9	21.7	37.3	16.8	29	24.4	21.5	26.3	29.8	28.1	30.1	31.8	18.4	18.5	22.6	12.4	22.5	20.2
91	IT	D	2017-05-02	IT017991277899	241	3	2								47.4	39.6	48.5	46.1	49.3	47.9	53.8	55.8	47.3	52.4	48.7	46	32	39.1	40.9	34.2	50.6	45.6	55.2	40.2	56.9	61.6	45.2	52.5	58.1	47.1	59	48.2	61.7	59.8	68.6	46.6	50.1	60.9	58.8
92	IT	D	2017-05-02	IT017991277912	248	2	1
93	IT	D	2017-05-02	IT017991277912	248	3	1								36.4	34.2	39	41.5	43	45	46.4	48.7	51.4	51.7	51	50.2	50.5	55.4	38.7	55.9	57	42.9	59	58.3	58.1	59.6	54.3	60.4	53.3	52.4	61.9	61.5	62.6	60.7	63.5	59.9	61.3	66.1	64.3
94	IT	D	2017-05-02	IT017991277918	253	3	1
95	IT	D	2017-05-02	IT017991277918	253	4	1								51.4	49.2	52.9	38.8	53.1	57.5	58.4	68.2	52.2	56.8	52	58.1	59.7	60	59	63.2	60.8	60.9	58.1	46.2	65.9	63.8	57.8	63.1	62.5	65.8	63	71.4	68.2	66.1	68.5	63.4	70.2	63.6	66.7
96	IT	D	2017-05-02	IT017991277920	255	3	1												40.2	41	44	45.7	44.3	47.2	47.1	44.6	47.9	51	46.9	48.1	47.8	47.3	49	49.1	51.4	46.1	50.5	46.2	49.9	53	53.3	50.7	51.9	54.3	54	53.3	51.7	55.2	54.6
97	IT	D	2017-05-02	IT017991277921	256	2	1
98	IT	D	2017-05-02	IT017991277921	256	3	1								44	41.5	42.3	47.7	44.9	51.3	50.7	48.5	54.9	59.6	58.9	58.9	61.8	57.1	58.3	59.1	62.7	72	65.8	51.7	76.9	65.3	67	68.2	65.3	60.3	64.5	54	58.1	69.8	66.1	63.8	55.1	64.2	70.4
99	IT	D	2017-05-02	IT017991277934	259	3	1
100	IT	D	2017-05-02	IT017991277934	259	4	1								41.6	39.9	43.3	40.4	43.9	46.9	43.2	46.7	46.6	47.9	49.6	50.7	47.3	50.5	50.9	48.9	56.7	53.2	52.5	54.6	52.8	50.9	54.7	63.1	59.6	58.5	53.6	57.8	58.5	58.1	57.4	55.9	59.3	54	64.9
101	IT	D	2017-05-02	IT017991277937	262	3	2
102	IT	D	2017-05-02	IT017991277947	269	3	2								37.3	35.9	37.6	40.2	42.8	33.9	32.8	39	38.6	41.1	42.8	42.1	37	43.3	43.4	42.5	47.9	43.3	42.7	42.6	45.9	41.6	44.5	43.7	42.8	40.3	42	43.8	41.8	39.6	43.3	28.1	38.8	43.5	45.4
103	IT	D	2017-05-02	IT017991277950	273	3	2
104	IT	D	2017-05-02	IT017991277950	273	4	2								25.4	24.3	24.6	26.8	27.8	22.9	14.4	18.7	19.9	21.7	22.4	23.2	29.1	23.8	42	27.5	27.4	23.5	25.9	29.1	33.6	31	33.2	31	39	30.6	30.9	32.2	31.1	33.9	35.1	34.1	32.5	29.1	25.9
105	IT	D	2017-05-02	IT017991277953	274	3	2
106	IT	D	2017-05-02	IT017991277953	274	4	2								34.3	31.9	29.3	43.8	37.3	34.9	40.6	38.3	37.8	39.1	36	39.1	43.2	41.5	46.6	46.8	42	39.7	46.3	46.8	45.1	51.8	47.9	46.5	46.1	53.1	50.6	52.8	49	55.4	53	53.9	53.1	49.8	49.9
107	IT	D	2017-05-02	IT017991277959	280	3	1
108	IT	D	2017-05-02	IT017991277959	280	4	1								47.9	48.5	44	50.6	50.3	54.2	55.1	57.2	56.8	57.4	59.7	62.3	55.9	62.6	57.9	60.8	61.7	60.9	65.4	61.8	60.2	50.8	63.8	57.1	66.9	67.6	68	54.9	66.8	68.8	66.7	65.1	68	67.1	71.7
109	IT	D	2017-05-02	IT017991277961	283	3	2
110	IT	D	2017-05-02	IT017991277961	283	4	2								37.9	39.9	43	45.6	42.5	44.8	44	46.4	41.8	47.6	51.6	62.5	49.5	51	50.7	48.7	46.6	46.7	47.5	40.3	49.2	45.9	46	48.7	48.5	59.2	53	54	56.3	57	60	60.1	58	59.7	56.4
111	IT	D	2017-05-02	IT017991277974	286	3	1								38.8	39.8	40.8	42.7	43.7	42.4	29.3	16.7	28.7	29.6	31.4	31.9											52.9	48.9	50.1	51.4	47.4	48.6	48.5	51.4	47.9	50.4	49.2	50.9	50.9
112	IT	D	2017-05-02	IT017991277976	288	3	2								36.5	38.6	35.6	38	34.5	35.8	41	40.3	38.4	39.2	39.8	37.7	37.8	40.3	37.7	36.6	37	38.6	36.1	41.7	40.3	45.6	40.6	39.8	38.7	42.6	40.8	43.7	44.6	44	44.6	45.9	44.8	43.8	43.1
113	IT	D	2017-05-02	IT017991277979	291	3	2
114	IT	D	2017-05-02	IT017991277979	291	4	2								42.7	41.3	41.3	41	44.5	42.6	45.5	42.9	46.8	48.4	48.5	51.4	49.9	49.8	52.7	52.3	54.2	53.1	53.5	53.1	58.1	53.2	51.6	55.1	54.5	59.4	56	57.2	57.9	55.3	56.7	57.3	58.2	57.8	58.5
115	IT	D	2017-05-02	IT017991277981	293	2	2
116	IT	D	2017-05-02	IT017991277981	293	3	2								35.7	35.7	37.3	34.9	40.6	39.9	40.5	41.4	50.5	41.4	39.6	42.2	40.7	40	39.3	39.8	38.3	43.6	42	44	43.9	44.4	44.5	45.5	46.9	46.8	46.6	47.8	46.5	49.6	46.5	46.7	49.5	47.9	50
117	IT	D	2017-05-02	IT017991277993	297	3	1								45.7	48	46.3	42.5	49.3	50.7	51.6	47.7	54.1	56.1	55.9	56.1	60.9	37.5	65.5	63.6	58.7	60.5	60.9	57.5	61.8	52.5	54.3	58.8	47	58.3	52.3	54.4	60.1	56.3	60.9	60.2	67.7	64.1	46.4
118	IT	D	2017-05-02	IT017991277997	299	3	2
119	IT	D	2017-05-02	IT017991277997	299	4	2								37.5	39	40.7	41.3	37.5	37.4	45.1	43.7	42	44.7	44.2	41.6	42.6	44.1	45.8	45.5	48.7	46.5	45.4	53.9	44.6	46	42.5	48.2	45.1	45.4	48.3	46.9	46.7	49.7	50.2	51.1	48.9	48.8	53.8
120	IT	D	2017-05-02	IT017991277999	301	3	1
121	IT	D	2017-05-02	IT017991278001	302	2	2
122	IT	D	2017-05-02	IT017991278001	302	3	2								48.5	40.4	47.1	49.3	53.1	55.4	44.4	55.1	48.2	46.2	43.2	45.5	45.4	47.1	51	58.3	59.3	58.9	62.4	56	59	60.9	60.8	58.8	51	59	62.8	48.5	66.4	56.3	63.3	66.9	71	64	65.3
123	IT	D	2017-05-02	IT017991278002	303	3	1								45.5	35.7	49.4	49.6	51.1	48.1	54.3	51.2	54.6	55.2	51.1	55.4	56.3	46.3	53.5	53.6	55.6	57.5	42.8									35.1	25.4	35	18.5	30.8	41.1	38.2	39.7
124	IT	D	2017-05-02	IT017991278009	304	3	2								42.5	44.4	51.9	48.8	49.4	51.1	47.3	52.4	54.8	51.1	49.7	51.5	47.9	49.5	49.5	47.9	40.3	38.6	40.4	48.3	51.3	60	53.2	48.6	43.5	44.7	55	56	53.9	52.5	52.9	52.9	51.2	50.1	47.3
125	IT	D	2017-05-02	IT017991278010	305	3	1
126	IT	D	2017-05-02	IT017991278013	308	3	2								35.1	35.6	38.9	39.5	41.7	42	42.2	41.9	41.4	45	47	46.2	47.5	46.4	48	48.7	47.7	47.3	46.5	47.1	48.7	47.9	44.9	50.2	51.4	49.6	48.9	51	48.9	47.9	48	47.1	49	47.7	44.6
127	IT	D	2017-05-02	IT017991278014	309	3	1								35.4	23	24.9	29.1	29	31.4	31.2	32	29.8	35.8	34.8	35.2	35.8	35.4	34.5	33.5	36	37.9	42	36.7	39.4	39.9	39.8	39.7	42.2	41.7	40.9	42.7	42.9	41.6	42.3	43.3	36.9	44.2	45.6
128	IT	D	2017-05-02	IT017991278015	310	2	2
129	IT	D	2017-05-02	IT017991278015	310	3	2											42.4	45.6	51.1	50.3	53.1	57.4	56.6	55.8	64.2	51.6	57.7	57.3	61.3	62.4	60.9	63.7	62	62.1	66.1	64.8	65.9	65.5	71	62	65.4	65.7	68.9	64.5	64.6	62.4	57.5	58.1
130	IT	D	2017-05-02	IT017991278019	314	2	1
131	IT	D	2017-05-02	IT017991278025	317	2	1
132	IT	D	2017-05-02	IT017991278025	317	3	1								40	47.3	43.7	47.7	47.1	45.1	48.4	56.9	50.9	51.9	48.4	50	52.4	53.9	48.5	52.8	54.6	54.2	57.2	55.3	56.1	61	59.2	52.2	57.3	55.8	51	54.1	49.8	49.4	52.1	52.9	58.6	57.2	52.2
133	IT	D	2017-05-02	IT017991278026	318	3	1								41.1	39.1	37.8	39.3	47.3	42	43.3	45.3	48.2	38.6	41.8	45	49.2	46	42.5	41.2	44.6	42.1	46.5	33.7	45.8	41.9	44.6	30.5	32	37.8	36.1	37.6	35.1	37.4	35.4	35.3	38.4	39.8	41.8
134	IT	D	2017-05-02	IT017991278032	324	2	2
135	IT	D	2017-05-02	IT017991278032	324	3	2								40	44.9	42.1	42.5	43.6	45.1	35.5	34.5	40.1	45.2	43.8	42.5	43.6	48.2	47.3	42.7	34	40.9	35.3	45	45.2	46.6	37.7	52.6	49.5	52.6	52.4	52.5	37.1	53.6	46.5	52	55.7	52.8	42.6
136	IT	D	2017-05-02	IT017991278035	327	3	1
137	IT	D	2017-05-02	IT017991278035	327	4	1								38.7	43	41.8	42.4	46.1	47.6	48.4	50.4	52.9	46.1	55.1	55.5	52.9	59	49.6	39	51	54.3	51.8	52.6	65.3	56.7	59.8	55.2	52.7	60.2	63.4	57.2	62.8	59.4
138	IT	D	2017-05-02	IT017991278049	328	2	2
139	IT	D	2017-05-02	IT017991278049	328	3	2								42.5	35.9	38.4	42.3	44.8	44.4	43.4	44.2	44.4	53.3	54.3	48.7	56.4	55.7	53.8	54.6	52.6	51.8	59	52.5	58.2	53.8	55.7	56.8	51.4	57.9	54	49.3	52.5	55.8	54.9	54.3	54.1	52.1	46.9
140	IT	D	2017-05-02	IT017991278050	329	3	2								47.6	43.9	47.9	48.7	36	48.7	47.3	35.1	40.3	50.1	50.3	50	51.8	47.3	45.6	45.5	49.1	54.1	50.3	51	48.4	47.2	52.8	50.4	53.8	58.4	55.4	53.7	53.8	58.9	54.7	55.3	55.5	46.1	52
141	IT	D	2017-05-02	IT017991278052	331	3	1								36.5	35.6	35.3	42.4	40.2	41.3	42.1	41.6	47.7	44.6	45.3	47.2	44.8	46.9	45	44.9	42.7	44.1	43.2	50.2	46.3	43.1	29.8	35.4	39.6	39.4	42.9	36	35.6	31.1	35.3	32.3	44.6	34.2	22.8
142	IT	D	2017-05-02	IT017991278056	335	2	2
143	IT	D	2017-05-02	IT017991278057	337	3	2								31.5	32.2	17.3	30.7	30.4	32.9	35.2	41.5	39.4	35.8	34.8	36.2	36.9	38	37.7	38.9	36.2	37.5	39.9	40.3	28.9	45	42.1	44.2	49.1	43.7	43.6	47.7	40.1	45.3	28.6	44.1	39.3	38.8	40.6
144	IT	D	2017-05-02	IT017991278058	339	2	2
145	IT	D	2017-05-02	IT017991278058	339	3	2								30.3	29.6	30.5	15.3	32.3	34	34.3	35.4	34.1	35	37.6	36.9	41.8	40.1	43.3	44.3	45	45.8	46.8	47.6	46	50.2	42.5	43	45.6	46.2	53	33.5	35.3	40.2	42.6	42.7	45	47	52.8
146	IT	D	2017-05-02	IT017991278069	342	2	2
147	IT	D	2017-05-02	IT017991278069	342	3	2								25.8	27.8	30.6	31	31.5	31.6	35.1	45.1	36.3	34.7	34.9	35	35.1	33.8	35.8	37.6	36.4	34.7	33.9	34	32.1	33.9	34.7	40.4	35.7	38.7	37.8	42	38.9	37.6	38.4	38	37.9	39	27.5
148	IT	D	2017-05-02	IT017991373813	346	2	2
149	IT	D	2017-05-02	IT017991373803	348	2	2
150	IT	D	2017-05-02	IT017991373803	348	3	2								39	38.4	32.1	31.8	39.2	44	45	47.8	48.6	49.2	48.9	48.2	48.9	50.1	48.2	54.8	51.5	51.1	53.2	50	51.5	50.6	58	43	57.8	50.9	57.6	52.6	49.6	39.4	53.9	53.8	51.7	45.2	53.9
151	IT	D	2017-05-02	IT017991373807	354	2	1
152	IT	D	2017-05-02	IT017991373807	354	3	1								36.8	37.2	39.8	36.1	27.4	42.4	39	41.3	43.3	42.1	42.6	41.1	40.9	42	41.9	44	45.5	47.8	46.5	47.6	48.5	46.8	49.6	49.9	49.7	41.8	50.7	47	21.9	40.7	36	38.2	38.8	40.2	41.2
153	IT	D	2017-05-02	IT017991373724	358	2	2
154	IT	D	2017-05-02	IT017991373724	358	3	2								18.9	20.9	19.5	24.3	31.1	37.5	30.4	42.9	33.2	33.6	33.1	34.1	38	33.8	37.9	35.2	37.5	37.7	40.3	43	39.8	38.9	37.3	41.3	42.6	44.8	40.6	44.5	40.3	36	43.5	44.9	43.6	43.6	42.3
155	IT	D	2017-05-02	IT017991373725	359	2	1
156	IT	D	2017-05-02	IT017991373725	359	3	1								41.8	44.3	41.6	42.9	44.5	45.7	45.3	46.8	50.5	38.6	50.1	50.2	52.4	54	50.7	49.8	50.8	58.3	59.8	53.7	51	55.9	55.9	53.3	46.8	52.7	56.6	53	54.8	53.4	54.4	56.4	58	55.2	57.5
157	IT	D	2017-05-02	IT017991373730	363	2	1
158	IT	D	2017-05-02	IT017991373809	365	2	2
159	IT	D	2017-05-02	IT017991373809	365	3	2								25.5	27.7	28.7	31.8	31	31	30.8	31.9	32	33.2	32.8	34.5	35.6	34.7	34	33.2	34.2	33.6	34.6	33.2	36	35.2	39.7	37.2	36.6	36.1	37.7	39.3	39.4	39.9	40.8	36.6	36	32.1	33.4
160	IT	D	2017-05-02	IT017991373747	374	2	1
161	IT	D	2017-05-02	IT017991373747	374	3	1								41.1	41.8	51.4	46	46.8	43.5	44.1	41.5	41	43.8	45.1	37.3	58.4	53.4	45.7	43.8	44.4	46.7	42.8	47.7	43	42.4	39.1	43.2	42.6	45.3	44.1	46.7	42.5	39.6	44	47.2	41.9	40.5	40.7
162	IT	D	2017-05-02	IT017991373748	375	2	2
163	IT	D	2017-05-02	IT017991373748	375	3	2								27.6	30.2	34.9	36.5	49.2	37.4	31.1	38.7	39.4	36.4	41.5	34.6	44.1	43.5	44.7	47.7	43.6	46	44.8	40	50.9	47	49	49.7	48.1	48.6	48.2	50	46.6	51.2	51.8	53.4	51.2	51.8	54.7
164	IT	D	2017-05-02	IT017991373751	377	2	2
165	IT	D	2017-05-02	IT017991373761	379	2	1
166	IT	D	2017-05-02	IT017991373753	380	2	1
167	IT	D	2017-05-02	IT017991373753	380	3	1								31.4	32	35.9	35.6	34.9	39.4	34.9	44	40.3	40.3	42.8	42.1	39	42	41.8	48.2	46	47.1	42.4	46.1	44.4	42	42	49.2	46	46.3	44.2	49	47.1	45.8	46.1	48	45.4	45	46.1
168	IT	D	2017-05-02	IT017991373754	383	2	1
169	IT	D	2017-05-02	IT017991373754	383	3	1								41.3	45.3	44.9	47.3	45.8	35.9	48.7	49.2	48.9	47.5	49.1	48.4	48.9	49.2	50	49.3	45.4	45.3	46.3	56	50.9	53.3	42.9	53.7	57	51.2	56.1	51.6	55.8	55.6	55.9	58.2	53.4	54.1	55.5
170	IT	D	2017-05-02	IT017991373755	384	2	1
171	IT	D	2017-05-02	IT017991373755	384	3	1								47.1	49.9	45.2	43.2	52.4	50.4	53	54.9	52.3	53.3	51.2	49.6	49.5	63.1	58.6	54.9	58.8	54.1	57.9	63.4	59.8	63	62.7	59	60.6	64.4	43.2	59.5	61.4	61	60.1	60.7	57.7	65	61.2
172	IT	D	2017-05-02	IT017991373756	385	2	2
173	IT	D	2017-05-02	IT017991373756	385	3	2								36.6	40.1	40.2	39.2	39.2	43.6	43.8	37	42.8	43.9	39	45.1	43.8	50.6	47.8	51	51	49.3	50.9	46.3	52	48.9	50.8	53.8	54.3	51.1	50.6	50.5	48.6	51.3	53.6	52	56.3	53	56.8
174	IT	D	2017-05-02	IT017991373757	388	2	1
175	IT	D	2017-05-02	IT017991373763	394	2	1
176	IT	D	2017-05-02	IT017991373763	394	3	1								34.8	33.4	33.6	37.5	30.9	36.5	35.1	33.8	43.3	43.9	49	42.7	44	46.3	45	43.4	43.6	42.9	42.8	43.4	42.8	33.9	47.4	45.9	48.4	43.4	46.3	47.3	45.9	48.4	49.3	47.8	44.3	38.9	49.1
177	IT	D	2017-05-02	IT017991373766	397	2	2																																				43.5	46.8	47.8	44.6	40.4	43.6	46.8
178	IT	D	2017-05-02	IT017991373767	398	2	1
179	IT	D	2017-05-02	IT017991373767	398	3	1																42	38.9	40	39.2	37.2	38.5	39.6	38.9	42.1	40.9	41.3	43	44.1	43.8	43.9	41.6	53.2	45.3	42.8	44.6	44.9	43.9	43.4	47.7	41.6	47.4	60.1
180	IT	D	2017-05-02	IT017991373768	399	2	1
181	IT	D	2017-05-02	IT017991373768	399	3	1								36.2	40.6	43.6	46.8	41.1	47.2	49.2	51.5	51.2	48.8	40.6	52.4	56.6	49.9	50.6	53.9	56.7	52.8	56.3	50.6	48.6	38.3	50.5	52.7	49.7	54.4	53.6	59.7	43.7	59	59.2	61.1	65.2	60.3	62.6
182	IT	D	2017-05-02	IT017991373769	400	2	1
183	IT	D	2017-05-02	IT017991373769	400	3	1								35.7	35.1	35.1	33.2	38.5	39.5	36.3	44.6	39.4	34	30.3	30.3	32.1	26.2	33.2	37.4	39.4	41.9	41	41.6	34.8	43.5	47.6	46.1	44.5	48.2	54.2	46.8	43.1	45.2	43.3	46	45.4	45.6	42.3
184	IT	D	2017-05-02	IT017991373772	403	2	2
185	IT	D	2017-05-02	IT017991373772	403	3	2								20.6	41.7	40.9	32.7	42.8	44.1	44.9	43.7	42.6	46.7	48.7	46.3	48.3	45.9	49.6	50.8	50.3	47.4	49.2	48.2	50.6	51.4	55.9	48.9	48.1	47.2	49.1	46.7	50.4	28.6	44.6	44	47.5	53	49.7
186	IT	D	2017-05-02	IT017991373773	404	2	2
187	IT	D	2017-05-02	IT017991373773	404	3	2								46.6	46.7	51.6	55.7	52.1	50.3	52.6	52.3	51	49.8	44.1	53.9	51.1	42.6	50.2	56.3	57.8	66.9	52.4	49.8	51.3	67.7	60.3	59	58.7	59.6	63.2	63	64.7	64.8	64.9	68.4	64.5	55	62.9
188	IT	D	2017-05-02	IT017991373774	405	2	1
189	IT	D	2017-05-02	IT017991373774	405	3	1								47.6	45.9	49.7	46.1	48.1	52.1	51.5	53.4	55.1	53.8	54.7	58.4	56	55.1	57.7	54.3	60.1	56.9	55.8	58.1	61.4	54.8	56.6	78.6	58.4	60.4	56	60.1	57.8	59.7	59.5	63.8	60.4	60.2	66.3
190	IT	D	2017-05-02	IT017991373778	409	2	1
191	IT	D	2017-05-02	IT017991373778	409	3	1								41.9	40.6	42.1	45.9	46.1	46.6	48.5	46.7	53.9	54.3	52.7	42.8	54.6	60.3	58.4	58.2	55	56.9	60.9	57.9	57	59.7	56.7	47.4	57.5	56.3	44.8	57.6	77.3	57.8	66.5	57.7	53.4	58.2	56.9
192	IT	D	2017-05-02	IT017991373779	411	2	2								34.7	37.5	38.4	37.9	42	40.5	36.3	41.7	45.1	42.7	43.5	44.5	42.9	47.3	43.7	44.7	45.5	45.7	45.9	48.2	45.4	46.1	48.2	50	46.4	49.1	47	42.9	44.9	42.1	42.5	45.5	46.6	44.7	53.1
193	IT	D	2017-05-02	IT017991373780	412	2	2
194	IT	D	2017-05-02	IT017991373780	412	3	2								36.1	38.6	36.8	50.5	52.2	39.1	53.8	44.4	51.3	54.4	54.2	54.1	52.3	53.2	52.6	66	59.8	60.8	58.7	63	61.5	49.6	50.7	58.4	48.7	60.9	67.8	58.6	63.4	65.5	61.6	61.9	51.1	62.5	65.4
195	IT	D	2017-05-02	IT017991373785	413	2	2
196	IT	D	2017-05-02	IT017991373785	413	3	2								35.2	35.9	32.8	38.1	39.5	32.3	36.4	36.5	38.5	35.3	35.6	35.8	40.2	40.4	42.3	39.9	44.4	43.4	45.2	45.2	43.8	45.7	48.2	48.2	46.3	44.5	50.3	48.8	52.4	52.2	52.5	48.6	38.6	50.1	46.9
197	IT	D	2017-05-02	IT017991373783	414	2	2
198	IT	D	2017-05-02	IT017991373784	415	2	2								46.7	48.5	48.3	50.7	49.5	48.6	53.1	56.7	37.4	51	53.1	49.1	47.6	50.6	56.6	52.5	52.6	52.7	55.9	53	49.5	62	51.9	54.7	55.3	53.2	44.6	54.2	52.4	55.5	55.9	55.2	57.4	60.2	55
199	IT	D	2017-05-02	IT017991373786	417	2	2
200	IT	D	2017-05-02	IT017991373786	417	3	2								37.2	36.7	34.6	36.2	36.8	38.9	40.6	39.5	39.1	43.8	41.9	39	43.1	45.5	35.3	42.6	45	37.9	40.9	41.4	45.4	41.9	42.2	43.7	56.8	42.2	44.4	48.3	41.4	47.1	48.7	46.4	49.7	47.5	47.2
201	IT	D	2017-05-02	IT017991373791	421	2	2
202	IT	D	2017-05-02	IT017991373791	421	3	2								45.6	49	50	50.4	45.8	45.1	42.5	41.9	42.8	42.6	42.5	46.9	48	49.5	48.7	54.5	56.1	55.1	50.4	59.3	55.9	57.5	53.5	55.8	57.2	60.3	59.1	59.6	56.4	58.8	63.2	62.9	63.4	60.8	59.3
203	IT	D	2017-05-02	IT017991373795	425	2	1								41.4	38.4	42.9	45.6	48.4	46.5	47.6	49	48	47.8	49.3	51.2	52.3	65.8	55.6	58.5	70	67.2	50.6	37.9	38.9	36.8	43.6	45.3	43.9	48.8	48.3	50.2	54.1	56.5	52.3	56.5	55.3	45.2	52.1
204	IT	D	2017-05-02	IT017991373797	427	2	1
205	IT	D	2017-05-02	IT017991373801	431	2	1
206	IT	D	2017-05-02	IT017991373801	431	3	1								38.2	40.6	42.4	36.9	45.9	46.4	45.7	47.8	46.8	48.2	49.4	46.4	45	50.7	50.4	49.6	48	44.3	38.4	47.3	48.1	51.9	50.5	53.8	50.8	51.7	52.2	43	51	43.3	51.4	50	47.6	45	59.6
207	IT	D	2017-05-02	IT017991373736	437	2	1
208	IT	D	2017-05-02	IT017991373737	438	2	2
209	IT	D	2017-05-02	IT017991373737	438	3	2														44.2	44.3	39.4	42.4	44.6	45.3	49	46.3	54.5	56	55.3	54.9	57.7	59.4	55.6	62.1	54.6	43.9	57.4	61.2	60.5	51.3	62.8	57	61.1	58.6	64.7	61.8	59.9
210	IT	D	2017-05-02	IT017991373738	440	2	2
211	IT	D	2017-05-02	IT017991373738	440	3	2								53.6	39.7	46	44.9	45.4	38.8	49.8	49.5	46.4	55.4	46.8	48.5	47.8	55.2	53.6	50.8	51.6	53.6	55.7	56.6	57.7	58.9	54.8	61.7	59.5	59.3	61.5	57.9	61	65.6	59.8	61.2	66.7	59.3	64.1
212	IT	D	2017-05-02	IT017991373739	441	2	2
213	IT	D	2017-05-02	IT017991373739	441	3	2								44.8	41.7	43	38.5	40	43.5	38.5	37	42.5	44.8	45.4	45.9	45.8	36.5	45.7	43.5	45.3	45.1	44.9	46.4	43.9	49	44.1	45.7	48.9	48.9	46.8	54.2	38.5	48.8	56.6	56.5	46.9	47.9	47.5
214	IT	D	2017-05-02	IT017991373740	442	2	2
215	IT	D	2017-05-02	IT017991373740	442	3	2								43	43.4	43.2	47.4	46.1	49.9	49.1	47.4	50.2	47.2	74.2	54.4	51.4	48	48.9	52.1	53.2	51.7	51.1	52.6	43.6	44.2	43.4	48.8	52.2	53.5	54.1	51.5	50.5	57.5	56.9	58.3	58.5	59.8	57.4
216	IT	D	2017-05-02	IT017991373741	443	2	2								41.4	42.1	45.2	45.7	46.5	45.9	50	49.2	50.6	43.8	47.4	50.3	49.2	50.4	55.4	51.3	51.7	55	56.8	56.6	58.5	57.5	55.1	59.4	56.9	56.7	54.2	58.4	57.2	57.9	58.4	60.9	59	61.8	57.3
217	IT	D	2017-05-02	IT017991433391	444	2	1
218	IT	D	2017-05-02	IT017991433393	446	2	1
219	IT	D	2017-05-02	IT017991433404	461	2	1
220	IT	D	2017-05-02	IT017991433404	461	3	1								31.6	36.4	33.9	35.3	39	35.8	37.7	48.7	40.2	46	52.7	43.1	45	43.7	44.6	41.8	41.2	43.5	37	41.8	43.6	46.6	44.8	47.8	46.4	46.8	46.1	50.3	50	46.8	49.3	52.3	51.7	45.8	52.2
221	IT	D	2017-05-02	IT017991433406	462	2	2								64.6	43	36	42.9	44.5	42.2	43	45.1	40.9	43.3	46.5	47.3	38.4	40.3	43.1	44	43.3	43.5	48.3	44.3	47.1	48.9	44.2	44.3	43.2	42.6	43.7	44.3	45.9	44.9	48.4	42.9	47	44.1	45.5
222	IT	D	2017-05-02	IT017991433414	471	2	1
223	IT	D	2017-05-02	IT017991433418	474	2	2								45.3	42.4	49.1	45.6	48.7	48.3	47.6	55.3	55.4	49	51.3	51.4	49.3	52.6	52.6	53	51.9	55.4	54.4	56.8	47.2	60.4	56.3	55.7	61.7	54.9	58.6	54	58.5	59.6	55.1	35	58.6	54.3	49.1
224	IT	D	2017-05-02	IT017991433416	475	2	2
225	IT	D	2017-05-02	IT017991433416	475	3	2								40.6	32.3	34.4	33.4	33.2	35	37.3	42.9	38.8	39.6	42.4	43.5	42.8	45.3	44.2	44.3	44	49.3	46.4	48	44.5	46.7	49.4	47.8	47.3	50.2	48.7	48.7	48.1	47.2	45.8	46.6	48	50.7	50.2
226	IT	D	2017-05-02	IT017991433417	476	2	1
227	IT	D	2017-05-02	IT017991433417	476	3	1								47.6	48.7	46.4	48.4	51.1	51	53.2	53.1	47.7	53.9	55.7	57.1	56.4	53.6	57.9	57.9	59.6	57.9	58.9	63.5	62.5	61.2	62.3	62	61.6	63.8	61.3	58.2	65.6	61.8	61.7	61.5	64.7	64.6	58
228	IT	D	2017-05-02	IT017991433425	483	2	1
229	IT	D	2017-05-02	IT017991433425	483	3	1								43.4	42.2	44.3	42.9	41.6	41.3	40.9	50.9	48.1	43	46.2	45	50.9	45.6	50.4	50.8	59.4	51.1	50.2	57	55.5	54.3	56.5	55.9	51	51.7	57.4	54.3	56.2	56.8	59.4	53.1	56.4	55.9	57.2
230	IT	D	2017-05-02	IT017991433426	485	2	1								41.9	41	37.8	41.4	45.6	40.8	45.3	44.7	45.4	46.7	43.2	41.9	48.1	46	36.2	50.1	42.6	51.5	49.9	52.7	52.8	53.7	50.8	52.2	50.6	42.1	53	53.6	54.2	51.1	54.3	53.8	50.7	51.8	55.2
231	IT	D	2017-05-02	IT017991433428	487	2	2								36.6	38	40.3	38.9	39.3	44.7	39.9	40.9	40.4	41.5	41.9	41.9	42.9	42.7	43.3	45.5	41.1	49.2	44.9	45.6	44.1	46.7	46.7	44.4	45.8	43	43.8	47.7	44.3	46.4	45.2	45.4	44.1	44.2	43.1
232	IT	D	2017-05-02	IT017991433430	489	2	1
233	IT	D	2017-05-02	IT017991433430	489	3	1								39.5	38.2	40.2	40.3	40.9	52.2	51.7	53.2	53.3	51.7	54.3	53.9	51.6	48.6	50.6	62.4	63.8	58.8	64.9	68.4	27.8	24.4	45.3	52.5	37.3	56.1	53.6	58.1	56.9	59.7	60.1	62.9	65.6	61.2	62.5
234	IT	D	2017-05-02	IT017991433431	490	2	1								32.8	34.5	38.2	42.6	38.6	42.2	39.2	40.4	39.7	20.6	44.4	40.5	49.2	42.6	41.2	53.2	51.5	49.2	50	49.1	47.7	48.5	44.8	46.4	50.4	50	53.1	52.9	50.4	46.9	51.7	51.7	45	51.8	52.7
235	IT	D	2017-05-02	IT017991433433	492	2	2
236	IT	D	2017-05-02	IT017991433433	492	3	2								35.8	42.7	41.7	44.4	38.7	47.8	48.6	47.7	52.1	48.7	54.7	51.9	52.7	52.3	53.6	54.7	54.7	56.9	57.7	58.1	57	59.4
237	IT	D	2017-05-02	IT017991433434	493	2	2								39.4	36.3	37.5	45	44.2	43.6	43.7	45.6	45.1	49.3	45.4	49.7	45.4	47.1	46.9	46.1	46.5	56.3	49.1	50.5	50.3	49.2	47.9	42.6	50.8	52.2	53	49.9	40.1	45.1	47.4	39.5	53	51.1	53.3
238	IT	D	2017-05-02	IT017991433435	494	2	1
239	IT	D	2017-05-02	IT017991433436	495	2	1								36.6	39.1	44.6	40.5	40.4	42.3	44.9	44	44.8	40.8	46.2	39.8	38.9	39.6	37.7	37.6	41.4	36.8	39.2	39.9	44.9	40.8	47.7	43.9	47.1	50.2	49.7	50	48.5	53.2	52.1	46.6	44.2	51.9	48.4
240	IT	D	2017-05-02	IT017991433437	496	2	2								41.8	43.9	47.3	45.9	46.9	47.2	54.8	53	53.5	49.3	49.8	51.1	54.6	55.4	62.2	58.5	53	50	48.3	51.8	49.6	52.2	44.3	51.3	53	44.4	47.6	47.6	48.2	47.3	47.8	41.5	45.9	50.3	43.1
241	IT	D	2017-05-02	IT017991433439	498	2	1
242	IT	D	2017-05-02	IT017991433439	498	3	1								43.4	46.1	46.6	47.5	46.7	47.6	45.6	45.7	49.4	52.1	53.7	55.1	59.8	50	53.3	56.6	57.8	58.4	57.2	57	55	53.9	49.1	48.3	45.2	46.3	45.9	41.8	25.6	26.4	23.4	30.7	14.2	13.1
243	IT	D	2017-05-02	IT017991433440	499	2	1								47.6	47.5	74.2	49	50.2	52.7	55.1	50.1	52.5	50.7	53.1	52.6	52.1	47.3	41.5	45.4	53.2	53.5	53.8	57.2	52.3	54.8	52.3	53.1	42.7	54.2	52.2	55	52.4	53	54.4	52	56	54	52.1
244	IT	D	2017-05-02	IT017991442601	500	2	1
245	IT	D	2017-05-02	IT017991442601	500	3	1								37.1	39.3	41.7	39.8	41.8	39.7	44.2	45.9	44.8	46.3	45.8	48.4	51.7	48	50.1	47.1	51.5	54.2	52.9	50.9	50.6	47.7	50.5	50.8	48.3	50.1	53.6	55.9	55.1	61.7	55	55.5	54.8	55.9	56.6
246	IT	D	2017-05-02	IT017991442603	502	2	2
247	IT	D	2017-05-02	IT017991442604	505	2	1									39.1	38.5	40.1	40.4	37.9	39.5	45.8	41.7	46.7	47	48.2	49.5	45.6	48	44.3	48.2	49.1	51	50.1	50.4	53.1	48.6	49.2	50.8	49.7	51.7	49.1	55.6	53.9	50.2	48.6	47.1	44.3	49
248	IT	D	2017-05-02	IT017991442605	506	2	2								25.3	27.7	30.7	34	30.3	32.5	31.4	31	32.1	31	33.9	33.1	33.4	36	37.2	17.7	36.1	36.6	38.3	44.1	44.2	37.9	39.7	38.7	42.2	43	38	36.5	39.7	38.1	40	39.3	41	39.6	39.6
249	IT	D	2017-05-02	IT017991442606	507	2	1								52.4	50.8	48.9	53.7	55.4	51.5	53.1	55.6	58.7	56.3	55.7	57.9	60.4	62.7	61	61.5	60.8	64.6	61	61.2	57.9	65.4	35.2	60.5	59.9	73.4	59.4	59	57.5	67.1	62.4	58.8	60	59.8	61.2
250	IT	D	2017-05-02	IT017991442609	511	2	2
251	IT	D	2017-05-02	IT017991442609	511	3	2								41	45	34.2	45.7	44	40.6	43.5	46.8	44.7	48.4	47.2	44.4	48.3	47.8	53.3	42.9	49.1	52.8	44.6	55.8	52	52.1	47	53.3	51.3	58	50	48.6	52.9	51.6	57.7	52.6	68.6	67.9	65.4
252	IT	D	2017-05-02	IT017991442611	513	2	2
253	IT	D	2017-05-02	IT017991442612	514	2	1
254	IT	D	2017-05-02	IT017991442612	514	3	1								42.3	43.9	43.5	43.1	45.9	48.9	48.3	52.8	51.2	52.6	56.3	57.5	51.6	56.3	53.8	53.9	53.4	56.5	57	59.8	58.9	58.6	72	60.8	61.4	57.2	59.9	62.9	65.7	62.9	64.5	63.4	62.5	56.6	52.8
255	IT	D	2017-05-02	IT017991442613	515	2	2								32.3	33.8	33.1	34.7	35.4	35.9	37.5	39.8	38.5	40	41.5	40	37.5	42.9	43.6	41.3	39.2	45.3	44.1	42.9	45.1	46.9	71	48.2	44.3	42.7	44.9	47.4	43.3	42.2	42.1	43.4	41.5	44.8	47.4
256	IT	D	2017-05-02	IT017991442619	521	2	1																												53	54.8	54.1	55.6	53.5	54.9	62	57.2	56.7	51.6	57.3	56.6	57.5	55.7	58.6
257	IT	D	2017-05-02	IT017991442621	525	2	1													47.9	52.8	52.3	52.4	51.3	53.3	52.4	53.5	52.8	52.9	49.8	54.1	54.1	56.7	58.2	58.4	57	59.7	58.5	62.3	60.6	63.4	64	59	64.6	65.5	67.2	64.4	75.8	63.6
258	IT	D	2017-05-02	IT017991442621	525	3	1								23.4	22.1	24	26.4	24.9	28.1	29.7	33	15.3	29	32.9	32	45.7	24.9	29.6	32.7	36	37.6	38.1	37.5	35.7	37.7	38.3	39.3	43.6	49.2	42.6	42.5	41.7	40.6	39.6	41.2	44.1	41.4	40
259	IT	D	2017-05-02	IT017991442623	527	2	2								45.4	45.3	44.2	49.8	48.5	47.8	50.5	47	41.4	42.6	50	45.4	48.5	76	52.6	51.2	53	50.4	45.2	53.7	53.5	43.5	55.2	57.9	42.5	58.4	58.4	58.7	53.2	57.8	58.4	56.8	55.4	54.7	56.5
260	IT	D	2017-05-02	IT017991442624	528	2	1								41.8	47	43.2	47.3	44.1	48.8	49.7	47.1	48.4	49.1	48.1	48.4	44.9	49.4	54.5	52.5	50.6	53	51.9	52.4	58	47.1	49.6	59.5	53.2	39.1	62.9	52.6	54.9	55.1	55.2	55.5	52.3	56.2	54.8
261	IT	D	2017-05-02	IT017991442626	529	2	2																											52.1	50.3	50.8	40.7	46.6	49.2	51.9	48.3	53.5	52.5	49.7	46.8	50.5	51.3	48.7	50.9
262	IT	D	2017-05-02	IT017991442625	530	2	2								33.9	34.3	26.3	33.2	36.6	33.6	35.6	37.6	38.5	39.2	38.8	40.4	49.2	38.6	40.3	40.3	42.4	40.1	41	39.3	35.9	42.1	31.1	31.6	38.6	38.8	33.8	38	36.6	39.9	43.3	42.5	41.6	34.4	39.1
263	IT	D	2017-05-02	IT017991442631	535	2	1								31.7	30.3	30.7	31.7	34.6	35.3	36.2	38.9	38.9	38.3	42.6	38.9	34.7	40.9	40.3	41.5	40.8	36.1	41.7	37.3	50.3	43.2	48.5	42.1	43.9	41.7	40.6	38.9	43.5	43.7	40.4	44.1	45.8	47.1	43.8
264	IT	D	2017-05-02	IT017991442633	537	2	1								46.9	44.9	48.5	50.4	38.9	46.1	51.2	49.9	45.3	51.2	51.3	50	53	48.3	47.7	42	61.1	43.9	34.6	47.2	53.4	51.2	53	52	52.7	52.4	51.7	53.8	45.7	58.9	46.8	51.4	52.7	51.3	45.4
265	IT	D	2017-05-02	IT017991442634	538	2	2								42.9	42.6	45.8	42.8	42.3	42	35.3	40.3	41.7	51.1	47	52	50.9	50.2	78.3	56	54.3	53.5	51.6	58.4	54.6	63.2	53.5	55.6	52.5	56.2	59.2	56.4	58.9	53.5	56.3	56.5	59.6	57.3	61.9
266	IT	D	2017-05-02	IT017991442635	539	1	2								38.1	29.9	29.1	40	41.5	45.4	41.4	38.9	36.2	35.3	39.8	37.7	46	40.8	38.3	40.1	40.8	42.8	45	43.7	47.6	47.4	46.8	47.6	50.3	46.3	48.6	53.4	49.9	48.9	49.8	43	46.6	55.3	48
267	IT	D	2017-05-02	IT017991442640	547	1	2								46.1	42.2	48.6	47.4	43.4	48.4	47.9	51.9	54.5	47.7	52	51.6	51	52.3	53.8	52.3	56.4	54.1	54.6	56.2	53.7	54	55.6	36.3	55.6	56.7	49.7	54.1	52.3	59.5	53.4	55.1	51.9	58.4	54.5
268	IT	D	2017-05-02	IT017991442651	551	1	2
269	IT	D	2017-05-02	IT017991442651	551	2	2								33.2	37.8	33.8	31.4	37.4	38.9	42.6	42.4	45.6	43	57.6	42.2	42.5	43.3	40.4	49.7	49.4	49.8	44.2	47.4	53.9	45.6	47.3	49.6	49.6	40.2	51.3	45.7	49.1	47.8	54.1	50.3	51.4	47.7	59.5
270	IT	D	2017-05-02	IT017991442652	552	1	1
271	IT	D	2017-05-02	IT017991442652	552	2	1								31.5	31.1	31.3	35.5	35.2	34.8	40	36.6	37.5	37	36.7	34.3	35.3	37.2	29.9	31.2	33	37.1	39	45.1	26.6	31.6	36.1	34.2	38.6	47.7	39.9	35.8	38.8	39.7	37.7	43.1	41.4	44.8	43.9
272	IT	D	2017-05-02	IT017991442653	553	2	2								36.2	30.9	26.4	33.6	40.9	41.7	42.7	46.4	43.7	45.1	46.8	46.4	41.5	50.1	48.8	49.6	50.5	50.6	52.1	54.5	50.7	53.3	54.7	53.8	53.1	53.3	48.5	51.3	50.7	57.8	55.5	57.3	58	51.4	55.8
273	IT	D	2017-05-02	IT017991442654	555	2	2								39.8	39.6	47.2	45	50.3	50.1	56.7	55.3	29.7	60.7	49.5	53.4	49.1	57.4	59.7	56.1	57.2	55.2	62.6	54.2	56.9	60.2	53.9	56.3	57	45.5	58.5	48	54.6	65.5	56.3	59.8	50.3	56.2	55
274	IT	D	2017-05-02	IT017991442655	556	1	1
275	IT	D	2017-05-02	IT017991442656	558	2	1								43	40.5	46.3	42.3	41.5	43.1	44.4	23.1	44.6	46.1	44.4	46.7	49.5	52.9	55.1	49.6	49.7	46	49.8	48.8	51	46.5	50	46.6	49.2	51.5	49.8	49.2	51	44.6	49.3	48.4	45.7	48	49.8
276	IT	D	2017-05-02	IT017991442657	559	2	1								35	33.1	36.4	36.9	36.1	38.3	37.1	38.3	36.1	38.1	44.7	41.8	34.4	40.7	40.2	37.5	41.9	38.7	48.1	39.2	39.5	42	45.4	40	44.4	46.9	43.6	45.2	38.7	36.7	35.1	41.5	42.1	42.9	44.6
277	IT	D	2017-05-02	IT017991442668	564	1	1
278	IT	D	2017-05-02	IT017991442668	564	2	1								34.6	35.6	38.5	40.9	37.9	39.8	42.6	44.2	41.2	41.7	41.5	44.6	43.2	41.4	45.3	43.6	45.6	42.1	44.5	42.9	41.5	36.9	41.9	43.2	44.9	32.7	46.9	43.8	42.5	46	44	36.3	43.6	42.5	45.3
279	IT	D	2017-05-02	IT017990629271	565	7	2
280	IT	D	2017-05-02	IT017991442669	566	1	1
281	IT	D	2017-05-02	IT017991442669	566	2	1								55.7	60.8	61.5	63.1	64.4	65.1	67.3	63.8	71.8	70.3	66.3	69.7	66.1	50.6	71.4	75.9	74.3	66.3	70.1	74.5	63	67.8	74.7	73.1	81.5	78.6	71.7	86.2	72.4	76.4	80.1	69.1	64.1	62.2	67
282	IT	D	2017-05-02	IT017991442670	567	2	1								24.5	24.6	25.9	33.2	25.1	25.6	25.2	26.1	27.7	26.8	28.1	17.4	25.1	25.3	28.6	29.4	29.4	32	30.9	33.5	34.8	32.8	32.5	34.1	33.2	32.5	33.4	35.1	34.5	32	35.1	35.7	36.8	37.2	36
283	IT	D	2017-05-02	IT017991442671	568	1	2																																							30.1	31	29.7	31.5
284	IT	D	2017-05-02	IT017991442672	570	1	1
285	IT	D	2017-05-02	IT017991442672	570	2	1								38.4	44	46.3	45.3	48.3	49.2	45	47.2	48.7	50.2	49.3	50	51.7	47.9	51.7	54.8	52.8	51.8	39.9	51.4	54.3	53.4	53.7	60.2	53.9	54.9	56.7	56	57.5	54.5	64.3	61.1	46.5	53.2	51.9
286	IT	D	2017-05-02	IT017991442674	572	2	2								32.9	31.5	35.8	36.9	38.4	35.7	39.9	38.2	37.9	42.9	39.6	42	42.3	42.7	43.1	44.5	47.8	46.5	45.7	47.4	40.5	44.9	45.3	43.8	43.4	44.8	44.5	42.3	43.1	44.1	43.9	44.8	42.1	46.4	45.3
287	IT	D	2017-05-02	IT017991442682	573	1	2
288	IT	D	2017-05-02	IT017991442682	573	2	2								31.7	33.6	37.7	36.7	40.5	40	36.5	38.5	37.9	44.6	38.9	40.7	41.9	39.9	37.2	38	39.5	42.2	42.6	43.9	39.4	43.1	42.1	45.3	41.7	44.7	40.5	42.1	45.6	45.2	46.4	45.5	44.9	43.6	43.2
289	IT	D	2017-05-02	IT017991373781	574	1	1
290	IT	D	2017-05-02	IT017991373781	574	2	1								43.2	42.3	46.1	46	50.1	49.7	42.2	42.6	41.4	47.8	43	41.4	48	52.5	51.8	53.4	52.9	54.8	50.3	42.9	56.9	54.9	54.3	61.1	54.4	51.9	53.9	65	61.5	54.3	57.6	56.9	56.8	57.4	59.2
291	IT	D	2017-05-02	IT017991442681	575	1	1
292	IT	D	2017-05-02	IT017991442681	575	2	1								34.7	33.8	24.1	37.6	40.1	45.1	51.7	54.7	51.1	50.4	56.6	54.1	48.9	46.6	50.1	48.1	52.4	53.4	52.1	50	53.2	44.6	54.8	37	49.5	55.3	51	39.8	53.4	58.4	56.5	55.3	57.2	62.8	56.2
293	IT	D	2017-05-02	IT017991442685	577	1	1
294	IT	D	2017-05-02	IT017991442685	577	2	1								30	27.6	33	34.8	34.3	33.5	35.3	34.7	35.5	36.8	37.4	36.2	36.9	35.1	39	39.9	35.1	36.1	39.6	37.1	36.1	38.5	35.9	36.1	34.7	38.1	36.4	44.8	36.4	37.9	39	38.8	38.2	34.4	37.7
295	IT	D	2017-05-02	IT017991442688	580	1	2
296	IT	D	2017-05-02	IT017991442688	580	2	2								39	31.1	36.2	35.2	42.6	39.3	40.9	39.6	43.3	39.1	41.6	40.3	39.3	38.6	47.2	41.6	43.3	42.1	40.4	46	46.7	45.2	50.5	38.6	46.9	41.2	37.1	39.1	42.5	48.2	44.3	38.5	45.6	47.6	47.3
297	IT	D	2017-05-02	IT017991543621	585	1	2
298	IT	D	2017-05-02	IT017991543621	585	2	2								27.7	18.4	39.8	44.1	21.2		42.8	45.6	43.9	46.4	23.1	25		23.8	23.9	23.7	47.5	49.7	49.5	50.7	54.2	51.5	50.5	50	52.7	49	50.9	52.7	53.4	51.9	47.2	51.7	49.5	47.7	49.6
299	IT	D	2017-05-02	IT017991543625	589	1	1
300	IT	D	2017-05-02	IT017991543625	589	2	1								38.8	41.2	40.7	18.5	44.3	43.9	44.5	44.5	47.8	48.2	48.8	47.5	47.5	49.2	51.4	50.6	48	40.9	49	49.5	51.9	49.2	49.2	50.4	50.4	49.5	50.5	48.4	51.5	53.4	48.1	52.4	55.6	51.7	51.2
301	IT	D	2017-05-02	IT017991543626	590	2	1								32.7	32	34.4	34.7	38.1	36.7	37.3	36.6	38.1	37	38.1	39	39.1	39.3	48.4	41.1	40	40.8	40.9	45.1	42.1	41.7	43.2	43.2	43.2	44.3	43.6	46.5	42.3	42.3	46.5	44.5	45.2	57	39.2
302	IT	D	2017-05-02	IT017991543627	592	1	2
303	IT	D	2017-05-02	IT017991543627	592	2	2								40.3	35.3	38.1	41.4	45.2	42.4	44.5	31.1	46.4	45.6	43.2	47.2	45.1	45.3	45.2	48.6	49.2	50.7	50.2	49.9	44.7	48.6	48.2	49.8	44.6	49.5	45	43.6	44.4	47.2	44.4	44.5	46.9	44.7	46.6
304	IT	D	2017-05-02	IT017991543642	602	1	1
305	IT	D	2017-05-02	IT017991543642	602	2	1								41	41.1	41.5	43.1	43.8	43.2	43.2	39.9	43.5	43.2	40.2	45.3	45	43.1	34.7	45	41.5	45.8	40.1	47.6	50.6	47.6	49	50.6	51.8	43.1	50.2	48.7	50	50	48.9	48.9	52.6	50.7	51.7
306	IT	D	2017-05-02	IT017991543650	605	1	2
307	IT	D	2017-05-02	IT017991543650	605	2	2								37	37.6	37.9	37.3	40.5	39.3	39.4	41.2	41.5	39.9	41.4	20.7	41.5	43.5	23.3	42.9	45.2	42.5	45.5	46.9	45.1	48.9	47.9	46.9	47.2	46.5	46.9	43.2	47	35	49.3	50.2	44.4	49.6	47.9
308	IT	D	2017-05-02	IT017991543647	607	1	2
309	IT	D	2017-05-02	IT017991543647	607	2	2								33.4	29.4	39.4	44.6	41.3	40.3	21.7	49	45.1	40.6	37.3	17.1	41.6	21.5	40	38	43.4	45.1	42.9	43.2	45.6	39.6	47.7	46.6	44.8	43.7	44.3	47.8	47.5	45.2	45.5	48.2	46.7	41.1	44.8
310	IT	D	2017-05-02	IT017991543648	608	1	1
311	IT	D	2017-05-02	IT017991543648	608	2	1								44.4	42.7	42.9	43.6	44.6	44.5	47.8	47.7	49.9	53.2	48.3	51	49.4	45.3	51.7	56.8	52.6	50.1	38.9	50.4	51.1	45.7	43.3	53.3	54.8	54.3	50.4	56.5	55.2	58.7	56.2	52.3	50.3	52.9	50.8
312	IT	D	2017-05-02	IT017991543658	611	1	1
313	IT	D	2017-05-02	IT017991543658	611	2	1								38.3	40	44.7	45.1	47.4	47.7	48.2	49.4	49.5	49.6	49.1	49.6	52.4	52.3	47.1	53.3	51.3	53.4	55.9	54.3	53.4	57.4	55.8	58.8	60.9	56.8	54	59.7	52.1	50.6	42.5	56.5	57.4	59.9	57.2
314	IT	D	2017-05-02	IT017991543662	618	1	2
315	IT	D	2017-05-02	IT017991543662	618	2	2								34.7	40.6	37.6	40.6	39.9	43	40.1	35.1	48.9	37.3	42.4	47.5	47.5	44.2	44	43.7	46.9	47.7	44												50.2	49.7	51	50.2	49.8
316	IT	D	2017-05-02	IT017991543667	623	1	1
317	IT	D	2017-05-02	IT017991543667	623	2	1								28.6	32.3	34.5	37.3	37.3	38.6	40.3	42.2	36	40.2	43.1	41.6	42.6	41.3	43	43	41.9	44.4	43.3	44.8	43.7	42.7	48.2	44.3	46.1	45.3	46.6	44.8	47	47.2	49.7	47	46.6	55.2	46.1
318	IT	D	2017-05-02	IT017991543675	628	1	2																																							37.3	34	34.4	35.2
319	IT	D	2017-05-02	IT017991543679	634	1	2
320	IT	D	2017-05-02	IT017991543679	634	2	2								26.6	28.9	29.8	31	30.1	29.4	31.3	37.6	38.8	34.2	37.5	40.4	44	40.8	42.4	43.8	35.5	42.8	39.8	42.3	45.2	45.2	44.9	44.3	36.8	37.9	39.7	44.7	46.3	47.6	44.1	49	42.3	51	46
321	IT	D	2017-05-02	IT017991543680	635	1	2
322	IT	D	2017-05-02	IT017991543681	637	1	2
323	IT	D	2017-05-02	IT017991543682	640	1	2
324	IT	D	2017-05-02	IT017991543682	640	2	2								30.4	35.4	32.6	34.5	38.1	39	38.5	42.5	38.7	39.4	38.7	37.2	36.9	40.4	39.6	41.1	43.5	39.8	48	45.3	47	50.9	49.4	47	49.4	44.3	48.7	53.3	40.6	50.4	53.8	55	51.3	53.5	51.7
325	IT	D	2017-05-02	IT017991543683	642	1	1
326	IT	D	2017-05-02	IT017991543684	643	1	2
327	IT	D	2017-05-02	IT017991543684	643	2	2								38.3	43.1	41.4	43.8	41.5	42.9	42.6	46.2	43.6	45.1	43.9	24.6	45.8	46	49.1	47.7	50.1	45	46.9	46.6	51.3	46.9	49.5	51.2	51.1	49.6	49	49.6	49.2	50.2	48.8	50.1	51.8	52.2	44.7
328	IT	D	2017-05-02	IT017991543686	645	1	1
329	IT	D	2017-05-02	IT017991543687	646	1	2
330	IT	D	2017-05-02	IT017991543687	646	2	2								36.3	41.3	45.1	44.9	47.3	48.9	48.1	54	49.8	53.5	59	53.8	49.6	51.6	52.8	53	53.9	57.7	56.9	56.6	54	54.8	58.1	59.7	54.1	53.3	55.3	55	57.1	54.2	56.3	57.3	57.3	53.4	50.5
331	IT	D	2017-05-02	IT017991543708	652	1	2
332	IT	D	2017-05-02	IT017991543708	652	2	2								12.6	28.2	29.9	30.1	31	35	34.2	34.9	37.6	43.3	37.4	32.7	44.1	40.6	36.6	37.4	38.9	37	37.2	40.4	38.8	39	43.2	44.5	43	44.9	35.1	39.5	45.5	42.7	44.3	44.3	40.8	46	42.4
333	IT	D	2017-05-02	IT017991543710	654	1	2								31	33.9	33.8	34.4	34.5	34.8	35.9	34.8	34.4	34.9	36.1	34.9	34.6	37.5	36.4	37.8	37.8	38.2	39.7	40.5	38.7	37.2	38.1	40.1	39.8	40.8	41.7	40.8	41.8	39.9	41.1	39	32.9	35.7	34.2
334	IT	D	2017-05-02	IT017991543712	656	1	2
335	IT	D	2017-05-02	IT017991543713	657	1	1
336	IT	D	2017-05-02	IT017991543713	657	2	1								24.8	32.4	31.1	33.1	33.2	32.4	31.7	36.7	36.4	36.1	35.5	38.2	39.8	37.3	39.3	42.5	43.4	41.5	47.7	40.2	47.6	43.7	45.1	48.1	43.6	44.4	45.5	37.5	43.1	46.7	47.3	45.4	44.2	46.7	51.6
337	IT	D	2017-05-02	IT017991543714	658	1	2
338	IT	D	2017-05-02	IT017991543714	658	2	2								35.5	38.4	37.2	40.2	38	40.8	39.3	37.1	43.9	41.2	43.1	43.2	44	47.3	41.3	39.2	39.5	42.8	43.3	42	43.3	50.7	38.5	45.7	46.6	49.4	49.9	45.1	50.6	47	45.2	47.1	48.7	47.4	46.3
339	IT	D	2017-05-02	IT017991543715	659	1	2
340	IT	D	2017-05-02	IT017991543715	659	2	2								46.8	47.6	49.2	51.9	47.3	51.5	52.4	51.9	53.2	59.6	51.5	56.9	53.6	55.7	57.7	55.5	60	57.4	53.5	57.9	58.6	61.8	56.9	56.4	62.9	61.8	61.6	60.8	58.3	59.5	65	63.2	63.9	67.6	51.7
341	IT	D	2017-05-02	IT017991543716	660	1	1
342	IT	D	2017-05-02	IT017991543716	660	2	1								41.7	42.8	44.6	34.4	37.1	42.2	46.4	45.6	45.4	48.1	43.5	40.7	44.5	50.4	50.7	45.8	48.6	50.2	51.8	52.4	50.3	51	48.2	52.7	47.5	54.7	48.4	52	47.9	53.5	55.9	50	50.2	55.7	59.6
343	IT	D	2017-05-02	IT017991543717	661	1	2
344	IT	D	2017-05-02	IT017991543717	661	2	2								28	32.3	27.2	34.4	35.4	38.2	33.8	37.1	40.5	36.3	39.6	38.1	41.5	34.9	32.7	37.1	35.1	35.9	40.5	41.8	40.7	39.1	38.8	40.3	44.1	42.7	43.6	40.9	44.3	43.5	46	49.3	41.3	43.3	41.2
345	IT	D	2017-05-02	IT017991543718	662	1	2
346	IT	D	2017-05-02	IT017991543718	662	2	2								34.2	36.8	37.8	38.8	33.1	40.5	39.6	40.2	38.8	39.1	41.1	42.2	47.2	45.7	43.3	46.4	42.2	46.4	48.6	42.6	41.8	46	47.1	45.8	42.2	49	49.9	39.9	47.4	51.6	47.7	43.7	45.7	46.1	41.8
347	IT	D	2017-05-02	IT017991543720	664	1	1
348	IT	D	2017-05-02	IT017991543722	667	1	2
349	IT	D	2017-05-02	IT017991543722	667	2	2								42.7	41.8	43.3	43.9	45.5	43.4	45.1	45.5	43.3	46.4	49	44.9	45.5	50.1	47.7	53.4	47.7	45.6	44.9	46.8	48.5	44.6	47.6	48.4	49.4	48.8	50	50.1	48.1	51.8	50.7	49.4	48.4	50.9	50.5
350	IT	D	2017-05-02	IT017991543738	668	1	1
351	IT	D	2017-05-02	IT017991543738	668	2	1								30.4	36	37	36.7	32.4	40.4	47.1	41.9	46.3	47.6	49.1	50.1	50.1	49.9	48.9	49.4	52.8	51	51.6	53.7	55.7	51.9	51.8	53.4	55.2	54.9	55.5	54.4	54	44.5	57.9	55.3	52.2	54.4	58
352	IT	D	2017-05-02	IT017991543739	669	1	2
353	IT	D	2017-05-02	IT017991543739	669	2	2								34.5	36	39.1	39.4	36.7	41	40.1	38.2	35.2	36.8	39.5	42.9	41.2	42.3	42.9	44.2	46.8	53.1	47	43.3	41.7	46.8	42.5	47.8	45.6	50	46.5	50.3	51.8	43.8	56.7	51.3	41.5	52.7	47.3
354	IT	D	2017-05-02	IT017991543740	670	1	2
355	IT	D	2017-05-02	IT017991543741	671	1	1								28	26.9	29.8	25	28	31.1	32.2	32	34.9	36.3	34.1	33.2	34.8	35.7	17.3	32.2	34.6	33.4	31.3	33.6	36.9	35.9	37.3	36.8	38.5	37.3	36.4	38.5	38.8	36.5	37.5	37.1	39.1	38.8	36.6
356	IT	D	2017-05-02	IT017991543742	672	1	2															32.3	31.9	33.3	33.5	34.1	35.8	35.7	35.8	35.5	35.4	36.9	36	36	36.3	36.5	38.9	38.4	36.7	38.7	38
357	IT	D	2017-05-02	IT017991543743	673	1	1
358	IT	D	2017-05-02	IT017991543743	673	2	1																		55.9	52.8	54.6	53.9	59.2	53.8	57.9	58.5	59.7	59.6	63.1	62.3	60.5	60.8	61.1	67.4	61.4	63.1	61.5	66.4	63.6	63.5	63.4	64	63.9
359	IT	D	2017-05-02	IT017991543744	674	1	2
360	IT	D	2017-05-02	IT017991543744	674	2	2								37	39	37.4	35.7	40.1	39	41.8	40.8	40.2	42.8	43.9	44.5	45	40.4	47.4	41.3	44	41	40	40.9	43.1	45.5	45.4	41.9	48.8	50.5	41.3	46.4	47.3	46.9	46.2	45.6	43.7	47.9	42.9
361	IT	D	2017-05-02	IT017991543746	676	1	2								27.3	26.4	28.3	29.7	29.1	29.5	29.6	31.6	32.2	31.6	32.8	30.4	30.9	30.1	31.2	33.8	31.6	30.9	33.1	33	30.3	33.6	34.5	33.3	35.9	34.9	34.7	35.1	33.4	33.2	34.1	34.3	35.6	35.5	33.2
362	IT	D	2017-05-02	IT017991543745	678	1	2
363	IT	D	2017-05-02	IT017991543745	678	2	2								36.2	37.8	36.5	38.8	40.5	42.1	39.1	40.2	43.9	47.2	42.7	42.6	44.5	44.6	42.7	43.6	45.8	46.4	45.8	44.1	46.8	48	45.7	43.4	47.8	48	43.1	54.6	48.2	46.5	49	48.1	49.6	46.2	49
364	IT	D	2017-05-02	IT017991543747	679	1	1
365	IT	D	2017-05-02	IT017991543747	679	2	1								33.2	34.6	32.1	31.3	34.3	35.2	38.1	36	37.7	39.2	39	39.7	43.1	41.6	42.6	41.6	42.5	40.1	46.3	40.3	47.5	45.2	50.8	47.3	46.2	46.6	46.6	45.5	47.9	46.1	44.9	44.6	51.6	48.4	45.6
366	IT	D	2017-05-02	IT017991543748	680	1	2
367	IT	D	2017-05-02	IT017991543748	680	2	2								34.9	34.8	36.8	38.2	43.6	43.3	43.8	49.1	45.3	46.5	43.8	44.6	45.2	40.4	38.1	31.7	39.5	44.6	43.8	46.8	44	49.7	49.1	52.6	49.7	46.7	51.3	36.8	39.2	48	53.2	47.8	49.6	48.6	55.7
368	IT	D	2017-05-02	IT017991600212	682	1	2
369	IT	D	2017-05-02	IT017991600212	682	2	2								30	31.9	33.3	35.2	34.4	37.5	35.6	34.6	34.3	37.7	38	39.5	42.3	41.2	45.5	44.5	43.2	42.2	42.8	47.4	44.3	45.3	44.3	45	47.5	48.3	48.2	47.9	45.2	45.1	24.4	47	46.4	45.2	41.6
370	IT	D	2017-05-02	IT017991600211	683	1	1
371	IT	D	2017-05-02	IT017991600211	683	2	1								36.2	40.9	47.1	43.4	44	43.9	44.2	44.8	47.4	48.7	46	47.9	45	52.9	49.9	52.6	50	47.9	49	52.5	52.6	50.2	51.7	52.9	51.2	50.2	54.1	53.7	38.4	55
372	IT	D	2017-05-02	IT017991600213	685	1	2
373	IT	D	2017-05-02	IT017991600215	687	1	1																					35.1	34.1	35.3	35.1	36.2	34.3	36	35.8	34.8	35.4	33.9	33.9	35.9	34.9	36.6	36.4	35.6	34.1	37.5	34.2	35.5	34.7
374	IT	D	2017-05-02	IT017991600214	688	1	1								27.7	32.7	26.5	27.5	29.5	28.1	28.1	33.8	30.6	30.1	30.1	30.5	28.8	31.9	38.3	31.4	32.8	31.9	26.5	32.1	27.2	33.1	34.1	36.9	32.8	35.4	37.3	33.4	33.9	33.3	33.9	35.1	35.7	38.6	37.7
375	IT	D	2017-05-02	IT017991600217	690	1	2								31.1	30.6	32.2	32.6	33	33.8	35.9	34.8	34.6	36.1	37.2	35.9	38.1	38	38.4	38	38.4	39.6	39.8	37.4	37.9	39	40.7	40	40.1	39.1	40.3	41.1	40.1	42.2	40.7	42	41.6	41.3	39.3
376	IT	D	2017-05-02	IT017991600218	691	1	1
377	IT	D	2017-05-02	IT017991600218	691	2	1								29.2	34.3	33.7	43.7	37.5	41.1	40.3	41.9	42.5	41.6	42.1	42.2	45.2	36.8	46.2	43.5	47.9	47.6	46.7	41.4	45.2	33.4	37.8	44.2	47.2	42.9	41	39.6	46.7	43.3	44.8	51.6	46.9	46.8	52.7
378	IT	D	2017-05-02	IT017991600220	693	1	2
379	IT	D	2017-05-02	IT017991600221	695	1	2
380	IT	D	2017-05-02	IT017991600222	696	1	2
381	IT	D	2017-05-02	IT017991600223	697	1	1								30.4	32.1	32.5	34	32.9	39.1	37	37.4	37.4	37.8	40.6	39.4	41.1	37.8	40.4	40.4	37.4	40	39.5	41.7	40.5	40.7	39.2	41.5	41.8	41.4	42.8	39.6	39.2	41.9	42.8	42.8	43.5	39.8	39.7
382	IT	D	2017-05-02	IT017991600229	698	1	1								31.3	33.9	33.9	31.7	30.7	34	33.6	34.4	34.2	35.8	36.7	35.6	36.1	37.3	36.8	38	40.3	38.1	39.5	38.6	43.1	39.2	36.9	38.8	39.3	39.7	39.9	42	42.2	40.5	36.3	38.2	41.2	41.8	41.6
383	IT	D	2017-05-02	IT017991600231	700	1	2
384	IT	D	2017-05-02	IT017991600231	700	2	2								40.7	43.9	46.8	45.1	45.9	48.6	48.2	52.6	51.2	52.1	50.1	50	46.5	49.2	51.6	50.3	54.2	47.7	50.4	50.7	49.5	49.6	48.3	49	51.7	52.4	53.3	50.8	53.4	60.5	45.7	59.2	51.5	51.8	52.4
385	IT	D	2017-05-02	IT017991600224	702	1	1																							33	32	31.3	30.4	31.2	29.2	32.5	34.3	31.5	28.2	28.5	30.3	30.6	34	31.1	30.9	34.1	31.6	33.6	33.6
386	IT	D	2017-05-02	IT017991600254	703	1	2
387	IT	D	2017-05-02	IT017991600254	703	2	2								30.6	38.1	33.2	34.3	37.3	35.7	36.8	34.8	44	40.2	35.2	42.1	36.8	35.4	37.5	38.1	38.2	41.5	40.4	36.4	38.3	33.7	39.1	45.3	46.8	43.5	43.1	44.3	43.2	51.1	42.9	44	43.2	46.6	45.2
388	IT	D	2017-05-02	IT017991600255	704	1	1
389	IT	D	2017-05-02	IT017991600255	704	2	1								33.4	31.7	33.9	35.5	36.4	35.6	38.8	38.1	36.5	37.4	39.8	38.8	37.6	40.3	42.5	42.7	42.3	42	44.9	52.7	48.4	46.6	51.1	55.2	50.7	50.7	44.8	45.6	45.7	50.3	49.7	51.1	46.4	47.3	47.1
390	IT	D	2017-05-02	IT017991600256	705	1	1
391	IT	D	2017-05-02	IT017990804394	706	6	1
392	IT	D	2017-05-02	IT017991600282	707	1	2
393	IT	D	2017-05-02	IT017991600282	707	2	2								23.3	27.1	31	28.5	32.7	32.1	34.7	35.3	35.9	43.2	36.8	38.2	40.9	42.2	42.3	41.1	45	44.5	41.9	43	47.2	48.9	44.4	42.3	49.1	44.6	41.8	44.2	45.6	46.9	47.2	47.3	40	35.3	48.5
394	IT	D	2017-05-02	IT017990804396	708	5	2
395	IT	D	2017-05-02	IT017990804396	708	6	2								21.1	24.6	24.3	24.9	24.1	26.6	25.9	25.6	28.5	24	26.8	27.3	25.1	26.5	30.5	28.1	29.6	31.2	30.2	32.2	30.3	33.4	40	31.1	31.9	30.6	31.8	33.4	33.8	30.2	30.6	34.2	33.3	37.1	34.3
396	IT	D	2017-05-02	IT017991600257	709	1	2								29.4	29.7	29.9	36.2	32.3	33.7	34.4	34	35.6	33.6	35.5	35.1	34.4	35.3	36.3	36.2	34.6	34.9	35.7	40.9	39.2	18.2	40.2	38.7	38.2	38.7	38.3	38.2	40.4	36.2	38.5	37.5	38.3	38.3	51.2
397	IT	D	2017-05-02	IT017991600283	710	1	1																												35.3	35.4	32.5	33.4	34.6	31.4	34.7	34.8	38.1	36.3	36.4	34.6	35.4	37.4	35.2
398	IT	D	2017-05-02	IT017991600284	711	1	1																																				33.6	31	30.1	31.4	33.7	31.4	32.9
399	IT	D	2017-05-02	IT017991600284	711	2	1								20.1	35.2	40.8	40.8	42.1	42.5	32.2	41.6	46.6	46.4	47.7	46.8	49.1	44.8	46	39.2	23.9	47.8	48.2	41.8	48.3	48.5	50.2	49.3	50.5	51.6	44.9	48.6	49.9	49.3	56.1	49.2	52.1	49.1	55.3
400	IT	D	2017-05-02	IT017991600285	712	1	2																																								36.5	36	39
401	IT	D	2017-05-02	IT017991600287	714	1	1																																								29.4	30.4	31.1
402	IT	D	2017-05-02	IT017991600286	716	1	1								24.3	22.1	23.8	24	22.9	24.9	27.7	23.7	27.9	24.9	24.3	22.9	24.8	24.9	28	27.2	25.4	27.6	26.1	27.6	28.2	29.4	30.9
403	IT	D	2017-05-02	IT017991600288	717	1	2								29.8	29.6	31.1	29.9	30.7	31	29.7	30.5	32.4	31.4	33.7	30.5	35.1	32.8	33.3	34.6	34	35.2	34.8	34.5	48	34.9	34.4	36.1	33.1	33.9	35.1	36.4	34.7	33.6	34.3	35.5	35.9	35.3	41.6
404	IT	D	2017-05-02	IT017991600301	719	1	1								28.9	29.5	28.3	29.8	30.2	30.8	31.6	30.5	31.6	31.5	31	33.1		31.2	31.4	35	31.2	31.8	32.1	33	33.5	32.1	32.1	28.6	32.7	32	24.3	27.2	27.4	32.1	30.7	30.5	35.1	33.4	33
405	IT	D	2017-05-02	IT017991600289	720	1	2								23.3	24.8	24.9	25	25.7	26.7	27.6	29	27.8	27.8	29.3	29.4	27.1	23.7	29.4	27.7	30.3	29.5	31.7	30.4	29.8	32.5	32	31.1	29.3	29.5	32.1	30.8	31.4	31.4	30.6	34.9	33.1	36.4	30.4
406	IT	D	2017-05-02	IT017991600300	721	1	1								16.2	16.4	17.5	14.9	16.4	19.2	17.6	20.1	18.4	19.3	17.9	20.6	21.2	32.1	20.2	19.4	20.4	24.2	21.5	12.8	24.8	28	25.8	22.6	22.5	22.4	23.8	23.9	44.4	27.8	23.4	25.1	23	23.5	22.6
407	IT	D	2017-05-02	IT017991600302	722	1	1								21.8	21.8	22.4	22.2	23	25	25.3	25.7	26.2	27.7	26	27.8	26.8	27.8	26.9	27.1	29.4	28.6	26.6	29.5	30.3	30.3	30.8	32.4	33.2	29.9	32	31.3	31.7	32	30.9	32.9	33.1	32.3	31.2
408	IT	D	2017-05-02	IT017991600303	723	2	1								24.5	23.9	24.1	24.1	25	25.8	26.8	26.5	27.1	25.6	26.4	25.3	25.7	28.4	34.2	29.7	30.1	29.3	30.3	31.9	29.2	28.3	30.1	28.8	34	32	32.2	32.4	32.1	31.5	30.6	32.9	30.8	32.8	30.4
409	IT	D	2017-05-02	IT017991600304	724	1	2								21.8	25	27.1	24.6	25.1	24.3	25.6	24.6	26.2	26	27.2	24.9	26.7	26.3	26.6	26.5	36.3	26.7	27.6	28	28.3	28.1	29.6	27.7	26.9	28.3	28.2	29	28.7	29.4	25.8	28.6	30.2	28.4	27.4
410	IT	D	2017-05-02	IT017991600305	725	1	2								29.3	30.2	29.7	33	33.1	31.7	33.4	32.8	31.8	34.2	38.1	34.8	33.9	36.8	37.5	36.4	33.7	36.3	39.7	37.4	34.6	37.2	37.9	37.7	33.6	38.3	35	36.1	37.3	33.7	29.7	42.7	35.3	37.5	37.5
411	IT	D	2017-05-02	IT017991600306	726	2	1															28.3	27.6	13.8	29.5	29.9	30	42.7	28.8	31.3	30.3	28.1	30.6	29.5	32.1	31.3	30.6	30.3	30.7	32.5	31.1	35.1	32.6	31.5	33	32.7	53.5	31.7	32
412	IT	D	2017-05-02	IT017991600308	728	1	2								22.6	27	25.7	27.3	29.2	29.8	31.2	31.5	32.8	30.3	30.7	31	30.6	31.5	30.7	31.4	31.1	29.5	31.3	29.7	30	32.2	32	32.5	32.7	32.7	33.2	34.1	32.1	32.7	34.4	31.1	33.9	34.7	36.7
413	IT	D	2017-05-02	IT017991600309	729	1	2								26.7	27.2	15.2	12.6	28	27.9	27.4	26.3	25.6	27.3	24.5	27	29.6	17.3	29.9	32.2	34.1	32.5	28.4	29.2	28.5	31.6	33.3	32	34.3	33	33.8	24.7	32.9	35.4	36.1	35.4	36.8	36.9	35.9
414	IT	D	2017-05-02	IT017991600310	731	1	2								27.8	27.5	26.2	27.6	29	27.9	27.6	27.7	29.9	29.1	29.5	28.4	30.6	31.4	29.9	28.9	32.4	39.5	31.2	30.8	32.1	33.1	32.8	34.2	31.2	31	32	32.1	32.9	28.1	38.3	34	32.9	35.2	33.4
416	IT	D	2017-05-02	IT017991600314	733	1	1															27.1	28.5	29.9	28.9	29.7	30.1	31.9	29	30.2	31.9	31.4	32.4	30.9	32.1	33.4	32.4	32.9	31.1	32.1	30.5	31.5	29.9	32.5	33	32.7	55.3	32.9	31.6
417	IT	D	2017-05-02	IT017991600315	734	1	1								24.2	23.7	27.3	27.5	28.3	35.2	27.2	29.2	29.1	30.3	34.6	28	28.5	28	32.5	26	29	31.5	30.2	42.1	32.4	32.4	32	25.9	25.5	23.8	27.7	31.6	43.6	33.9	31.3	35.1	28.2	31.2	32.7
418	IT	D	2017-05-02	IT017991600311	735	1	1
419	IT	D	2017-05-02	IT017991600311	735	2	1								26.9	27.6	29.5	29.6	33.3	40.7	36.1	38.5	19.8	39.9	46	42.6	41.1	44.2	44.8	40	43.1	42.2	47.9	41.7	44.9	44.1	46.6	42.9	46.4	46	46.8	48.4	48	47.3	49.6	48.7	47.5	47.7	45.7
420	IT	D	2017-05-02	IT017991600312	736	1	1								25.2	24.8	28.3	26.5	26.7	28.3	25.8	24.5	20.5	21.1	14	26.4	25.3	30.4	28.5	27.2	30.3	42	30.1	30.3	30.3	30.4	29.2	30.9	32.3	30.2	31.3	31.3	31.7	33	32.5	31.3	34.8	32.8	34.3
421	IT	D	2017-05-02	IT017991600316	737	1	2								20	18.6	21.1	23.1	23.9	25.9	26.7	24.7	27.2	28.9	29.6	33.3	30.3	16.4	30.9	31.7	31.4	32.8	32.8	31.6	33.6	31.3	34.2	33.8	33	33.9	35.2	33.3	33.1	33.5	33.5	33.3	33.1	33.6	32.6
422	IT	D	2017-05-02	IT017991600329	741	1	1								30.5	28.8	31.3	30.4	28.7	32	24.8	24.7	23.4	21	28.8	28	29.9	40.6	30.4	33.4	31.5	32.5	31.8	16.5	16.6	33.7	36.4	33.9	35.3	34.6	30.6	33.2	31.8	25.8	40.4	35.1	35.2	32.2	34.3
423	IT	D	2017-05-02	IT017991600332	745	1	2								16.7	16.6	18.1	19.1	19.5	18.1	21.2	22.2	23.3	19.6	22.7	23.3	26	35.5	25.8	25.9	26.1	26.6	28.2	29.3	28.5	27.9	28.1	28.9	29.2	28.8	15.5	31.2	28.9	27.5	21.1	30.1	28.8	30.1	30.4
424	IT	D	2017-05-02	IT017990801676	747	6	2									29.9	30.9	33.4	32.4	34.1	35	36.8	39.9	39.2	39.9	39.3	34.5	38.3	39.4	38.5	42.4	44.3	44.1	44.8	45.1	48	44.6	49	45.8	35.5	46.6	48.5	47.3	48	51.3	42.2	50.9	51	51.1
425	IT	D	2017-05-02	IT017991600333	748	1	1
426	IT	D	2017-05-02	IT017991600333	748	2	1								34.7	35	32.2	17.5	34.1	35.4	34.2	34.4	15.9	14	16.6	13.1	29.1	30.7	28.8	16.9	29.7	33.2	40.6	40.4	37.1	40.6	41.9	43	42.7	40.8	40.5	42.9	39.5	40.4	40.3	40.4	40	41	40.1
427	IT	D	2017-05-02	IT017991600336	750	1	1								23.3	23.2	25.4	23.5	24.1	24.7	26.2	25.4	25.5	27	28.1	29.7	28.8	29.2	28.1	32.2	30.6	30.1	30.2	31.5	29	29.9	29.1	32.3	31.6	30.5	32	32	13.6	32.2	29.3	27.2	28.5	33	33.5
428	IT	D	2017-05-02	IT017991600335	752	1	1								30.2	23.9	21.3	25.8	15.7	26	26.2	27.8	29	28	29.3	28	28.2	31.8	30	31.1	30.7	15.1	29.4	31.8	29.9	27.5	31.2	29.6	30.5	30.3	32.6	31.9	31.5	31.4	33.4	30.3	14.6	30.9	31.5
429	IT	D	2017-05-02	IT017991600338	753	1	2								27.5	28.4	31.6	31	29.5	32.3	30.8	32.2	32.1	17.1	32.4	30.6	30.5	33.9	17.2	33.9	36.6	36.3	16.7	36.6	33.5	36.3	33.3	35.4	34.4	35.5	34.5	33.7	33.8	34.5	36.2	36.9	36.1	36.2	37.4
430	IT	D	2017-05-02	IT017991600348	754	1	1								21.2	22	22.1	23	23.7	24.8	26.6	25.2	25.7	26.6	14.8	27.1	27.7	28	29	29.1	31.6	29.4	30	31.2	32.5	31.6	31.4	32.5	32.4	29.8	30	31.4	30.7	31.2	32.2	33	28.6	26.5	32.6
431	IT	D	2017-05-02	IT017991600337	755	1	2								24.6	23.7	24	25.5	25.5	24	26.9	27.9	26.7	28	29.6	26.8	28.5	29.9	31.4	30.8	31.4	31.3	47	31.9	31.3	32	33.5	33.4	30.9	36.2	32.2	37.1	33.4	34	18	33.5	34.2	35.6	33.3
432	IT	D	2017-05-02	IT017991600349	756	1	2								23.2	23.1	23	24.3	23.8	24.2	23.8	26.8	26.5	23.9	25.1	26.6	46.4	26.2	31	29.9	27.1	27.8	34.7	28.5	29.3	30.9	26.4	22	27.4	30.7	29.1	30.3	30.8	30.2	31	32.7	31.5	28.7	29.4
433	IT	D	2017-05-02	IT017991600350	757	1	1								28.1	30.6	27.9	30.7	29.3	27.8	29	29.1	29	30.9	29.3	31.5	32.1	31.9	30.8	30.6	30.6	33.4	32.2	32.4	35.1	33.2	32.7	35.5	33.3	31.4	35.4	35.5	34.7	35.3	34.5	35	32.4	35.5	31.1
434	IT	D	2017-05-02	IT017991600351	760	1	1								30.7	29.9	31.1	30.3	30.2	33.6	33.5	33.6	34.8	33.6	37	35.5	35.2	35.4	33.5	33.5	32.6	32.4	32.6	31.3	33.6	35.4	32.6	33.1	31.9	33	34.6	33.5	29.5	32.9	33.8	32.8	34.7	38.1	36.4
435	IT	D	2017-05-02	IT017991648261	761	1	1								28.6	28.1	27.5	27.2	30.4	29.3	30.4	28.8	30.1	29.6	29.4	29.1	28.7	13.6	14.2	29.9	30.8	28.4	27.4	27.6	27.8	27.7	26.4	27.2	28.3	32.6	29.1	29.7	30.7	28.2	30.4	30.2	30.2	31.5	36.9
436	IT	D	2017-05-02	IT017991648254	764	1	2								21.1	23	23.7	22	21.2	11.2	21.5	22.7	23.7	23.9	23.2	23.7	33.8	26	26.7	32.2	26.5	26.9	32.1	27.2	26.4	30.4	40.3	33.8	30.4	26.4	28.4	29.4	27.2	29	23.1	28.4	28.9	30.7	30.3
437	IT	D	2017-05-02	IT017991648255	766	1	1								24.9	27.9	27.6	27	27.2	27.1	28.3	27.2	28.8	28.2	28.6	29.1	29.4	30.5	29.7	30.7	31.8	31.6	31	30.2	32.9	31.7	31.4	30.4	31.9	33	31	30.4	32	32	32.7	31.1	30.6	33.4	32.2
438	IT	D	2017-05-02	IT017991648257	767	1	1								25	23.8	25.5	25.8	26	25.9	27.9	25.3	27.6	27.5	27.5	26.8	29.4	28.6	28.2	30.2	32.2	31.3	32.8	31.7	31.8	31.3	32.6	32.2	29.9	26.7	33.5	32.3	34.1	33.3	33.1	32.2	29.6	33.2	32.5
439	IT	D	2017-05-02	IT017991648258	769	1	2								28.8	28.4	29.6	29.5	29	28.5	30.3	32.1	15.6	30.1	28.3		16	17.2	17.8	16.8	34.1	32.8	33.2	33.1	34.9	34.4	34.4	36.4	34.2	35.1	34.1	37.1	18.1	35	40.9	41.6	33.2	36.8	35.7
440	IT	D	2017-05-02	IT017991648259	771	1	2								11.9	29.2	28.9	30.2	29.3	30.7	32.6	31.8	32.4	31.4	30.8	31.8	33	34.1	32.4	33.9	36.6	35.2	35.2	40.2	36.7	34.7	35.4	36.5	34	39.2	38	32.6	60.1	37.2	41.6	34.8	37.8	37.8	40.9
441	IT	D	2017-05-02	IT017991648268	772	1	1								22.5	24.6	25.6	14.1	12.2	14.1	14.2	12.6	15.1	28.5	31.1	30.9	33	36.8	31.3	31	31.2	32.3	31.2	33.1	31	31.4	31.6	34.2	33.6	34.7	33	35.2	32	32.4	34.8	32.6	33.1	33.8	29.5
442	IT	D	2017-05-02	IT017991648260	773	1	1								23.5	21.8	28.1	24.6	35.4	26.5	27.7	27.9	28.6	27.4	28.3	29.8	31	14.3	30.8	31.4	32.5	31	31.7	30.1	31.8	31.6	31.4	30.4	30.2	31.1	30.2	31	32.4	33.7	32.6	32.6	33.6	33.7	33
443	IT	D	2017-05-02	IT017991648262	774	1	1										23.2	24.8	25.1	25.6	26.2	26.7	25.5	36.3	27.9	36.6	27.8	29.7	28.8	29.5	30.4	30.1	30.2	31.2	32.6	30.9	31	31	32.3	31.2	31.2	34.7	32.8	31.4	32.5	32	29.1	30.7	32.3
444	IT	D	2017-05-02	IT017991648269	775	1	2								28	28.5	28.4	30.1	30.4	28.2	31	28.9	29.2	31.1	31.5	30.9	30	30.7	32	32.2	16.5	33.1	32.6	30.9	33.7	33.9	31.8	33.9	35.9	32.7	34.5	34.3	34	38.2	33	33.6	35	33.8	35.6
445	IT	D	2017-05-02	IT017991648270	776	1	1								23.5	12.1	26.3	26.4	32.9	27.7	26.9	29.5	29.3	27.9	30	28.8	28.5	33.1	40.6	30.7	30.1	30.8	30.3	33.2	26.8	30.2	31.7	31.4	31.2	30.7	31.5	30.2	31.4	32.4	33.2	28.6	30.3	32.2	29.6
446	IT	D	2017-05-02	IT017991648271	778	1	2								26.4	28.4	26.3	30.3	31.1	31.7	31.5	32.9	33.2	31.2	31.8	33.5	34.5	36.7	33.3	35.5	37.1	35	34.8	37.9	36.6	36.4	35.9	36.4	37.6	35.2	36.9	38.5	36.6	47.9	36.9	39.4	38.7	36.7	38
447	IT	D	2017-05-02	IT017991648272	779	1	2								28.9	30.8	30.8	31.6	26.3	29.4	33.7	28.5	28.5	28.2	34.5	29.6	29.6	34.2	32.5	34.5	34.6	35.9	36.2	35.3	38	32.5	36.4	35.9	34.1	34.2	36.4	37.1	24.6	30.3	34.6	33.3	33.3	36.5	33.7
448	IT	D	2017-05-02	IT017991648276	780	1	1																		24.3	25.2	12	26.7	28.4	41.6	27.9	31.5	31.3	32.8	30.1	30.7	15.4	30.7	31	31.2	31.9	30.3	31.4	31.6	30.6	34.4	31.4	32.5	31.9
449	IT	D	2017-05-02	IT017991648273	781	1	2								24.8	25.1	27.5	27.4	30.2	27.2	30.6	30.5	32.7	29.8	15.2	32	35.1	34.9	34.1	33.3	32.3	32.7	31.9	34.4	33.6	32.7	35.4	34.8	36.4	36.4	32	33.6	34.5	35	32.8	34.5	50.6	36.5	35.9
450	IT	D	2017-05-02	IT017991648274	782	1	2								20.4	23.4	24.6	23.6	24.6	25.4	24.9	24.8	25.3	28.4	28.5	28	28.7	29.8	29.6	28	30.6	25.9	29.3	24.8	25.6	28	27.6	30.8	30.2	29	31.2	31.6	27.2	29.7	31.1	31.6	31.3	33.2	30.1
451	IT	D	2017-05-02	IT017991648277	783	1	1								28.4	29.6	31.5	32.1	31.4	34.2	33.6	37.8	35.6	35.7	32.1	35.1	37.9	38.5	36.3	39.1	29.8	37.6	38.9	37.7	40.1	36.5	38	39	40.7	41	42.9	39.4	42.5	41	41.1	43.2	43.9	45.1	36.7
452	IT	D	2017-05-02	IT017991648278	785	1	2								26.8	28.4	27.8	29.5	29.6	36.9	31.1	31.4	32.6	32.2	31	33.3	30.6	32.7	31.3	32	31.9	32.5	32.9	33.6	32.9	36.3	35.6	35.5	39.3	39.4	32.9	37.3	40.1	33.7	37	37	37.1	37.3	37.3
453	IT	D	2017-05-02	IT017991648279	786	1	2								19.9	22.1	22.4	22.1	22.7	22.3	22.5	22.9	24.9	20.4	23.9	23.9	22.5	24.2	24.8	26.4	25.9	25.3	25.2	24.3	27.5	22.7	18.1	26.5	32.3	28.3	28.9	26.8	26.6	26.8	27.8	25.8	25	25.9	29
454	IT	D	2017-05-02	IT017991648280	787	1	1								21.2	25.3	23.9	24.9	24.3	26.7	27.8	25.9	30	24.5	25.3	27.9	29.6	29.7	30.4	31.2	30.4	32.3	31.3	32.7	32.5	33.1	34.1	33.2	33.3	33.2	35.9	35.8	34.7	34	31.6	34.1	34.4	45.9	35.9
455	IT	D	2017-05-02	IT017991648281	789	1	1										20.1	0.2	16.2	22.4	20.2	22	22.5	22.2		22.3	24.5	22.3	24.4	23.4	25.6	25.2	24.9	25	26.9	27.6	28.3	26.9	26.1	27.3	15.5	27.9	28.9	28	29.6	27.7	28.2	29.9	30.5
456	IT	D	2017-05-02	IT017991648282	790	1	2								19.3												28.8	29.7	29.1	28.6	27.9	34.3	29.7	31.1	31.5	31.2	31.3	30.6	39.5	34.4	32.4	35.2	34.9	33.7	35.6	34.6	42.1	32.6	36.4
457	IT	D	2017-05-02	IT017991648283	791	1	1								15.9	21.8	19	20.5	18.4	18	20.4	24.6	23.6	23.8	25.1	26.1	26	25.2	26.9	28	28.7	28.2	29.5	29.2	30.6	31.6	29.9	43.7	30.7	31.9	30.4	30.3	31.1	29.5	29.8	30.1	31	29.9	34.1
458	IT	D	2017-05-02	IT017991648284	792	1	1															27.7	26.1	27.5	28.6	27.4	43.8	67.7	57.4	44.4	44	29.5	35	29.4	32.8	29.9	32.7	31.2	33.3	30.9	32.3	33.9	30.3	33.3	33.3	31.8	37	34.2	31
459	IT	D	2017-05-02	IT017991648286	793	1	2														22.9	26.4	22.8	24.2	24.3	26.6	25.2	26.5	26.9	25.8	26.9	27.8	26.8	30.7	28.2	27.5	27.1	27.7	26.5	26.8	27.4	28.1	28.6	30.2	29.8	29.1	28.5	29.9	30.1
460	IT	D	2017-05-02	IT017991648287	796	1	2								25.5	26.9	28.1	26.6	28.1	28.4	27.4	28.3	29	25	28.5	28	28.1	24.1	31.9	29.1	28.2	31.3	29.4	21.7	27.4	29.3	25.7	27.3	31.8	31.2	30.1	31.9	31.6	32.6	33.5	32.1	33.6	33.4	34
461	IT	D	2017-05-02	IT017991648288	799	1	2								24.1	25.7	22.9	28.2	27.9	28.7	29.2	28.1	29.8	30.7	31.5	31.6	29.8	31.5	33.9	33.9	32.6	31.5	34.4	33.2	31.6	33.5	35.1	35.6	35	36	35.6	34.3	36.7	34.1	34.2	40.3	36.1	33.8	34.9
462	IT	D	2017-05-02	IT017991648289	800	1	1								25	28.8	27.1	29.1	29.4	29.4	29.5	29.7	32.5	32.1	32.7	32.4	33.2	31.1	35.3	34.3	33.9	34.5	34	34	34.9	36	42.4	36.2	36.6	34.8	37.7	44.7	42.4	38.5	35.8	38	36.8	38.1	37.9
463	IT	D	2017-05-02	IT017991648296	801	1	2								24.2	25.4	26.5	26.6	27.8	28.1	27.6	28.4	30.7	33.3	29.4	28.9	29	31	34.3	32.1	30.9	16.9	31.9	32.4	32.8	32.6	33	32.7	32.8	31.4	32.5	31	31.1	35.5	32.2	35.2	32.2	36.4	33.6
464	IT	D	2017-05-02	IT017991648297	803	1	2								24.8	26.4	22.9	28.8	29.4	30.9	16.5	31.8	31.4	38.8	35.3	33	28.3	34.1	42.8	35.3	36.3	35.8	37.8	28.9	17.7	37.4	38.1	36.6	35.5	37.8	37.7	39.2	44.5	38.8	37.9	20.2	39.3	40.1	38.2
465	IT	D	2017-05-02	IT017991648299	804	1	1								26.1	29.2	27.8	29.6	29.2	28.4	29.3	31	30	31.4	30.9	32.9	25	26.3	27.8	29.7	32.5	33.5	32.1	33.8	34.6	31.5	34	35.3	31.7	33.8	33.5	36.3	34.7	34.5	17.6	35.3	36.7	35.8	35.6
466	IT	D	2017-05-02	IT017991648301	806	1	2								21.9	23.7	21.1	11.2	23.1	23.6	25.7	22.6	25.5	24	25.8	27.7	27.1	29.2	27.4	27.6	26.5	28.3	37.2	28.4	29.7	30.3	29.2	29	29.7	30.5	30.4	30.1	30.2	30.2	30.2	28.6	24.7	38.8	33.2
467	IT	D	2017-05-02	IT017991648302	807	1	2								24.4	24.5	21.7	24.8	24.5	24.6	26.4	26.7	24.9	27.6	26.9	13.6	26.9	27.6	27.6	28.6	28.7	30.2	29.5	31.5	31.4	31.1	32.3	32.5	32.1	32.2	31.8	34.8	32.3	28.9	33.2	31.5	29.4	34.1	33.8
468	IT	D	2017-05-02	IT017991648318	808	1	1								23.2	23.2	10.1	24.9	25.3	26.3	26.9	28.3	26.7	30.4	28.3	28.2	29.1	29.1	28.6	30.2	29.9	30	32.7	28.1	14.6	26.7	29.5	31	32.3	30.1	31.6	29.9	32.9	31.3	32.6	32.8	33.8	26	31.8
469	IT	D	2017-05-02	IT017991648319	809	1	2								29.8	28.7	30.3	32	34	33.9	33.9	33.6	36.1	34.9	37.8	20.4	37.2	37.2	39.1	37.4	44.3	38.3	40.4	19.7	41.9	39.5	45.9	44.1	39.9	40.1	42.2	40.8	40.4	40.8	40.2	40.7	40.4	42.4	41.9
470	IT	D	2017-05-02	IT017991648320	810	1	1								27.9	29	28.3	25.7	33.3	29.2	31.8	28.5	30.5	31.2	31.1	31.5	32.6	33.8	33.6	33.5	32.1	34.4	34.1	33.4	35.7	32.5	33.8	32.3	34.2	33.3	33.9	33.6	32.3	35.7	35.1	33.7	34.5	35.9	36.7
471	IT	D	2017-05-02	IT017991648321	811	1	2								22.8	21.8	22.8	24	25.6	22.2	25.9	32	24.4	24.9	25.3	26.3	32.9	27.8	28.9	27.7	29.2	26.9	31.1	27.4	27.2	29.8	29.2	30.4	29.4	30.4	31.9	31.7	34.6	31	32.2	38.3	33.2	30.8	31
472	IT	D	2017-05-02	IT017991648322	813	1	1								17.6	19.5	19.3	16.3	16.7	18	20.8	20.7	20.5	22.6	20.7	20.9	19.4	20.6	20.2	23.6	23.8	20.3	29	25.9	23.2	22.9	29.4	27.4	26.3	27.8	39.3	26.8	15.7	28.5	26.2	31	26.4	35.4	27
473	IT	D	2017-05-02	IT017991648323	814	1	2								31.7	24.9	26.2	29.6	28.8	29.3	29.3	30.6	37.5	31.4	32.6	32.4	33.7	34.6	34.3	34.6	34.1	34.8	35.7	37	37.5	38.9	38	51	38.4	39	39.9	39.4	39.9	40.8	41.9	42.6	40.2	43.2	42.8
474	IT	D	2017-05-02	IT017991648325	815	1	2								20.4	21.5	18.4	22	22.8	22.7	23.8	22.6	24.2	23.8	25.8	23.2	24.6	25.8	25.1	25.1	27.4	26.8	30	26.8	28.1	29.2	27.5	28.8	33.3	27.6	28.6	29.1	30.7	28.9	30.6	29.8	28.6	27.2	30.4
475	IT	D	2017-05-02	IT017991648324	816	1	1								28.4	29.9	32.7	28.3	25.8	22.1	27.6	28.2	26.7	28.2	37.2	36	43.7	32.7	27.1	26.2	28.5	23.8	30.4	30.7	28.8	28.6	30.5	26.3	29.7	29.9	16.6
476	IT	D	2017-05-02	IT017991648326	817	1	2								22	23.1	22	25.7	25.4	33.2	35.7	26.2	26.3	23.7	24.8	27.2	27.6	27.6	27.7	28	37.8	29.1	29.2	29.6	27.9	29.9	28.9	29.1	28.5	29.1	28.8	30.1	21.7	28.3	30.5
477	IT	D	2017-05-02	IT017991648328	818	1	2								24.9	25.9	25.6	27.5	25.4	26.5	27	29.2	29.8	30.2	32.4	31.1	32.6	32.7	32.4	34.2	33.7	34.5	36.5	34.3	36.2	34.9	32.3	35.7	38.8	35.8	35.3	36.8	36.6	38.2	38.9	36	38.6	34.5	36.5
478	IT	D	2017-05-02	IT017991648327	819	1	2								16.6	16	17.2	18.2	17.6	18.6	31.4	18.7	19.9	32.2	20.1	26.6	20.9	37.4	21.5	10.6	23	26.3	22.6	22.6	22.5	22.3	23.3	26.2	24.4	49.8	23.4	29.8	23.8	23.8	31.7	24.9	24.4	24.8	25.4
479	IT	D	2017-05-02	IT017990904685	820	5	1
480	IT	D	2017-05-02	IT017990904685	820	6	1								35.6	41.3	41.4	41.9	37.7	42.5	43.6	44.8	48.7	48.9	50.2	45.3	48.6	47.3	50.2	48	49.3	50.6	64.8	53.2	50.9	52.4	53.6	54.7	56.1	52	53.3	50.7	47.2	42.4	42.6	49	47.3	50.8	54.6
481	IT	D	2017-05-02	IT017990904687	821	4	1
482	IT	D	2017-05-02	IT017991648329	822	1	2								24.2	28.8	27.4	27	29.5	28.9	29.9	31.1	30.4	31.4	31.8	28.2	28.1	29.1	29.1	30.2	30.1	31.8	30.5	28.3	26.1	28.8	30.6	30.4	30.7	29.4	32.1	30.5	34.4	32.2	32	32.1	32.4	30.9	31.1
483	IT	D	2017-05-02	IT017991648336	824	1	1								26.8	25.3	28.2	29.2	26.5	28.6	29.3	30.5	32.6	31.1	32.2	29.3	31.4	30.3	33.5	32.3	32.2	31.7	28.6	30.2	33	34.8	32.6	34.4	34.9	34	35.4	38.8	34.4	36.7	35.3	47.8	38.3	37.4	36.3
484	IT	D	2017-05-02	IT017991648337	826	1	1								25.7	29.8	30.5	29.2	30.6	31.3	33.8	32.8	33.6	35.3	35.4	34.7	35.8	34.6	35.1	35.7	36.3	36.9	34.5	34.7	36.9	33.2	32	32.5	39.7	35.1	17.6	12.4	39.9	39.8	40.5	40.1	42	39.1	41.4
485	IT	D	2017-05-02	IT017991648338	827	1	2								7.2	15.2	21.4	8.7	19.3	19.7	21.2	10.1	20.5	22.1	16.8	19.1	18.5	17.8	9.5	18.9	21.2	22.1	26.4	22.1	20.9	11.7	22.7	23.6	23.7	23.3	22.3	22.7	22.9	24.2	24.2	24.2	24.3	25.6	12.1
486	IT	D	2017-05-02	IT017991648339	828	1	2								22.4	24.1	19.5	12.8	20	10.3	20.9	21.9	21.7	25.9	27	27.5	27.9	31.1	29.6	31.5	32.2	30.5	16.7	31.1	33.1	35.7	32.8	32.8	29.8	35.1	33.8	35.8	35.3	34.9	34.6	32.3	37.3	33.7	34.6
487	IT	D	2017-05-02	IT017991648340	830	1	1								26.8	33.1	30.3	31.9	29.9	32.8	33.3	35.5	19.9	33	4	34.1	35.3	35.7	36.1	39.5	27.5	40.8	37.7	37.9	38.3	38.1	35.4	38.5	29.4	38.7	42.5	39.9	41.3	44.2	44.8	41.4	38.5	45.1	43.4
488	IT	D	2017-05-02	IT017990904695	831	5	1
489	IT	D	2017-05-02	IT017991648341	832	1	1								33.9	33	34.5	33.7	35	37.2	39.2	39.5	38.5	39.1	38.9	38.5	38.4	40.9	35.5	34.6	34.2	37.3	41	39	40.5	41	41.4	37.8	43.7	42.5	42.6	43.3	43.9	45.8	60.3	41.6	44.2	44.6	45.4
490	IT	D	2017-05-02	IT017991648342	834	1	1								19.7	21.6	21.6	22.8	19.9	23.8	21.6	26.9	18.7	26	32.3	26.1	47.8	27.7	27.7	27.7	27.2	25.3	26.7	26.5	26.7	26.4	40.5	33.1	28.7	28.5	28.1	27.7	28.6	15.7
491	IT	D	2017-05-02	IT017991648359	835	1	1								33.2	33.5	34.9	38	35.7	36.1	40.2	38.2	40.4	35.8	31.7	35	36.3	38.1	37.4	37.2	39.6	38.6	38.6	40.9	44.8	40.4	42	44.3	41.7	42.4	43.5	42.9	43.5	44.2	39.5	44.1	45.4	41.5	44.2
492	IT	D	2017-05-02	IT017991648360	836	1	1								20.5	18.3	21.5	22.2	21	22.4	24.1	21.9	22.8	23.6	27.6	23.9	24.4	24.7	25.4	27.6	26.4	28.6	27.8	29.2	29.5	30	27.9	31.3	29.2	36	28.8	28.2	28.5	29.5	30.1	31.8	30.7	30	29.7
493	IT	D	2017-05-02	IT017991648361	837	1	2								15.9	17.4	16.4	18.9	19.8	21	21.3	22	22.3	22.6	23.2	23.9	20.9	19.1	22.7	22.6	24.5	24.3	23.8	25.6	23.9	23.4	24.3	24.3	26.1	26.4	28.6	25.4	28	27.2	27.5	26.7	30.5	24.9	29.6
494	IT	D	2017-05-02	IT017991648362	838	1	1								22	22.8	24.1	24.4	25.4	24.2	28.4	28	27.5	25.9	30.6	34.1	30.4	30.8	30	32.7	32.9	32.4	34	34.3	49.6	43.3	34.8	36	37.6	35.5	32.8	37	35.4	36.1	33.6	38.6	37	36.7	37.1
495	IT	D	2017-05-02	IT017991648363	840	1	1								22	22.5	23.6	23.6	25.6	24.8	27.3	27.7	27.4	27.5	28.3	29.4	29.1	28.4	30.6	40.9	36	32.1	30.2	35.3	29.7	37.7	27.9	42.1	30.4	37.4	32.1	34.8	34.7	33.8	34.8	35.1	35.7	32.5	32.7
496	IT	D	2017-05-02	IT017991648364	842	1	2																			21.6	22.2	23.2	23.2	23.7	24.6	23.5	22.1	20.8	19	19.7	21.9	22	23	24.4	24.2	22.5	24.6	25.2	23.4	25	26.4	25	23.6
497	IT	D	2017-05-02	IT017991648365	843	1	1								25.2	25.6	25.8	29.4	26.9	28	28.9	28.8	28.5	27.6	30.2	28.8	31.1	41.8	41.3	30.6	30.8	30.6	31.2	31.8	30.8	33.3	32.1	33.9	33.8	33.4	33.7	33.4	35.7	36.2	35.2	36	35.1	36	35
498	IT	D	2017-05-02	IT017991648366	844	1	2								19.4	20.1	21.8	21.6	22.5	21.9	23.8	24.6	25.6	24.5	24.9	26.3	26	25.4	26.9	26.1	25.1	24.4	25.9	24	27.5	28	26.4	26.5	37.3	34.5	27.5	40.8	26.6	28.7	29.8	28.9	31.5	30.5	38.6
499	IT	D	2017-05-02	IT017991648367	845	1	2								27.3	28.2	28.2	27.7	29.2	32.8	30.8	30.3	32.3	33	32.9	32.7	33.4	33.4	34	35	36.8	32.8	38.4	37.8	36.9	36.6	36.9	37.2	36.2	37.7	37.1	36.4	36.9	39.9	38	38.5	38.1	39.8	39
500	IT	D	2017-05-02	IT017991648368	846	1	2								33.4	30.5	33.2	31.2	33.6	35.2	34.3	34.8	37.9	36.8	36.8	38.6	36.1	36.6	40.2	37.2	37.5	37.7	36.5	38.3	37.3	37.4	38.4	38.9	39.4	37.8	38.6	40.5	60.4	37.8	40.5	41.3	39.8	39.3	40
501	IT	D	2017-05-02	IT017991648369	848	1	1								19.6	19	21.1	20.6	20.2	21.9	22.9	22.8	24.6	24.7	25.3	26	27.5	26.5	26	26.4	27.6	27.2	22.7	26.5	27.3	28.7	26.8	28.1	25.9	26.9	27.4	28.5	28.4	27.6	29.1	29.7	27.8	28.3	29.6
502	IT	D	2017-05-02	IT017991648370	850	1	2								32	31	32.8	33.6	33.1	44.5	32.2	32.2	32.2	34.2	36.6	34.5	37.1	38	27.1	36.4	40.5	37.3	43.7	38.4	37.3	39.1	39.6	37.9	40	36.7	40.3	38.3	40.6	39.7	40.4	45	42.1	41.5	39.4
503	IT	D	2017-05-02	IT017991648371	851	1	2								30.3	32.8	31.9	31.6	33	35.2	30.8	27.8	31.2	29.6	48.1	33.7	34.8	35	34	35.3	28.1	35.8	37.1	36.7	35.3	36.3	36.6	36.2	38.9	38.1	38.5	38.7	39.2	38.8	39.3	40.8	38.6	39.6	38.9
504	IT	D	2017-05-02	IT017991648372	852	1	2								35	37	40.4	38.8	40.6	43	41.9	47.1	45.3	47.7	46	46.8	47.9	47.6	46.5	46.7	48.2	48.5	43.5	44.8	48.4	47.4	45.5	46.9	50.3	51.9	49.7	50.5	49.3	32.6	46.6
505	IT	D	2017-05-02	IT017991648373	853	1	1								37.3	37.2	37	38	38.7	35.2	38.4	40.7	36.8	39.3	37.6	38.8	41.2	41.1	40.6	42.6	39.8	41.4	41.3	40.4	42.8	42.4	39.8	40.1	41.5	42.1	42.7	42.3	43.1	42.1	41.7	41.3	42.9	39.7	43
506	IT	D	2017-05-02	IT017991648374	854	1	2								31.3	33.4	31	25.5	31.8	33.1	32.3	34.7	34.8	34.1	35	34.9	36.9	34.6	37.7	19.4	33.5	34	37.5	36.3	37.5	38	38.8	37.9	37.8	37.6	37.4	37.3	39.3	40.1	39.6	41.3	40.8	40.2	42.5
507	IT	D	2017-05-02	IT017991648375	856	1	1								13.1	27.7	26.5	29	14.2	16	28.2	34.1	33.6	35.6	37.7	33.9	34.1	18.4	34.5	33.5	33.6	34.2	33.5	31.4	32.4	29.2	30.8	30.6	28.7	27	24.3	22.7	22.8	23.8	21.1	19	22.1	18.7	16.4
508	IT	D	2017-05-02	IT017991648377	859	1	1								29	29.5	31.9	31	33.5	29.9	32.3	32.3	30.9	41.9	33.9	35.1	37.1	34	31.6	36.1	35.7	37.2	40.8	39.1	33.1	36.5	37.8	39.5	32.7	29.8	38.3	36.8	40.7	34.3	29.9	36.3	37.8	35.5	39.8
509	IT	D	2017-05-02	IT017991648385	861	1	1															30.7	30.3	28.7	29.7	29.6	30.8	30.8	32.1	32.5	31.5	31.9	33.5	32.1	32.5	30.5	43.3	33	32.3	32.3	34.3	33.8	34.8	34.7	33	32.6	31.8	33	32.4
510	IT	D	2017-05-02	IT017991648379	862	1	1								33.4	34	32.7	33.6	33.6	34.7	38.7	37.4	35.8	40.2	39.7	41.5	20.9	40.5	41.4	40.3	39.8	42.2	43.1	42.3	41.8	41.3	40.5	44.3	40.9	42.1	44.6	44.8	41.4	43.3	47.1	42.6	45.7	43.6	44
511	IT	D	2017-05-02	IT017991648383	863	1	2								31.7	32.3	32.8	34.2	36.3	35	36.1	39	41	37.9	39.4	40.9	46.7	40.5	39.8	41.1	41.3	42.5	42.3	37.8	42.5	42.5	46.4	42.1	44.4	45.6	45.6	44.6	45.2	40.3	45.6	47	45.3	48.5	65.5
512	IT	D	2017-05-02	IT017990904731	865	5	1
513	IT	D	2017-05-02	IT017991648388	868	1	2								19.7	17.7	15.9	18.7	19.2	36.6	19.2	21.3	20.6	23.5	20.9	33.4	22.7	23.2	23.2	25.5	23.1	23.2	23.5	23.1	23.7	23.8	24.4	25.4	24.9	26.3	24.7	26.9	27.4	27.9	26.9	23.7	25.7	28	28.2
514	IT	D	2017-05-02	IT017991648389	870	1	2								27.3	27.4	27.5	28.9	30.1	31.4	30.6	32.4	30.3	32	31.8	32.6	35.1	32.9	33.3	34.4	34	33.3	34.8	34.5	35.7	34.6	35.9	35.8	36.1	35.5	35.7	37.1	35.9	36.4	38	36.7	36.8	35.6	32.2
515	IT	D	2017-05-02	IT017991648391	871	1	2								28.2	27.7	29.6	30.4	31.1	32	35.1	34.7	33	33.7	33.1	31.7	35	35.8	35	37.8	38.5	34.9	39.3	39.1	38.1	38.1	38.6	37.3	39.4	42.3	39.1	39.2	40.2	39.7	42.8	41	40.4	41.7	41.4
516	IT	D	2017-05-02	IT017991648404	874	1	2								20.4	21.4	22.5	21.8	30	32.4	22.8	25	24.1	24.3	41.8	32.2	26.6	26	27	27.1	26.7	27	27.6	29.1	27.4	26.7	28.6	27.5	29.2	28	28.1	35	40.8	42.3	28.2	29.3	29.4	29	30.5
517	IT	D	2017-05-02	IT017991648405	875	1	2								10.4	18.3	20.3	19.1	19.6	20.7	20	22.9	20.8	22.2	26.3	23.1	25.2	25.9	26.4	26.9	26.6	26.7	26	26.6	26	25.9	25.1	25.4	26.5	27.5	27	24.5	25.9	24.3	25.1	28.2	25.1	27.6	28.2
518	IT	D	2017-05-02	IT017991648409	879	1	2								23.5	27	25	27.1	27.3	28.2	26.5	26.9	32.9	29.2	29	29.8	31	32	30.1	31.2	31.8	34.6	33.4	31.5	35.6	34.6	34.3	41.5	35.2	35	36.6	36.5	18.2	35.9	35.2	35.2	37.2	35	35.1
519	IT	D	2017-05-02	IT017991648410	880	1	2								23.3	24.2	23.9	24.3	25.8	26.3	26.1	29.1	29.8	28.6	29.8	31.4	31	33.1	31.3	29.2	29.3	31.9	33.3	33.2	34.4	37.9	32.2	34.1	33.2	30.9	33.4	43	35.4	34.7	33.1	36	39.8	36.2	35.1
520	IT	D	2017-05-02	IT017991648411	881	1	1								28	31.5	26.2	30.1	33.1	31.1	29.6	32.1	32.1	32.4	33.2	32.5	35.2	35.4	33.5	33.2	35.2	35.1	36	35	35.7	36.1	35.2	36	35	47.7	34.4	37.9	36	38.2	35.1	37.1	36.7	36.5	36.8
521	IT	D	2017-05-02	IT017991648412	882	1	1																												29	32.4	30.6	30.5	28.4	30.8	30.6	33.3	32.6	34.6	33	32.1	33.6	32.7	37.3
522	IT	D	2017-05-02	IT017991648413	884	1	1								29.2	31.6	34	32.2	35.1	34.7	35	34.5	34.5	37.7	37.9	47.6	51	36.4	42.1	45.2	39.2	36.5	41.1	41.8	40.7	37.2	38.4	40.8	43.6	46.2	44	41.5	41.3	38.3	39.1	43.9	44	44.7	42.6
523	IT	D	2017-05-02	IT017990950763	889	5	1
524	IT	D	2017-05-02	IT017991648417	890	1	2								28	26.3	40.2	26.7	30.6	36.2	29.8	31.6	26.9	24.3	22.7	28.3	27.4	25.8	19.1	18.4	29.6	25.4	27.5	26.8	28.6	28.7	29.6	28	33.1	30	27.6	30.8	31.3	32.3	33.9	33.5	30.7	31	32.1
525	IT	D	2017-05-02	IT017991648419	891	1	1								19.4	23.6	24.7	24.4	26.2	24	25.5	25.4	26.3	29.7	26.8	27.9	29.7	29.2	27.4	26.9	28.5	27.8	28.8	30.8	34.4	29.9	29.5	31.1	33.2	30	32.1	33.5	31.4	33.7	42.1	32.4	32.5	34.6	34.4
526	IT	D	2017-05-02	IT017991648420	893	1	1								26.2	24.7	27.1	26.9	29.4	32	30.7	32.2	31.3	30.1	33.6	31.4	31.3	34.5	29.4	33.8	37.5	33.2	33.9	35.5	35.4	32.7	36.8	37.8	32.3	38.2	34.9	37.3	36.1	34.1	32.7	38.5	36.6	33.8	37.3
527	IT	D	2017-05-02	IT017991648422	894	1	1								19.9	20.8	20.4	20.2	22.6	23.1	24.1	23.5	24	26.3	25.4	24.8	26.4	30.8	30.2	22.5	19.2	21.7	26.5	27.4	27.3	27.6	35	31	28.4	28	27.4	28.3	27.5	27.7	28.3	28.4	25.5	33	28.7
528	IT	D	2017-05-02	IT017991648435	896	1	1								24.9	22.5	24.6	29.4	28.9	28.8	28	30.8	29.9	29.5	31.1	33.7	32.3	31.7	32.8	31	31.3	33.1	32.1	31.5	34.3	34.1	32.6	35.7	35.2	33.7	32.5	33.5	34.9	34.1	35.5	32.2	34.7	34.9	36
529	IT	D	2017-05-02	IT017991648437	897	1	1								20.2	21.9	22.5	22.6	22.6	26.2	22.4	24.5	25.5	25.7	24.9	25.1	25.6	25.3	26.3	26.1	25.8	26.5	27	27.1	27.9	27.6	27.5	27.8	28.2	27.8	28.2	27.6	29.8	28.7	28.2	28.5	28.3	29.2	28
530	IT	D	2017-05-02	IT017991648438	898	1	2								23.9	24.2	28.5	24	26.4	26	25.7	26.9	28.8	30.7	27.5	40	37.2	34.5	34	30.6	34.1	33.4	33.8	35.9	33.7	34.9	34.6	35.6	36	43	36.2	37.4	35.3	33.6	34.5	32.3	35.7	41.7	30.7
531	IT	D	2017-05-02	IT017991648436	899	1	1								21.6	24.2	24.9	28.6	26.9	28.4	28.3	32.3	29.9	30.5	27.3	28.2	28.3	27.9	32.7	31.6	30.7	32.5	32.6	30.7	34.1	36	32.1	37.3	44.3	32.3	30.2	35.5	37.2	38.4	31.9	33.2	36.4	37.8	35.7
532	IT	D	2017-05-02	IT017991648439	901	1	2								18.1	20.7	21.7	21.8	25.6	25	24.5	25.2	24.8	25.6	25.8	27.4	38.9	28.3	28.6	28.2	30.4	28.5	29.3	30.3	46.7	29.1	29.6	28	30.2	30.5	32.3	31.7	31.6	29.9	32.9	31.6	31.5	32.7	31.7
533	IT	D	2017-05-02	IT017991648440	903	1	1								23	25.5	23.5	24.5	24.7	26.2	26.4	25.4	28.2	28.6	30.7	29.5	28	40.7	31.5	32.7	34.3	32.8	33.2	33.9	33.3	17.2	33.3	34.1	34.7	35.1	35.2	35	36.7	35.9	36.4	36.6	37.4	36.2	36.8
534	IT	D	2017-05-02	IT017991648441	904	1	2								19.1	22.6	22.1	20.6	23	21	21.9	21.6	21.8	25.2	27.1	25.8	25.7	25.9	26.6	25.7	28.7	28.1	26	23.5	27.1	30.9	30.3	26.8	30.3	22.3	28.5	30.5	30.3	32.5	14.1	29.5	33.4	33.8	32.6
535	IT	D	2017-05-02	IT017991648443	906	1	1								25.5	25.4	26	29.9	26.6	27	27.1	28.2	28.7	30	26.5	28.7	30.8	29.1	32	36.7	34.3	33.3	31.3	37	32.4	33.9	31.3	33.9	32.5	34	36.3	34.5	34.1	37.2	35	34.8	34.6	34.2	37.1
536	IT	D	2017-05-02	IT017991648444	907	1	2								27.6	30.7	28.7	31.7	30.6	34.2	31.1	34.3	18.7	29.3	30.4	36.4	33.8	38.3	38	36	36.8	36.1	37.7	38.6	38.7	37.4	38	37.8	35.4	37	36.7	41.9	34.3	42.2	41.1	42.2	39.7	37	39.6
537	IT	D	2017-05-02	IT017991648423	908	1	2								25.7	25.9	24.6	26.1	27	25.9	26.4	28.4	31.1	30.1	28.7	29.9	29.4	31.1	29.2	32.4	30.8	34	31.2	32.8	32.8	33.7	36.4	32.7	30.2	33	33.8	35.3	35.9	35.9	33.6	37	36.6	34.3	35
538	IT	D	2017-05-02	IT017991648445	909	1	2								24.9	25.2	28.5	26.8	27.2	28.8	28.5	29.7	33.5	31.8	27.2	30.6	31.5	31.4	31.7	28.2	34.8	32.9	36	32.9	37.2	39.6	40.6	36.8	37.9	38.2	34.9	38	36.5	37.9	37	39.8	48.3
539	IT	D	2017-05-02	IT017991648448	913	1	2								29.4	31.4	29.7	29.6	31	31.4	34.9	32.2	34.5	33.7	33.2	33.9	34.1	31.1	33.4	36.7	35.7	36.2	37.3	38.4	36.6	38.1	42.3	37.2	38.5	34.5	35.7	36.4	33.5	37.7	20.9	36.4	40.7	32.6	32.8
540	IT	D	2017-05-02	IT017991648450	914	1	2								25.7	23.9	28.3	26.4	15.2	25.7	26.2	28.2	28.4	29.9	30.4	32.9	30.8	30.8	33.9	15.7	28.8	33.2	35.3	36.7	33.9	36.2	34	36.7	35.5	17.8	35.9	32.9	34.3	36	37	36.7	39.6	38.1	38.2
541	IT	D	2017-05-02	IT017991648449	915	1	1								19	22.3	24.1	24.1	24.5	25.3	26.4	26.9	24.6	26.2	27.6	28	30.5	29.7	29.7	31.5	32.6	33.3	31.4	32	32.8	34.1	31.5	33.3	28.6	32	31.8	33.3	35.2	32.7	18.1	33
542	IT	D	2017-05-02	IT017990950804	916	5	1																	40.5	41.3	41.6	39.7	38.1	42.6	43.5	42.8	44.9	47	41.1	46.6	46.8	42.9	46	52.7	54.8	55.3	61.7	49.7	52.2	63.1	53.1	46.2	47.4	41
543	IT	D	2017-05-02	IT017991728115	917	1	1								22.6	23	23.4	23.9	24.3	27.9	26.5	28.1	29.1	29.4	31.5	31.2	33	31.6	30.6	29	32.6	31.1	30.5	34.6	33.6	33.2	31.7	33.1	34.4	32.7	32.6	31.3	32.3	31.1	33.3	28.6	30.8	30.4
544	IT	D	2017-05-02	IT017991728116	920	1	1								22.8	25.9	24.7	26.9	26.5	28.9	30.7	14.6	27.5	31.4	33.2	29.8	30.4	37.1	29	31.7	30.7	26.3	29	33.1	32.1	31.5	30.4	35.4	31.3	32.8	33.9	33.7	30.4	34.4	35.2	34.3	31.4	35.2	34.6
545	IT	D	2017-05-02	IT017991728117	921	1	1								30.2	28.8	31.3	28.7	28.9	30.1	34	30.6	31.9	30.7	27.2	32.7	28.7	31.2	33.5	27.3	32.8	30.9	30.6	32.4	30.6	33.2	31.4	33.3	35.4	34.7	33.2	34.9	29.9	31.8	33.3	36.1	33.6	31	27.1
546	IT	D	2017-05-02	IT017991728119	922	1	2								20.5	20	21.7	22	23.6	21.6	21.5	23.1	24.5	27.7	23.8	23.8	25.8	23.9	23	24.4	26.2	26.1	24.1	24.9	25.5	26.6	25.6	27.4	26.8	27.7	25.1	26.4	28.2	28.5	26.9	28.3	31.6	27.9	14.3
547	IT	D	2017-05-02	IT017990950818	923	4	2
548	IT	D	2017-05-02	IT017990950818	923	5	2								36.5	42.3	40	35.9	44.1	44.1	47.2	40.2	47.8	37.9	47.4	48	47.9	54.4	58.2	66.1	44.6	57.1	58.2	53.3	53										55.7	54.5	57.9	56.3	54.8
549	IT	D	2017-05-02	IT017990950820	925	4	1
550	IT	D	2017-05-02	IT017991728120	926	1	2								30.4	32.9	33.1	32	32.6	38.6	34.6	35.3	37.3	37.2	37.4	37.2	37.8	39.6	40.3	43.3	40.6	42.3	42.5	41.1	40.5	41.8	43.3	41.5	46.5	45.9	44.1	60.9	45.4	40.8	42.7	41.2	43.8	39.6	40.6
551	IT	D	2017-05-02	IT017991728125	930	1	2								23.1	24.7	25.7	25.8	26	26.3	25.7	26.2	27.4	26.9	26.7	28.5	29.2	29.2	29.8	28.8	31.2	29.5	30.7	29.9	29.6	31.9	32	32.3	29.9	30.8	31.5	27.7	28.6	29.3	31.9	32.1	30.7	33.5	32.1
552	IT	D	2017-05-02	IT017990950837	935	4	2
553	IT	D	2017-05-02	IT017990950837	935	5	2								37.3	37.4	39.7	41.9	41.6	37.9	47.1	54.2	41.6	44.1	44.3	43.6	44.9	47.3	50	47.4	49.9	51.2	50.7	48.9	56	49.1	47.8	55.4	45.9	51.1	52.4	52.3	52.8	56.9	55.7	52.2	57.1	53.7	52.9
554	IT	D	2017-05-02	IT017991728146	937	1	1								17.1	16.5	19.9	19.6	19.5	20.7	21.4	21	22.8	21.4	20.9	18.5	22.5	22.6	24.5	23.7	23.9	24.5	25.1	23.9	24.8	24.3	25.5	24.6	25.1	24.5	24.8	25.3	24.8	18.6	20.8	24	25.7	23.4	26.5
555	IT	D	2017-05-02	IT017991728144	939	1	2								25.2	27.8	30.7	28.4	30.6	29.1	27.1	30.3	29.4	32.8	29.9	33.4	32.2	27.8	30	30.9	33.8	34.7	32.9	34.4	33.2	41.6	35.1	38.4	36.8	36	36.4	37.6	40	30.4	37	37	39.2	41.6	38.6
556	IT	D	2017-05-02	IT017991728150	942	1	1								26.2	25.2	24.9	29.5	30.1	21.3	31.4	31.9	34.6	33.9	33.4	36.7	31.5	38.9	31.9	35.2	36.5	35.9	39	38.8	42	39.6	35.7	37.7	37	39.2	40.8	38.3
557	IT	D	2017-05-02	IT017991728159	946	1	2								28.7	24.4	27.8	39.8	30.9	13.8	23.4												30.8	33.3	31.6	32	42.7	31.9	30.2	32.7	30.9	33.2	35.3	33.3	35.5	33	30.3	34.7	35.1
558	IT	D	2017-05-02	IT017991065544	947	5	1
559	IT	D	2017-05-02	IT017991065504	948	4	1								48.9	53.7	52.6	63.3	60.5	58.1	62.4	62.1	61.3	67.3	66.8	65.7	69.8	60.6	71.2	65.1	68.1	74.1	72.4	71.8	72.7	75.2	72	75.5	69.5	72.3	76.9	74.3	73.9	77.5	74.5	78.4	59.8	79.5	53.7
560	IT	D	2017-05-02	IT017991728162	950	1	1								21.8	23.5	23	14.4	26.4	29.5	30.5	33.2	33.1	33.5	34.3	32.8	33	33.1	33.2	35.3	33.9	36.3	34.6	34.9	33.1	31.1	34.3	35.7	35.2	35.5	37.4	37.4	39.4	38.3	39.8	39.4	38.4	42.7	41.6
561	IT	D	2017-05-02	IT017991065548	955	3	1																																								62.6	61.4	65
562	IT	D	2017-05-02	IT017991065549	956	5	1								25.4	23.7	28.4	27.6	25.8	28.4	29.8	40.3	31.7	37.6	32.3	34.9	33.1	37.9	35.7	35.3	30.4	36.8	34.3	35.8	38.8	40.1	38.2	41.6	38.6	36.7	44.8	39.7	37.4	36.7	37.4	37.3	43.9	47.7	40.8
563	IT	D	2017-05-02	IT017991728169	958	1	2								30	26.9	20.5	30.3	31.2	28.6	30.1	31.4	33.8	33.5	34.9	32.3	34.1	32.4	34.1	39.6	37.5	38.4	40.2	41.1	42.5	40.6	41.5	37.9	42.1	42.9	40.8	42.1	41.7	44.6	46.1	40.2	42.7	39.1	43.3
564	IT	D	2017-05-02	IT017991728172	961	1	2																	29.5	31.7	31.2	32.6	32	32.9	16.8	32.8	31.7	34.4	31.9	33.3	33.4	33.5	33.6	34.4	35.4	34.1	34.4	33.8	33.7	35.3	37.2	32.4	35.1	33.6
565	IT	D	2017-05-02	IT017991065562	963	3	2								37.9	39	38.8	40.9	45.1	47.9	45.7	27.9	44.1	49.3	57.9	40.7	47.1	41.4	42.2	48.3	52.6	55.1	55.1	65.8	63.9	57.3	59.2	61.7	60.7	56.1	56.5	65.9	55.9	58.1	63	75.1	57.2	64.2	39.4
566	IT	D	2017-05-02	IT017991728182	967	1	2								23.8	25.3	25.8	27.1	25.7	26.3	27.4	27.1	28	28.1	32.1	29.3	30.5	15	16.8	29.8	32.5	33.7	31.3	33.5	17	36.2	35.4	33.7	35	34.3	36.5	37.6	36.3	39.1	36.1	37.3	39.6	36.3	37.9
567	IT	D	2017-05-02	IT017991728181	969	1	1									28.8	29.1	32.6	31	36.7	38.6	29.8	18.8	37.2	39.4	37.7	38.8	39.3	35.3	40.3	43.7	42.9	45.9	48.7	41.5	37.3	40.5	41.6	42.7	42.8	41.5	42.7	44.1	43.7
568	IT	D	2017-05-02	IT017991728197	976	1	2								24.2	25.1	26.6	27	31.1	27.9	27.9	30	32.9	29.7	30.9	29.6	30.2	30.9	31.7	33.4	30.6	33	32.2	31.7	34.7	34.7	32.8	33.8	33.8	35.5	36.6	33.7	37.1	36.6	37.3	34.5	35.7	37.4	37.4
569	IT	D	2017-05-02	IT017991728199	978	1	2								30.8	45.8	24.7	26.1	28.2	26	26.9	29.1	29.2	27.5	32.1	26.8	29.4	29.5	31.7	15.6	31.2	30.2	30.1	32	32.3	32.5	31.7	29.1	32	32.4	33.4	41.6	34.8	33.8	37	33.6	35.2	36.1	34.1
570	IT	D	2017-05-02	IT017991065487	982	4	1
571	IT	D	2017-05-02	IT017991065490	983	4	1
572	IT	D	2017-05-02	IT017991065490	983	5	1								34.1	34.6	32.2	27	28.6	39.9	35.1	40.1	36.5	39.2	30.5	38	39.3	38.9	37.9	39.2	42	39.5	40.3	39.5	34.7	34.8	38.3	42.5	41.9	45.2	46.4	45.8	47.1	50.9	49	49.1	45.4	46.4	42.8
573	IT	D	2017-05-02	IT017991065514	992	4	1								44.1	46.7	48.5	47.3	48.9	50.1	50.9	53	48.9	51.7	49.4	54.5	54.6	55.9	51.2	52.9	51.2	57.5	49.9	53.8	53.1	54.4	53.2	52.5	57.1	55.5	55.5	55.5	61.8	56	58	53.3	55.8	54.6	54.1
574	IT	D	2017-05-02	IT017991065516	994	5	2								25.7	15.7	26.2	35.1	15.8	22.3	24.7	25.3	26.7	25.7	28.5	31.5	33.1	32.2	30.9	25.4	22.7	37.3	37.6	36.3	36.8	30.2	27.3	19.4	30.6	35.5	30.9	16.9	22	23	27.5	24.6	26.6	16.5	24.7
575	IT	D	2017-05-02	IT017991065555	999	4	1
576	IT	D	2017-05-02	IT017991065555	999	5	1								31.5	37	40.7	46.4	47	47	49.3	52	32.2	41.6	55	42.6	41.5	38.6	44.5	50.2	46.2	50.4	41.9	45.6	39.4	47.4	53.9	63.3	54.1	52.6	52.8	54.5	45	56.7	51.3	54.6	56.2	54.9	63.2
[truncated: 263 more columns]
