# Supplementary material for: Comparison of milk production of dairy cows vaccinated with a live double deleted BVDV vaccine and non-vaccinated dairy cows cohabitating in commercial herds endemically infected with BVD virus
Source: PLoS One. 2020 Oct 1;15(10):e0240113. doi: 10.1371/journal.pone.0240113 (PMC7529212; doi:10.1371/journal.pone.0240113)
Supplement: S4 Dataset — (XLSX) [file pone.0240113.s004.xlsx]

## Sheet: Farm E Stat File 1-365
Colonne1	Country	Farm	D0 (Vaccination)	National Number	Animal #	Lactation # at D0	Group	0	1	2	3	4	5	6	7	8	9	10	11	12	13	14	15	16	17	18	19	20	21	22	23	24	25	26	27	28	29	30	31	32	33	34	35	36	37	38	39	40	41
1	FR	E	2017-04-06	FR 6206253268	3268	6	1	30.5	35.4	32.4	30	33.7	35.6	36.9	31	33.6	31.7	30.9	29.3	34.2	32.4	30.1	30.6	30.5	24.6	31.1	31.2	28.4	26.9	23.4	27.8	30.5	31.6	30.3	28.6	28.9	30.4	28.3	27.9	28.5	27.7	25.3	24	25.1	26.2	25.3	24.2	25.2	28.8
2	FR	E	2017-04-06	FR 6206403306	3306	5	1	31.1	32	31.3	30.2	31	31.6	31.9	31.2	31.8	32.7	32.4	30.8	30.8	30.4	28.2	29.5	28.8	28.5	29.4	30.1	30.3	28	25.6	27.8	29.6	27.5	28.6	28.2	29.2	28.8	28.1	27	24.9	25.9	26.9	25.9	25	25.8	23	20.8	17.9	18.5
3	FR	E	2017-04-06	FR 6206403330	3330	5	2	36.6	35.6	21.1	21.9	31.9	37.8	33.6	37	37.1	35.4	34.5	33.4	35.9	36.2	28.1	31.6	34.3	32.6	31.5	31.2	29	28.6	30.7	31	30.3	25.8	27.3	29.7	29.7	31.4	31.9	28.1	30.4	28.7	29.1	28.3	29.3	29.2	29.6	28.8	29	28.7
4	FR	E	2017-04-06	FR 6206403379	3379	5	2	22	24.3	25	24.2	22	21.6	21.5	21.1	22.7	22.5	19.2	18.3	20.8	22.7	22	20.1	20.5	19.9	21.5	21.2	18.2	19.4	18.8	18.7	18	19.5	20.7	19.4	18.4	18.5	18.2	14.2	13.9	16.8	17.3	12.5	12.2	12.7	13.4	13.3	14.9	14.9
5	FR	E	2017-04-06	FR 6206523384	3384	5	1	42	48.7	47.9	47.9	46.1	28	34.2	35.8	36	38.4	41.4	40.3	42	41.9	42.4	43.4	43	44.3	44.9	46.3	46.8	45.8	42.2	45	44.9	45.6	45.9	44	44.3	45.8	44.5		45.9	47.2	44.4	41	35.3	35.5	43.3	40.4	41.7	45.4
6	FR	E	2017-04-06	FR 6206523401	3401	2	2	22.5	23.8	22.7	20.6	23.1	23.8	23.3	22.9	22.4	22.6	24.2	23.7	24.2	24.2	16.7	17.5	18.9	19.3	19.4	21	20.8	21.4	22.4	22.3	21.3	19.6	20.8	21.3	21.7	21.6	20.7	22.2	23	19.2	18.3	18.4	20.6	20.9	21.2	21.5	18.6	19.3
7	FR	E	2017-04-06	FR 6206523465	3465	4	1	52.7	54.4	55.3	54.3	57	56.4	54.1	54.4	54	54.4	54	52.3	54.4	50.8	44	50.6	53.5	53.9	52.9	52.7	52.7	51.9	51.4	51.8	43.5	44.9	42	45	52.6	51.6	50.1	50.9	50.2	49.4	49.2	47.9	51.2	45.1	51.6	50.1	51.4	52.2
8	FR	E	2017-04-06	FR 6206523466	3466	4	2	31.9	33.2	33	33.7	35.9	34.7	33.1	33.7	33.8	33.8	32.9	34	33.1	32.2	29.7	30.8	32.9	31.9	28.8	26.6	31.8	30.9	30.4	30.3	30.4	30.6	28.7	30.2	29.7	31.8	30.5	31.5	31.6	30.4	27.3	30.7	29.6	32.2	30.9	27.8	25.9	26.4
9	FR	E	2017-04-06	FR 6206523467	3467	2	2	31.8	33.1	31.6	32.8	33.6	32.3	32.8	32.2	30	31.1	30.5	29.6	29.3	28.1	26	25.9	25.4	24.2	26.1	28.1	26.2	25.5	25.1	24.5	24.8	24.6	24.3	23.1	21.5	22.4	24.2	26.2	25.4	25.6	26.3	24.7	25.4	26.3	26.6	23.9	24.4	24.9
10	FR	E	2017-04-06	FR 6206523472	3472	4	1	31.6	33.1	32.2	30.8	33.6	31.8	33.6	32.6	31.5	33.5	32.9	31.9	33.2	32	32.9	30.8	32.2	30.4	31.9	32.5	33.8	32.1	32.5	31.9	32.8	33	33.6	32.6	32.8	31.5	32.7	32.2	30.6	30.8	27.9	30.5	30.7	31.5	31.1	30.3	33.1	32.3
11	FR	E	2017-04-06	FR 6206613482	3482	4	2	31.2	32.2	32.3	33	32.8	33.7	31.9	33.5	31.6	33	31.6	33.2	32.2	31.3	31.6	29.4	31.2	30.4	28.6	29.7	28.1	28.6	29	29.3	29.3	31.5	30.6	29.9	31	30.6	29.6	30.7	30.5	29.3	25.7	27	27.1	28.9	28.5	26.2	25	26.6
12	FR	E	2017-04-06	FR 6206613488	3488	4	2	54.9	58.7	58.8	49.6	59.7	54.3	55.4	56.5	53.8	54.3	56.6	55.4	47	55	52.6	54.1	53.2	53.7	55.9	57.5	53.8	53.4	51.1	57.6	56.1	52.6	53.7	56.9	55.2	53.4	53.6	56.6	57.5	52.6	56	52.3	53.8	53.1	53.6	51.5	41.5	55.6
13	FR	E	2017-04-06	FR 6206613491	3491	5	1
14	FR	E	2017-04-06	FR 6206613492	3492	4	1	34	36.2	37.9	33.4	34	35.8	35.1	34.8	34.5	36.6	37.4	36.3	35.6	34.1	35.1	32	33.2	34.7	32.7	31.8	27.1	29.4	33.7	30.6	32.4	34.6	32.7	32.9	34.2	34.5	33.3	33	29.5	25.4	26.8	28.7	28.9	29.8	28.5	28.5	29.5	27.7
15	FR	E	2017-04-06	FR 6206613498	3498	4	2	25.5	26.4	26.5	25.5	26.1	25.6	26.3	26.1	24.9	25.5	24.4	25.1	25.4	25.3	25.5	23.4	24.8	24.4	23	25.3	25.5	24.1	23.1	24.9	25	24.8	24.7	25	24.6	25.4	25.6	26	24.4	24.1	24.5	23.5	23.1	25.5	26	24.4	25.3	25.7
16	FR	E	2017-04-06	FR 6206613502	3502	4	2	36.5	37.6	35.6	37.1	36.9	37.3	37.8	39.6	36.1	34.7	36.3	37.7	39.8	37.5	37.4	33.8	36.4	29.3	32.1	30.1	29.5	28.4	23.9	25.1	29.8	29.1	27	28.9	30.1	33.6	33.9	32.6	34.9	33.9	33.3	33.3	29.8	33.4	33.8	15.3	10.8	22.1
17	FR	E	2017-04-06	FR 6206613514	3514	4	2	28	26.7	26.2	26.1	26.5	22.6	27.5	28.7	28	26.5	29.8	30.1	30.4	26.5	26.8	27.5	28	28.7	25.2	24.3	24.5	23.8	21.9	26.9	27.3	27.2	24.8	26.2	28.2	24.8	26.6	25.8	25.1	27.4	28	26.4	23.5	25.1	24.5	25.4	24.5	25.7
18	FR	E	2017-04-06	FR 6206613517	3517	4	1	26.5	26.9	27.3	26.6	26.6	27.8	27.3	28.8	28.2	27.7	27.1	25	27.4	27.6	28.3	27.1	27.9	26.2	25.6	24.4	24.3	25.1	25.3	24.9	24.9	24.2	24	23.8	25.1	24.1	23.6	22.3	22.9	23.1	23.3	20.3	22.3	24.3	22	21.7	22	22.6
19	FR	E	2017-04-06	FR 6206613520	3520	4	2			15.6	16.8	13.4	6.4	12.1	16.7	18.2	20.8	21.4	21.2	24.8	22.9	12.1	20.4	23.9	25.5	27.6	27.7	27.6	29.6	27	25.8	24.9	27.9	29.4	29.1	30.3	31.2	32	34.8	35.2	34.8	35.6	34.7	35.2	34.5	34.1	34	35.7	36.6
20	FR	E	2017-04-06	FR 6206613528	3528	4	1	28.9	28.5	28.1	28.6	29.2	28.2	26.1	27.7	27.3	28.4	28.2	29.9	29.3	28.6	25	25.5	25	25.2	27.1	27	26.3	25.3	25	25.5	26.9	26.5	24.1	24.8	26.9	27.8	25.6	26	27.2	26.7	26.6
21	FR	E	2017-04-06	FR 6206613532	3532	4	1	46.9	49.5	47.4	47.7	46.9	47.8	48.3	45.3	46.7	47	48.3	48	47.8	46.9	45.4	43.9	42.2	44.8	43.3	44	43.9	45.6	46.4	42.1	42.1	46	47.6	43.7	47.1	45.1	44.9	47	45	44.5	44.3	41.9	43.2	41.2	41.8	42.9	40.9	42.1
22	FR	E	2017-04-06	FR 6206613533	3533	4	2	49.3	50.4	49.1	48.9	49.5	49.3	49.2	50.5	48.6	50	47.4	48.8	51.6	47.1	45.9	47.6	47.6	49.4	43.1	43.8	46.9	44.9	46.6	45	46.1	47.5	43.4	46.5	45.6	45.2	44.1	44.5	45.3	44.4	43.8	42.9	43.1	44	44	41.7	41	43.3
23	FR	E	2017-04-06	FR 6206613547	3547	4	1	46.8	47.3	48.2	47	47.5	50.6	50.6	51.4	50	51.3	52	51.8	51	50.2	51	51.9	51.4	52.5	48.9	47.9	50.4	50.5	50.8	50.1	49.7	50.7	50.9	50.2	50.9	50.8	52.7	48.8	51.2	52	49.9	49.1	51.9	51.8	51.4	49.5	53.4	55.8
24	FR	E	2017-04-06	FR 6206613560	3560	4	1	56.9	57.9	55.1	57.3	57.2	55.3	59.1	60.3	57.8	57.9	56.6	59	57.5	55.1	53.9	54	57.1	56.3	52.6	53.2	50.8	53.2	53.3	57	56.5	55.4	54.6	52.4	57.2	53.4	51.7	53.8	56.1	55.2	55.5	53.1	54.6	56.5	58.2	53.4	52.3	52.1
25	FR	E	2017-04-06	FR 6206613561	3561	3	1	24.7	25.3	25.3	24.9	26	23.4	25.2	26.2	26.3	27.1	27.6	27.5	26.7	26.7	25.2
26	FR	E	2017-04-06	FR 6206613572	3572	3	1
27	FR	E	2017-04-06	FR 6206613596	3596	4	2	32.4	34.7	36.2	38.3	40.3	40.3	40.3	40.7	41.2	42.4	43	42.5	41.2	45.8	45.6	44.1	46.3	43.9	44.7	42	41.7	40	44.8	47.1	50	48.6	48.5	46.4	47.2	45.7	45	42.4	41.1	41.9	45.5	43.7	43.1	45.6	44.5	44.8	43.9	41.6
28	FR	E	2017-04-06	FR 6206613597	3597	3	2	39.5	41.9	43.9	43.4	41.7	42	42.5	41.4	40.4	41.3	41.8	39.7	42	40.8	41	40.1	41.1	40.3	40.7	40.5	41.1	41.3	37.7	38.7	37.8	39	39.5	40.6	41.2	39.3	40	36.9	39.7	36	35.2	35.9	36.9	37.3	39.5	38.8	38.5	36.9
29	FR	E	2017-04-06	FR 6213633602	3602	3	1	19.3	19.7	17	14.2	12.7	13.6	11.7	16	19.4	18.9	15.9	17.4	17.3	19.3	19	18.6	19.2	17.9	17.9	18.5	18.2	17.3	18.7	19.6	20.4	19.2	18.3	18.9	19	17.2	15.6	15.5	15.2	15.2	16.1	16.8	15.7	14.7	15.9	16.5	14.6	15.2
30	FR	E	2017-04-06	FR 6213633608	3608	4	1	41.9	44.4	44.5	43.6	44.5	45.1	46.9	45.6	45.8	45.4	43.4	44.2	43.8	44.1	38.9	40.9	43	42.5	40.9	40.8	40.7	38.5	38.4	41	43.3	43.5	38.8	37.4	37.2	26.1	39.2	39.1	37	41.1	39.4	37.9	38.3	36.9	37.7	38.4	39	39
31	FR	E	2017-04-06	FR 6213633628	3628	3	2	43	43.5	44.6	44.3	43.6	45.4	45.5	45.2	44.1	45.8	43.2	47	44.8	42.6	40.8	42	39.4	38.6	38.9	39.6	34.9	35.8	39	37.3	38.9	41.3	39.4	41.2	41.5	38.5	36.6	41.6	42	40.8	41.2	40.8	41.1	38.8	39	36.9	38.7	41.7
32	FR	E	2017-04-06	FR 6213633629	3629	3	2	27.5	22.6	26.7	25.6	27.1	29.9	29.2	29.6	25.5	26.5	26.7	26.6	27	26.4	25.2	24.7	27.9	27.3	27	24.7	25.5	27.3	24.4	27.3	28.5	29.7	30.4	32.2	30.2	30.3	33	30.9	31.6	31.9	32.3	32.9	33.5	34.1	34.3	32.6	30	30.7
33	FR	E	2017-04-06	FR 6213633661	3661	3	1	22.6	23.8	22.3	23.3	23.7	22.9
34	FR	E	2017-04-06	FR 6213633675	3675	4	2
35	FR	E	2017-04-06	FR 6213633677	3677	3	2	49.7	52.4	50.8	50.8	53.5	52.1	51.3	52.7	52.2	51.7	51.5	51.8	52.8	51.4	49.3	51.5	51.4	50.7	49.9	48.4	50.7	49.9	51.2	49.2	49.3	50.3	50	49	52.4	47.6	50	48.8	50.9	49.1	47.3	46.7	46.5	46.6	48.2	46.8	47.8	49.1
36	FR	E	2017-04-06	FR 6213633681	3681	3	1
37	FR	E	2017-04-06	FR 6213633689	3689	2	1	40.3	40.6	40	40.6	39.9	39.5	39.2	40.6	39.9	41.6	41.6	42.9	42.4	40.1	39.4	39.9	41.8	41	40.8	39.1	37.7	39	40.1	41.9	41.1	38.9	38.3	38.7	41	39.6	37	36.3	37.4	37.2	35.9	36.8	37	39.7	39.5	36.1	37.3	34.5
38	FR	E	2017-04-06	FR 6213633696	3696	3	1	27.4	26.3	22.9	24.3	26.1	26.4	25.2	25.7	25.9	27.7	28.6	28.3
39	FR	E	2017-04-06	FR 6213633698	3698	3	2	51.7	51.8	51.8	54.3	56.3	50.7	53.2	54.1	50.8	54.7	52.2	53.9	55.5	51.4	49.3	52.6	52.8	50.6	51.6	49	48.2	51.1	52.6	52.1	50.5	51.9	49.7	52.9	50.7	50.1	50.8	49.8	53	52.3	48.6	49	47.1	20.1	30.2	43.8	46.6	48
40	FR	E	2017-04-06	FR 6213633702	3702	2	1	36	36.3	36.5	35.6	34	33.9	35.2	35.4	35.1	35	35.6	35.6	35.1	33.5	35	33.7	34.3	34.7	36.5	34	34.7	35.4	36.2	36	36.5	34.7	36.9	35.6	35.3	35.4	35.4	36.1	34.3	34.6	34.9	34.1	35.2	34.9	36.4	34.9	35.6	37
41	FR	E	2017-04-06	FR 6213633705	3705	2	2	26.5	26	27.3	26.1	26.2	26.9	24.9	26.1	23.7	24.4	24.1	22.3	22.9	22.5	23.3	25.1	25.7	21.1	19.8	20.1	20.3
42	FR	E	2017-04-06	FR 6213633707	3707	2	2	20.3	18.5	24	21.5	21.9	22.4	22.6	21.4	20.4	20.4	22	20.2	18.4	19	17.4	14	15.8	19.2	19.5	17.1	18.4
43	FR	E	2017-04-06	FR 6213633723	3723	2	1
44	FR	E	2017-04-06	FR 6213633727	3727	2	1	26.9	27.2	28	28.9	29.2	29.1	28.5	27.2	27.5	27.4	30.1	27.9	28.3	26.9	26.4	26.7	26.5	27.5	27.4	27	26.4	25.6	23.7
45	FR	E	2017-04-06	FR 6213633729	3729	2	2	28.9	30.1	28.8	28.4	29.2	29.6	29.9	29.4	28.3	29.8	29.3	27.4	27.9	27.9	26.1	26.3	26.7	28	27.4	27.4
46	FR	E	2017-04-06	FR 6213633748	3748	2	1	26.5	26.6	24.9	26.5	27.9	28.1	27.6	27	24.1	25.7	26.4	23.5	24.4	25.9	27	26.5	26.5	25.7	26.4	26.8	27.3	28.6	27	25.9	27.6	26.1	25.4	26.6
47	FR	E	2017-04-06	FR 6213633749	3749	2	2	26.9	27.5	28.1	26.4	26.8	27.9	28.7	28	26.2	26.2	26.1	26.7	27.7	26.5	23.3	21	19.8	25.3	24.7	24.6	20.3	24	22.4	19	23.6	23.7	27.1	25.4
48	FR	E	2017-04-06	FR 6213633754	3754	3	2																																							35	36.8	38.1	39.3
49	FR	E	2017-04-06	FR 6213633755	3755	2	2	21.3	19.5	19.7	21.3	22.6	22.2	22.7	23.4	22.5	22.7	22.7	23.4	22.4	22.4	19.9	19.9	20.9	20.5	20.9	20.4	20.8	20.5	20.3	20.1	20.4	20.8	23	22.1	20.8	21.2	21.5	21.8	22.6	21.9	21.6	21.5	19.3	20.1	18.9	18.8	17.9	18.3
50	FR	E	2017-04-06	FR 6213633756	3756	2	1	29.7	30	30.4	27.1	26.8	28.6	29.4	29.4	28.7	28.2	28.5	27.3	27.2	27.5	26.8	25.2	25.7	25.8	23.7	23.3	24	21.3	22.4	23.5	22.2	22.8	23.6	21.8	22.5	23.8	22.9	22.4	22	20.4	20.4	19.2	18.3	19.1
51	FR	E	2017-04-06	FR 6213633759	3759	2	1	21.2	19.9	20.7	21.4	19.2	19.7	20.7	21.8	20.1	20.9	20.8	20.5	21.3	20.5	21.4	21.6	22.7	22.1	22.2	21.7	22.2	22	21.6	21	17.1	16.3	18.4	18.9	18.9	19.4	20	19.9	20.7	18.5	17.6	18	18.9	19.4	19.4
52	FR	E	2017-04-06	FR 6213633762	3762	2	1	26.6	27	27.9	29.2	23.5	30.1	26.6	27.1	27.4	25.5	22.2	24	25	23.1	26.1	22.7	23.5	22.6	26.1	27.7	27.3	26	25.3	25.4	22.5	22.9	22.3	24.9	26.6	24.6	23.1	24.2	24.5	24.1	26.6	20.8	16.6	17.9	25.2	26.2	26.3	27.2
53	FR	E	2017-04-06	FR 6213633770	3770	2	1	25.9	27.6	27.8	22.4	27.5	29	27.4	27.5	26	28	27.5	27	27.6	27.7	27.8	27	26.7	26.3	25.5	27.1	26.9	25.6	26	17.8	18.7	23.9	23.9	23	22.8	23.3	23.6	21.5	21.2	21.1	24.3	24.2	25	25	24.5	24	25.2	21.4
54	FR	E	2017-04-06	FR 6213633780	3780	2	1	35.1	37.2	38	38.1	39.5	39.5	39.8	38.1	35.8	37.7	38.1	40	38.4	38.5	37.3	36.6	35.5	33.9	34.5	36.6	36.2	37.2	35.8	35.9	37.7	35	36.7	36.8	37.6	37.9	36.9	37.6	37.8	37.9	34.9	35.4	35.5	37.7	36.9	34	36	33.5
55	FR	E	2017-04-06	FR 6213633788	3788	2	2	25.8	25.8	25.4	25.6	26	26.5	26.3	26.3	24.8	26.1	25.6	25.4	24.5	23.7	21.9	22.9	24.3	23.1	22	22.4	22	22.4	21.3	23.2	22.1	22.8	24.1	24	23	17.9	22.3	23.7	23.9	23.8	20.7	16.1	19.7	21.7	19.5	19.2	19.1
56	FR	E	2017-04-06	FR 6213633794	3794	2	2	22.5	23	22.5	22.9	22.4	22.5	22.5	22.4	21.8	23.2	23.1	22.6	22.7	22.3	22.8	22.5	22.3	22.2	22.3	22.3	22.5	22.6	21.2	21.6	21.9	21.6	21.8	22.4	21.4	22.1	22	21.8	22.3	22.5	22	21.4	21.1	20.7	20.9	20.5	20.6	20.9
57	FR	E	2017-04-06	FR 6213633797	3797	2	1	22	22.4	22.7	24.6	26.6	26.2	24.6	24.1	21.8	23	24.5	24.6	24.7	23.6	23.6	22.6	23.7	23.9	24.4	23.3	20.9	24.4	23.5	24.5	25.8	22.9	22.4	20.3	21	22.7	23.2	21.7	20.3	19.3	19.9	20.4	17.1	20.8	22	20.4	20.5	23.4
58	FR	E	2017-04-06	FR 6213633825	3825	2	1	51.1	49.1	47.2	42.6	53	53.3	46.2	47.9	41.6	38.8	44.4	42.1	40.2	41.3	37.7	39.8	41.9	43.6	45.3	40.7	40.7	43.4	43.4	43.1	43.6	44.8	44.3	43.7	41.9	42.9	34	37.5	40.8	42.1	42.6	44.9	44.1	46.2	47.3	48.4	50.5	47.8
59	FR	E	2017-04-06	FR 6213633828	3828	2	2	40.3	43	44	42.5	44.6	43.4	42.3	48	44.2	44.6	47.2	46.9	46.7	43.5	43.2	44.1	43.7	44.9	44.5	47.4	42.6	41.2	41.6	43.2	44.3	42.3	44.3	42.9	47.1	42.1	42.3	44.2	45.3	46.4	43.9	42.8	41.6	43.2	43	42.4	40.8	41.2
60	FR	E	2017-04-06	FR 6213633829	3829	2	1	35.3	35.6	34.3	33.9	35.6	36.5	35.5	36.1	34.9	34.1	37.3	35.6	34.9	31.6	30.8	33.4	32.1	33.1	32.9	31.7	33.4	32.3	32.1	33.3	34.6	35	35.1	34.6	35.5	31.6	32.5	33.6	33	33.4	31.7	29.8	33.5	33.4	35.7	35.3	37	38.3
61	FR	E	2017-04-06	FR 6213633831	3831	2	2	33.4	34.4	33.8	34.2	33.4	33.1	31.7	33.9	34	33.9	35.6	33.1	34.6	33.2	32.9	31.3	31.8	31.4	31.1	29.6	32.8	31.2	30.1	30.5	32.2	32.4	30.7	24.5	28.9	28.9	30.7	30.2	30.2	32.2	32.3	31.3	29.8	29.6	25.9	29.1	28.7	26.5
62	FR	E	2017-04-06	FR 6213633836	3836	2	2	51.1	49	50.1	49.4	51.3	50.6	48.4	51.1	50.5	50	50.8	50.2	49.2	49.8	50	49.3	47.9	47.8	45.2	46.4	46	45.2	43.7	44.2	48.7	46.5	45.6	46.4	45.6	47	45.4	44	43.2	44.6	43	42.9	44.4	42	44.2	44.1	43.9	48
63	FR	E	2017-04-06	FR 6213633840	3840	2	2	47.8	47.6	46.3	48.2	49.8	50.5	48.9	47.2	38.6	32.6	39.6	41.9	43.5	42.1	40.7	41.8	43	43.7	43.9	43	41.2	42.9	42.9	43.2	41.3	40.2	41.8	42	42.1	40.5	43.4	43.3	41.5	37.4	35.5	38.2	41	41.8	39.7	33.3	40.5	41.5
64	FR	E	2017-04-06	FR 6213633850	3850	2	2	40.5	40.2	41.4	42.5	45.4	44.8	42.8	45.8	44.6	43.7	44.6	43.2	39.3	39.4	40.1	41.9	41.3	38	37.9	38.7	37.7	36.1	36.5	38.4	40.7	42.9	42.1	42.2	44.4	40.5	42	43.5	41.8	41.2	42	42.6	42	44.8	45.1	43.1	44.2	43.6
65	FR	E	2017-04-06	FR 6213633852	3852	2	1	46.2	49.8	50	50.9	52.3	49.2	47.9	47.7	46.9	47.3	48.3	48	48.8	49.6	49.6	49.7	48.1	48.2	46	46.6	38.7	44.9	47	48.3	48.1	46.4	46.6	45.3	47.4	45.1	49.2	45.7	47.4	46.8	44.4	43.5	43	44.6	44.5	41.3	45.1	45.6
66	FR	E	2017-04-06	FR 6213633854	3854	2	2				43.7	46	46.2	46.1	46.6	42.2	46.5	47.4	50	50	49.1	49.4	49.7	47.9	49.7	48	48.6	53.4	52.4	54.5	54.5	55.6	57.5	58	57.7	55.8	55.6	58.1	56.2	56.9	56	57	54	59.7	59.2	57.8	53.4	53.7	52
67	FR	E	2017-04-06	FR 6213633858	3858	2	2
68	FR	E	2017-04-06	FR 6213633862	3862	2	1	40.1	42	41.9	41.8	42.9	39.9	42.6	41.9	41.8	41.9	40.1	41.8	41.8	41.1	40.5	38.6	40.1	38.9	37	37.8	38.2	40.9	38.9	40	40.8	39.8	39.7	39.5	39.9	41.8	40.1	41.9	41	40.4	38.3	37	38.4	40.2	40	38.6	39.4	37.4
69	FR	E	2017-04-06	FR 6213633871	3871	2	1																																										32.9
70	FR	E	2017-04-06	FR 6213633873	3873	2	2	47.5	50	47.6	47.9	49.3	49.2	48.5	46	46.3	50	48.6	48	45.7	46.4	42.4	43.5	41.1	42.4	42.9	43	47	43.8	42.3	40.4	41.7	43.8	46	44.6	44.6	44.3	44	43.3	43.2	43.7	44.9	40.6	40.6	43.7	44.1	40.5	41.4	43.1
71	FR	E	2017-04-06	FR 6213633876	3876	2	2
72	FR	E	2017-04-06	FR 6213633880	3880	1	2	16.1	16.8	17.6	17.1	16.5	16.2	15.4	15.9	16.2	16	16.4	16.2	16.7	16.4	15.3	15.4	16.1	15.7	16	16.7	16.5	16.3	16	15.3	15.6	15.5	14	12.7	14.2	15.4	15.2	15.9	16.5	15.7	15.7	14.9	14.4	14	14.4	14.1	15.3	15.3
73	FR	E	2017-04-06	FR 6213633885	3885	1	1	27.8	28.3	27.8	28.1	27.5	28.9	26.9	25.1	26.2	26.4	26.4	26.8	26.4	25.8	25.8	24	26.4	25.9	26.4	25.2	23.9	25.9	25.7	26.4	25.9	25.6	25	23.8	25.5	25	23.8	24.1	23.8	24.9	23.8	24.2	25.8	25.7	24.4	24.2	24.7	25.7
74	FR	E	2017-04-06	FR 6213633893	3893	1	1	20.2	20.4	20.2	20.4	20.8	20.6	20.6	21.1	19.5	19.7	20.2	20.9	18.5	19.2	19.3	18.9	19.1	20	19.1	18.5	18.6
75	FR	E	2017-04-06	FR 6213633894	3894	1	1	35.5	35.3	36.3	34.1	31.5	30.9	33	33.9	32.4	35.6	34.7	33.3	35	34.3	33	31.8	33.8	32.1	32.4	32.2	32.1	32.9	32.7	34.7	33.7	28.9	30.8	33	32.7	32.6	33.5	33.8	32.9	31.4	32.8	32.1	34.8	30.8	34.1	32.9	34.1	31.1
76	FR	E	2017-04-06	FR 6213633897	3897	2	2	22.3	24.6	24.4	24.3	25.1	24.6	24.4	25	23.8	25.6	26.3	24.2	23.6	23.6	23.8	25	24.5	24.2	22.9	23.9	24.1	23.9	23.2	23.1	23.9	23.1	24	23.9	23.5	22.6	22.2	23.2	24.4	22.1	21.6
77	FR	E	2017-04-06	FR 6213633900	3900	1	1	20	20.8	20.6	21.4	21.6	23.1	23.1	21.2	18.5	20.7	22	23.2	20.6	21.5	22.8	21.6	16.2	14.8	20.1	17.3	17	16.5	16.8	18.4	19.3	18.4	17.8	19.3	19.5	20.4	19.9	20
78	FR	E	2017-04-06	FR 6213633901	3901	1	2	26.8	27.4	28.6	28.5	27.9	28.8	29	28.6	28.4	28.5	26.9	29.1	28.4	28.1	27.1	26	25.2	26.7	27.4	26.9	26.5	26.1	22.4	23.7	25	25.6	26	25	24.6	24.8	26	25.9	25.9	24.4	24.9	24.5	24.2
79	FR	E	2017-04-06	FR 6213633902	3902	1	2	25.7	26.4	25.7	26.6	26.6	26.3	24.4	26.6	25.9	26.1	26.9	27.2	27.1	27	25.7	25.4	24	22.9	24.2	25.5	25.2
80	FR	E	2017-04-06	FR 6213633903	3903	1	1	29.5	30	28.7	29.9	30.6	28.8	32.1	32.1	28.1	29.7	30.4	27.8	28.3	29.8	28.7	24.3	25.8	26.8	28	30.3	31.5	29	29.5	29.9	27.3	29.8	25.7	29.3	32.1	29.9	28.5	28.2	29.7	30.5	26.7	24.5	26.5	25.6	26.3	27.4	27.9	26.5
81	FR	E	2017-04-06	FR 6213633907	3907	2	1	29.6	30.8	31.4	30	29.8	31.4	31.4	30.8	30.2	32.3	32.7	30.2	31.7	30	30.3	30	30.9	30.7	30.3	31.1	30.5	28.9	30.1	31.3	31.6	30.8	31	31	30.9	30.3	29.1	28.2	29.2	28.9	29.6	28	26.5	29.7	29.6	24.6	27.6	29.1
82	FR	E	2017-04-06	FR 6213633908	3908	1	1	24.5	23.7	22.1	22.6	26.2	24.5	23.7	24.7	23.4	23.5	24.3	24.3	24.1	22.1	22.8	22.2	22.6	23	22.8	23.6	24.3	24.2	22.3	23.3	23	22.7	23.5	24.1	25.4	23.9	23.9	25.9	24.9	25.1	23.6	20.3	23.9	23.9	24.9	23.9	25.6	25.9
83	FR	E	2017-04-06	FR 6213633914	3914	1	2	34.9	34	36.8	36.1	37	36.7	36.1	36.8	35.9	37.4	37.2	37.3	37.3	37.1	36.4	36.9	36.8	35.6	36.6	39	37.9	37.7	36.6	35.9	36.7	36.4	36	37.6	37.3	35.6	34.2	36.6	34.9	37.6	37.4	37.3	36.8	37.8	38.3	36.2	40.4	39.8
84	FR	E	2017-04-06	FR 6213633915	3915	1	2	43	42	43.2	42	44.8	44.1	44.3	41.9	39.5	42	45.2	35.2	38.6	43.2	42.3	31.8	39.2	40.9	42.1	42.7	37.5	41	41.4	42.5	44.3	39.3	40.1	41.2	41.6	41.4	42	40.2	40.7	42.2	41.9	39.8	40	41.3	40.8	40.5	41.7	38.8
85	FR	E	2017-04-06	FR 6213633916	3916	1	1	27.7	28.6	29.7	27.6	28.8	26.3	29	28.5	27.8	26.2	23.6	24.1	25.3	26	26.5	25.2	26.2	26.9	25.7	26.7	25.5	24.6	25.5	26.7	26.5	24.9	26.1	26.2	26.5	24.5	26.7	27.6	28	28.4	29.4	27.4	27	26.9	26.9	27.3	28.1	27.7
86	FR	E	2017-04-06	FR 6213633917	3917	1	1	25.8	26.9	27.6	27.3	28.1	28.3	26.8	27	25.8	27.1	28.4	26.9	26.4	24.5	24.1	22.9	24	22.5	22.4	24.3	21.1	19	21.4	23.9	23.4	24.3	24.9	24	24.1	23	24.4	25.8	25.1	26	25.4	24.9	24.6	22.5	21.1	19.1	20	22.7
87	FR	E	2017-04-06	FR 6213633922	3922	2	1	48.2	48.1	48.1	48.1	49.6	52.1	47.8	47	48.8	49.6	49.5	50.3	52.9	53.5	48.9	50.8	47.9	50.8	50.3	49.1	50.6	50.1	49	50.7	52.2	49.3	50.3	51.3	51.6	52.2	48.9	47.7	49	50.1	48.5	46.9	47	49.2	47.5	48.6	49.4	51.9
88	FR	E	2017-04-06	FR 6213633923	3923	1	2	37.1	35.5	36.7	35.1	38.8	38.3	37	35.6	35.4	36.3	38.6	36.2	38	36.9	35.7	37.3	37.7	36.6	35.3	30.8	35.1	37	35.4	36.7	34.1	28.6	26.3	33.4	32.1	33.9	33.6	33	34	32.4	32.1	32.8	31	32.7	36.8	33.6	32.9	32.4
89	FR	E	2017-04-06	FR 6213633924	3924	1	2	39.5	39.9	41.4	40.7	41.5	40.1	41.5	42.3	41	40.4	40.7	41.3	41.3	40.9	41.2	56.3	53.8	39.6	36	38.6	39.8	37.9	37.7	38.9	37.1	39.1	38.6	37.5	41.7	42.1	38.9	40.5	39.9	40	38.7	38.6	39.4	38.2	37.3	39	41.8	41.8
90	FR	E	2017-04-06	FR 6213633930	3930	1	1	22.5	24.1	24.8	22.8	25	24.7	23.3	25.4	23.4	25.2	24.7	23.8	24.3	25.2	24.2	25.2	25	24.9	24.6	24.1	23.9	24.3	23.2	23.8	24.1	24.3	24.2	24.6	25.3	24.4	23.4	24.3	24.3	24.1	24.4	23.7	24.2	24.2	25	23.9	24.8	24.7
91	FR	E	2017-04-06	FR 6213633938	3938	1	2	35.7	35.2	35.3	35.8	37	36	34	34.8	32.2	33.4	35.3	34.7	35.1	34.3	34	26.2	25.4	30.5	32.4	33.3	32.4	32.5	31.2	31.6	32.6	32.1	32.5	31.4	29.9	31.9	31.7	31.4	32.4	34.3	33.2	32	32.7	33.7	32.3	30.9	33.6	32.3
92	FR	E	2017-04-06	FR 6213633941	3941	1	2	38.1	41.2	42.7	40.4	40.5	40.5	40.8	40.7	41.1	43	43.5	44.8	44.3	43.2	40.5	42.2	43.3	43.4	43.5	42.2	44.3	44.3	44	45.1	44.7	42.7	42.3	43.1	41.1	41.7	40.1	36.5	34.2	40.8	40.5	37.1	41.2	40.5	41.9	44.9	43.2	45
93	FR	E	2017-04-06	FR 6213633949	3949	1	2	32.9	35.3	34.8	33.3	34.5	33.9	35.3	34.6	32.8	34	34.6	36	36.4	35.4	33.4	37.6	34.8	34.6	34.7	34.7	35.2	36	33.6	34.8	37.7	32.8	33.7	32.7	34.6	33.5	36.7	35.2	34.6	35.3	37.1	32.7	33.2	33.2	34.8	35.4	33.6	34.7
94	FR	E	2017-04-06	FR 6213633952	3952	1	2	37	38.1	39.4	39.5	39.9	40	39.3	36.7	38.2	32.4	38.2	39.1	38.9	37.4	39	40	41.2	41.6	41.6	40	41	41.7	40.2	41.4	40.6	40.3	40.3	39.6	41.2	39.9	40.6	41.9	41	41.5	39.5	38.7	36.6	33.7	35.8	40	40	40.9
95	FR	E	2017-04-06	FR 6213633963	3963	0	1												28.5	31.3	31	30.7	27.5	24.8	28.7	29	31.4	30.4	32.6	37.3	36.6	36	35.4	37.2	35.6	37.7	34.5	37.1	37.3	38.7	37.5	37.5	37.7	33.3	34.6	36.5	36.1	36.5	37.1
96	FR	E	2017-04-06	FR 6213633969	3969	1	2	26.9	24.4	29.1	28.5	28.3	28	27.2	30.4	31.7	30.8	29.8	29.5	29.9	28.6	28.7	28.8	28.6	28.8	29	31.1	31.1	30.6	30.5	31.1	32.2	30.8	28.3	30.2	30.3	29.7	30.5	31.5	30.2	30.2	30.7	30.7	30.8	30.6	31	29.7	30.1	29.4
97	FR	E	2017-04-06	FR 6213633979	3979	1	2	38.3	34.6	39.3	36.8	37.7	38	38.8	38.4	37.2	36.2	35.6	36.7	35.4	34.4	35.5	39.7	36.7	36.3	39.4	38.6	37.2	40.7	37.8	41	37.1	37.4	39.6	39.8	38.9	36.3	39.8	36.6	38.7	37	36.5	37.4	36.6	37.5	39.2	40.7	31.9	36
98	FR	E	2017-04-06	FR 6213633991	3991	1	2	30.9	32.3	32.2	33	34.9	33.4	36.6	37.2	38.6	36.6	34.4	34.5	35.1	35	39.5	41	39.9	39.1	40.2	37.1	36.7	36.4	38.1	40	40.8	37.5	38.3	37.2	34.6	31.2	35.1	35.4	35.5	36.2	36	38.3	36.1	25	31.3	35.6	36.9	39.2
99	FR	E	2017-04-06	FR 6213633992	3992	1	2	41.4	42.1	40.6	41.9	43	42.5	41.3	39	40.7	40.4	42.1	40.7	40.7	34.7	41	40.6	39.7	40.2	38.9	40.9	39.9	40.6	39.9	40.8	40.3	39.9	37.7	38.8	40.3	40.1	40.3	40.9	41.5	44.1	42.1	38.9	36.2	39	41.5	38.7	39.3	44.2
100	FR	E	2017-04-06	FR 6213633994	3994	1	1	29.5	29	29.8	27	26.5	28.1	27.5	30.3	28.8	29.4	29.1	28.3	27.9	27.2	28.8	27.3	27	27	28.8	27.9	28.1	27.2	27.4	27.2	27.3	27.3	25.4	27.3	27	26.8	26.7	27	27.2	28	27.9	21.8	26.7	26.7	27.1	27.1	27.2	27.5
101	FR	E	2017-04-06	FR 6213633995	3995	1	1	30.5	31.4	31.1	30.5	31.3	30.1	29.8	30.3	30.4	31.4	31.1	30.9	30.9	30.9	29.4	29.3	31.6	30.8	29.1	29.8	30.7	30.9	31.3	30.8	30.5	28.1	30.7	30.9	31.3	29.6	30.5	30.8	31.1	30.1	28.6	30	29.6	31.1	31.8	29.1	30.1	30.5
102	FR	E	2017-04-06	FR 6213633999	3999	1	1	28.2	28.2	28	26.6	26.8	26.4	25.8	26.2	28.2	28.6	28.1	27.4	25.1	26.7	27.6	26.5	26.9	28.7	29.9	29.8	27.9	27.4	29.7	29.2	29.3	28.4	26.1	26.7	29	28.8	29.7	28.9	29.2	29.2	28	26.9	28.1	29.7	29	30.3	29.1	30.3
103	FR	E	2017-04-06	FR 6213634000	4000	1	1				32.9	28.9	31.4	34	36.1	34.1	35.4	38.6	37.9	37.6	37.3	37.9	38.9	39	39.5	41	42.2	41.1	41.8	42.6	42.9	44.5	42.3	43.7	43.9	45.6	44.2	45.3	45.7	45	44.9	43.3	42.7	42.2	44.7	44.5	45.8	47.2	48.6
104	FR	E	2017-04-06	FR 6213634004	4004	0	1											36.3	34.6	38.4	36.4	38	35.3	40.2	33.4	32.9	35.1	38.7	41	41.8	40.8	40.5	39.2	37.8	38	38.8	38.8	39.9	40.8	42.8	45.3	39.2	39.7	38.5	40.6	42.4	42.2	42.9	42.6
105	FR	E	2017-04-06	FR 6213634016	4016	0	1
106	FR	E	2017-04-06	FR 6213634017	4017	0	2																			25.1	23	24.4	25.1	26.5	23.7	23	23	22.4	25.6	26.2	25.8	29.5	29.6	26.3	27.8	28.1	28.9	31.6	31.7	29.8	28.2	27.9	27.6
107	FR	E	2017-04-06	FR 6213634018	4018	0	1																														32.8	30.7	32.1	31.8	32	20.6	26.2	32.3	32.3	32.7	31.8	33.4	35.4
108	FR	E	2017-04-06	FR 6213634019	4019	1	1			28.8	27.3	30.3	26.8	27.4	29.1	26.5	26.5	30.2	25.5	29.5	29.7	30.6	31.2	29.9	30.1	31.2	29.3	29	31.4	31.8	32.3	31.2	31.3	32.1	33.3	33.2	32.6	30.7	32.2	33.7	34	32.9	33.7	33.7	34.2	34.5	29	35.5	35.4
109	FR	E	2017-04-06	FR 6213634021	4021	1	2								18.9	19.3	21.9	23.1	22.3	21.8	22.2	22.7	23.4	24.2	24.9	25.5	24.3	24.9	24.5	24.2	25.4	26.2	26.7	25	25.6	27.5	27.1	26.4	28.6	25.9	26.9	25.1	22.8	25.1	25.9	25.4	25.8	24.9	26.3
110	FR	E	2017-04-06	FR 6213634023	4023	0	1																												28	29.1	28.1	33.7	33.7	33.2	33.1	33	31.7	32.2	32.7	31.1	33.7	35.2	35.2
111	FR	E	2017-04-06	FR 6213634026	4026	0	1
112	FR	E	2017-04-06	FR 6213634028	4028	0	1
113	FR	E	2017-04-06	FR 6213634029	4029	0	2																	13.3	16.8	17.1	17.8	17.7	17.4	18.1	17.2	19.2	21.5	22.1	21	20.4	20.2	21.5	22.5	22.4	21.3	20	20.9	22	20.9	20	20.4	21.9	21.5
114	FR	E	2017-04-06	FR 6213634032	4032	1	2							24.6	27	26.6	24.9	22.3	22.1	25.3	24.2	24.2	25.7	27.9	27.4	28.6	28.1	28	28.5	28.3	28.9	29.8	30.3	30.3	29	26.7	28.5	30.1	30.2	31.8	31.8	31.9	28.6	31.3	32	32.5	32.7	31.4	31.2
115	FR	E	2017-04-06	FR 6213634036	4036	0	1
116	FR	E	2017-04-06	FR 6213634038	4038	0	1
117	FR	E	2017-04-06	FR 6213634041	4041	0	1
118	FR	E	2017-04-06	FR 6213634045	4045	0	1
119	FR	E	2017-04-06	FR 6213634046	4046	0	1
120	FR	E	2017-04-06	FR 6213634049	4049	0	2
121	FR	E	2017-04-06	FR 6213634057	4057	0	1
122	FR	E	2017-04-06	FR 6213634059	4059	0	1
123	FR	E	2017-04-06	FR 6213634066	4066	0	2
124	FR	E	2017-04-06	FR 6213634067	4067	0	1
125	FR	E	2017-04-06	FR 6213634068	4068	0	2
126	FR	E	2017-04-06	FR 6213634073	4073	0	1
127	FR	E	2017-04-06	FR 6213634075	4075	0	2
128	FR	E	2017-04-06	FR 6213634076	4076	0	1
129	FR	E	2017-04-06	FR 6213634081	4081	0	2
130	FR	E	2017-04-06		4092	0	1
131	FR	E	2017-04-06	FR 6213634097	4097	0	1
132	FR	E	2017-04-06	FR 6213634098	4098	0	1
133	FR	E	2017-04-06	FR 6213634099	4099	0	1
134	FR	E	2017-04-06	FR 6213634100	4100	0	2
135	FR	E	2017-04-06	FR 6213634101	4101	0	1
136	FR	E	2017-04-06	FR 6213634103	4103	0	1
137	FR	E	2017-04-06	FR 6213634107	4107	0	2
138	FR	E	2017-04-06	FR 6213634111	4111	0	2
139	FR	E	2017-04-06	FR 6213634112	4112	0	1
140	FR	E	2017-04-06	FR 6213634117	4117	0	1
141	FR	E	2017-04-06	FR 6213634118	4118	0	1
142	FR	E	2017-04-06	FR 6213634121	4121	0	2
143	FR	E	2017-04-06	FR 6213634125	4125	0	2
144	FR	E	2017-04-06	FR 6213634127	4127	0	2
145	FR	E	2017-04-06	FR 6213634147	4147	0	2
[truncated: 323 more columns]

## Sheet: Farm E Stat File J0 calving
Colonne1	Country	Farm	D0 (Vaccination)	National Number	Animal #	Lactation # at D0	Group	1	2	3	4	5	6	7	8	9	10	11	12	13	14	15	16	17	18	19	20	21	22	23	24	25	26	27	28	29	30	31	32	33	34	35	36	37	38	39	40	41	42
1	FR	E	2017-04-06	FR 6206253268	3268	6	1
2	FR	E	2017-04-06	FR 6206403306	3306	5	1
3	FR	E	2017-04-06	FR 6206403306	3306	6	1								36.9	34.4	35.1	35	35.6	31.6	29.1	24.4	20.1	27.2	30.7	33.6	33.7	34.4	36	35.6	39.8	30.1	32.2	35.6	36.9	38.8	40	38.2	41.2	41	42.5	38.7	43.4	42.5	44.5	43.1	42.5	42.1	42.6
4	FR	E	2017-04-06	FR 6206403330	3330	5	2																																		36.6	35.6	21.1	21.9	31.9	37.8	33.6	37	37.1
5	FR	E	2017-04-06	FR 6206403330	3330	6	2								33.5	32.8	34.4	34.3	32.5	29.9	36.6	35	35.8	34.5	36.3	36.2	37.1	37.7	35.7	28.9	28.5	31.3	33.2	37.8	37.4	36	36	36.4	36	35.6	33.4	33.5	35.7	34.6	31.8	31.8	31.3	26	27.2
6	FR	E	2017-04-06	FR 6206403379	3379	5	2
7	FR	E	2017-04-06	FR 6206403379	3379	6	2								37.6	38.2	41	40.3	41.9	41.7	44.2	46.8	44.8	45.8	46.5	47.4	47.5	46.7	45.8	48.1	47.9	48.5	50.9	50.3	49.9	49	49.7	48.7	49.2	47.9	46.3	45.1	46.6	48	50.5	50	51.4	49.5	51.4
8	FR	E	2017-04-06	FR 6206523384	3384	5	1
9	FR	E	2017-04-06	FR 6206523401	3401	2	2
10	FR	E	2017-04-06	FR 6206523401	3401	3	2								46.8	46	47.2	47.6	48.6	46.1	44.3	47.9	50.6	50.2	48.4	50.2	49	45	42.2	44.3	44	47.3	45.5	48.6	48.6	47.6	48.7	50.6	51	51.7	46.6	46.5	47.6	48.8	43.9	42.2	36.4	40.9	43
11	FR	E	2017-04-06	FR 6206523465	3465	4	1																										52.7	54.4	55.3	54.3	57	56.4	54.1	54.4	54	54.4	54	52.3	54.4	50.8	44	50.6	53.5
12	FR	E	2017-04-06	FR 6206523466	3466	4	2
13	FR	E	2017-04-06	FR 6206523466	3466	5	2								48.9	50.8	48.7	49.5	53.2	53.9	55.2	53.8	57.2	56.3	56.5	56.2	39.3	11.6	17	23.9	28.3	28.7	27.7	30.9	35.6	37.2	36.2	38.2	40.5	37.2	35.6	35.9	41	40.1	42.4	44	43.3	45.7	46.6
14	FR	E	2017-04-06	FR 6206523467	3467	2	2
15	FR	E	2017-04-06	FR 6206523467	3467	3	2								18.1	18.8	25.4	27	27.8	29.9	32.4	32.5	32.3	30.2	31.5	32.8	32.4	32.7	34.2	36.6	36.4	38.6	37.1	37.5	35.8	36.3	37	37.1	37.7	37.5	31.4	35.2	33.4	34.9	30.5	30.6	34.7	34.1	36.9
16	FR	E	2017-04-06	FR 6206523472	3472	4	1
17	FR	E	2017-04-06	FR 6206523472	3472	5	1														17.9	20.1	16.6	13.9	19.8	21.5	22.2	22.2	21.8	26.1	24.3	24.2	23.2	26.3	24.8	24.8	26.4	26.6	27.2	27.1	27.1	27.9	28.6	28.3	29.3	29	28.3	29.6	28.6
18	FR	E	2017-04-06	FR 6206613482	3482	4	2
19	FR	E	2017-04-06	FR 6206613482	3482	5	2								42.9	40.8	38.7	37.5	39.8	43.9	41.5	39.1	40.7	40.8	36.6	34.4	29.5	30.7	34.7	35.8	40	41.7	41.3	41.2	43.3	42	46.5	45.7	45	40.8	41.2	37.1	35.1	33.1	33.2	26.9	35.2	34.2	41.2
20	FR	E	2017-04-06	FR 6206613488	3488	4	2
21	FR	E	2017-04-06	FR 6206613491	3491	6	1								24.7	28.5	32.5	34	29.1	20	28.2	30.5	31.3	31.2	29.4	33.8	34.3	35.9	32.1	38.7	36.5	36.9	33.6	38.7	36.6	38.3	37.5	37.6	35.2	35.2	27.9	34.1	35.7	40.4	38.1	39.3	39.9	39.6	39.6
22	FR	E	2017-04-06	FR 6206613492	3492	4	1
23	FR	E	2017-04-06	FR 6206613492	3492	5	1								35	38.3	34.4	33.2	38.9	40.1	34.4	39.3	39.6	39.2	39.4	38.4	38.5	36.3	41.1	41.2	40.3	40.6	38.2	40.9	40.8	39.7	41	41.1	41.8	42.7	40.7	39.6	41.3	31.2	39.1	41.3	33.4	35.4	33.8
24	FR	E	2017-04-06	FR 6206613498	3498	4	2
25	FR	E	2017-04-06	FR 6206613498	3498	5	2								39.5	38.4	37.3	37.2	37.4	38.4	39.1	40	39.5	40.3	39.8	38.1	38.3	40	39.9	39	41.8	43.9	41.8	42.3	41.6	42.6	46.4	45.8	46.9	41.9	44.1	43.6	40.6	41.7	45.3	46.7	46.6	42.3	43.4
26	FR	E	2017-04-06	FR 6206613502	3502	4	2
27	FR	E	2017-04-06	FR 6206613514	3514	4	2
28	FR	E	2017-04-06	FR 6206613514	3514	5	2								30.6	29.4	31.3	31.7	33.3	32.8	31.4	31.4	31.5	32.6	33.7	33.8	34.4	33.3	35.2	34.9	34.8	34.4	34.6	31.8	33.1	35	35.3	35.9	38	38.2	36.8	37.7	38.8	40.4	38.9	38.8	39	38.5	38.1
29	FR	E	2017-04-06	FR 6206613517	3517	4	1
30	FR	E	2017-04-06	FR 6206613517	3517	5	1								38.5	41.4	41.1	40.9	40.9	41.7	44.9	43.1	44.2	44.5	45.6	46.2	45.6	45	45.7	43.3	44.4	48.9	46.9	45.6	45.1	46.3	46.7	45.8	46.8	46.5	46.1	45.4	42.9	47.2	44.9	44.4	44.2	41.8	42
31	FR	E	2017-04-06	FR 6206613520	3520	4	2								15.6	16.8	13.4	6.4	12.1	16.7	18.2	20.8	21.4	21.2	24.8	22.9	12.1	20.4	23.9	25.5	27.6	27.7	27.6	29.6	27	25.8	24.9	27.9	29.4	29.1	30.3	31.2	32	34.8	35.2	34.8	35.6	34.7	35.2
32	FR	E	2017-04-06	FR 6206613528	3528	4	1
33	FR	E	2017-04-06	FR 6206613528	3528	5	1								25.8	32.6	34.7	35.3	32	34.8	34.9	34	35.2	34.9	35.4	34.6	35.8	33.9	17.7	28.5	28.6	25.8	24.7	21.6	15.1	15.2	17.7	15.8	12.2	10.5	15.3	19.1	20.2	20.4	22.3	24.8	28.6	30.1	29
34	FR	E	2017-04-06	FR 6206613532	3532	4	1
35	FR	E	2017-04-06	FR 6206613532	3532	5	1								38.3	40.9	43.5	43.8	44.4	46.8	47.3	46.5	50.6	49.6	49.1	51	46.8	49.5	43.4	51.9	51.7	52.9	55.7	51.1	53.9	52.3	53.5	56.1	56.8	57.2	55.5	55.5	53.9	52.2	51.6	51.9	55.9	52.9	53.3
36	FR	E	2017-04-06	FR 6206613533	3533	4	2
37	FR	E	2017-04-06	FR 6206613533	3533	5	2								44.1	45.2	46	45.4	44.1	51.3	55.6	51.6	53.1	52.3	54.9	55.3	56.3	58.6	53.8	56.4	60.5	55.3	60.3	58	59.8	54.6	50.4	55.2	59.3	59.2	61.6	56.8	58.3	61.5	55.8	54	52.3	53.1	52.6
38	FR	E	2017-04-06	FR 6206613547	3547	4	1																												46.8	47.3	48.2	47	47.5	50.6	50.6	51.4	50	51.3	52	51.8	51	50.2	51
39	FR	E	2017-04-06	FR 6206613560	3560	4	1
40	FR	E	2017-04-06	FR 6206613561	3561	3	1
41	FR	E	2017-04-06	FR 6206613572	3572	4	1								48.2	46	49.3	51.8	50.5	51.8	63.8	56.5	51.4	56.3	56.1	54.5	61.1	61.1	63.6	59.7	59.1	57.8	59.4	53.4	51.7	56.6	57	56.9	63.6	63.3	62.4	62.3	63.5	62.8	65.1	63.3	61.5	58.8	60.9
42	FR	E	2017-04-06	FR 6206613596	3596	4	2												32.4	34.7	36.2	38.3	40.3	40.3	40.3	40.7	41.2	42.4	43	42.5	41.2	45.8	45.6	44.1	46.3	43.9	44.7	42	41.7	40	44.8	47.1	50	48.6	48.5	46.4	47.2	45.7	45
43	FR	E	2017-04-06	FR 6206613597	3597	3	2
44	FR	E	2017-04-06	FR 6206613597	3597	4	2								30	30.7	32.9	34.3	35.5	36.4	37.3	39.2	39.4	39.8	39.5	40.8	39.6	39.8	38.4	38.7	39.5	43.7	43.7	44.1	43.5	40.4	43.4	43.7	43.3	44.4	43	44.5	46.1	43.7	43.1	45.1	43.2	43.6	44.4
45	FR	E	2017-04-06	FR 6213633602	3602	3	1
46	FR	E	2017-04-06	FR 6213633602	3602	4	1								21.3	23	23	24.5	21.3	12	11.5	11	13.2	13.1	12.1	16.5	17.1	18.1	13.1	12.6	18.7	19	19.3	20.2	21.1	21.5	20.1	19.1	21.2	20.4	20.5	20.7	20.5	22.2	20.8	21.3	22.4	23.2	22.6
47	FR	E	2017-04-06	FR 6213633608	3608	4	1																						41.9	44.4	44.5	43.6	44.5	45.1	46.9	45.6	45.8	45.4	43.4	44.2	43.8	44.1	38.9	40.9	43	42.5	40.9	40.8	40.7
48	FR	E	2017-04-06	FR 6213633628	3628	3	2
49	FR	E	2017-04-06	FR 6213633628	3628	4	2								40.8	41.5	35.9	35	23.2	28.4	30.4	34	34	37.1	39.5	43	44.6	43.4	43.9	44.6	44.7	42.6	39.2	36	37.8	36.3	31.3	33.4	37	36	35.4	37.9	26.9	31.4	42.3	41.4	43.7	42.9	41.7
50	FR	E	2017-04-06	FR 6213633629	3629	3	2
51	FR	E	2017-04-06	FR 6213633629	3629	4	2								29.4	27.8	29.5	26.4	34.4	32.1	36.4	33.4	33.9	36.8	33.7	34.5	40.7	28.5	31.1	34.8	31.5	32	29.8	34.9	36.6	43.8	44.7	44.2	37.9	40.9	42.6	31.6	43.7	44.4	48.3	42	36.3	37.6	38.7
52	FR	E	2017-04-06	FR 6213633661	3661	3	1
53	FR	E	2017-04-06	FR 6213633661	3661	4	1								31.3	33.6	37.9	36.7	38.5	42.6	43.6	43.3	45.5	46	48.6	48.4	47	47.9	46.1	50	52.6	54.1	54.6	54.4	52.7	50.9	52.2	53.7	50.7	50.1	51.6	53.3	54.1	50.4	52	52.9	51.3	52.5	51.3
54	FR	E	2017-04-06	FR 6213633675	3675	5	2								36.3	38.2	41	42.8	43.7	44.7	45.6	47.7	44.9	44.1	46.9	48.8	48.2	48.9	49.9	46.4	48.3	48.7	48.8	44.1	45.2	48.5	44.7	50	41	43.7	44.3	45	43.5	43.5	44.3	45.9	44.1	47.5	47.5
55	FR	E	2017-04-06	FR 6213633677	3677	3	2
56	FR	E	2017-04-06	FR 6213633677	3677	4	2								28.8	30.1	29.6	32.5	33.6	33	34	34.9	37.4	38.9	38.2	40.3	40.6	39.9	40.2	40.6	41.7	37.5	40.9	36.7	39	41.1	44.1	44.4	42.7	43.3	42.3	40.4	44.1	42.7	43.4	41.9	42.6	44.3	44
57	FR	E	2017-04-06	FR 6213633681	3681	4	1								35.7	37.3	39.9	38.7	37.7	35.6	32	32.7	35.5	35.8	37.4	41	42.9	42.6	45.8	47.3	47.2	47.2	42.8	47.1	48.8	49.5	49.7	48	48.3	49.8	49.9	50.4	48.6	49.4	50.8	49	53.4	49.2	50.8
58	FR	E	2017-04-06	FR 6213633689	3689	2	1
59	FR	E	2017-04-06	FR 6213633689	3689	3	1								44.3	47.7	48	50	47.9	47.8	49.1	52	53.6	51.6	50.3	54.6	55.9	58.6	60.2	60.5	60.2	59.7	63	64.5	65.4	65.3	63.7	63.4	63.3	63.9	66.8	65.5	61.9	60.7	64.1	63.2	67.2	67.8	66.2
60	FR	E	2017-04-06	FR 6213633696	3696	3	1
61	FR	E	2017-04-06	FR 6213633698	3698	3	2
62	FR	E	2017-04-06	FR 6213633702	3702	2	1
63	FR	E	2017-04-06	FR 6213633705	3705	2	2
64	FR	E	2017-04-06	FR 6213633705	3705	3	2								21.3	21.3	21.3	2.9	4.9	4.3	6.2	7.3	9.1	10.1	12.1	11.5	12.6	12.6	14.3	16.9	17.2	18.5	19.6	18.6	21.2	19.4	20	20.8	21.2	19.1	24.7	22.6	23.7	23.8	24.2	24.3	23.2	21.5	20.8
65	FR	E	2017-04-06	FR 6213633707	3707	2	2
66	FR	E	2017-04-06	FR 6213633707	3707	3	2								49.4	46.5	36.2	15.6	33	34.1	41.1	37	39.6	42.5	45.3	37.8	48.1	45.1	45.5	48.2	47.7	43.5	46	48.1	47.1	52.7	50.8	51.7	46.4	50	38.7	38.3	42.5	38.6	42.6	45.3	50.4	43.4	55.1
67	FR	E	2017-04-06	FR 6213633723	3723	3	1								38.2	38.4	39.5	41	42.3	44.6	45.2	45	44.3	45.1	47.7	48	48.2	48.1	49.1	47.9	48.4	47.7	48	48.2	47.6	49	47.6	47.9	48.7	49.2	48.9	49.3	48.8	50.5	49.1	51.3	49.6	46.5	46.9
68	FR	E	2017-04-06	FR 6213633727	3727	2	1
69	FR	E	2017-04-06	FR 6213633727	3727	3	1								39.9	40.2	42.4	43.6	45.2	44.8	45.8	46.2	45.6	44.3	45.5	45.6	45.9	46.8	49.1	50.6	50.3	48.9	48.6	49	48.4	50.7	50	51.9	51.2	51.3	47.3	42	38.2	38.3	39.7	38.3	39.6	39.3	43.2
70	FR	E	2017-04-06	FR 6213633729	3729	2	2
71	FR	E	2017-04-06	FR 6213633729	3729	3	2								44.9	46.8	48.1	47.3	48.7	48.4	46.9	50.5	50.4	52.1	50.3	53	53.2	54.1	54.3	54.7	54.9	57.9	57.7	58.7	56.2	56.2	56.2	58.5	57	58.7	57.4	55.3	56.1	54.1	54.3	55.2	54.1	53.5	52.9
72	FR	E	2017-04-06	FR 6213633748	3748	2	1
73	FR	E	2017-04-06	FR 6213633749	3749	2	2
74	FR	E	2017-04-06	FR 6213633754	3754	4	2								35	36.8	38.1	39.3	39.7	42	42.5	43	42.4	39.6	38.5	42.3	41.3	39.8	41.9	43	45.3	48.3	53	48.8	51.2	52.2	52.2	53	54	54.3	54.3	53.9	55.9	56.2	56.7	57.7	44.8	54.1	57.1
75	FR	E	2017-04-06	FR 6213633755	3755	2	2
76	FR	E	2017-04-06	FR 6213633755	3755	3	2								30.3	32.4	33.9	32.2	36.4	36.1	36.9	35.2	37.1	36.7	36.7	39.8	40.6	39.9	40.2	40	40.2	42.5	38.3	37.8	40.2	41.7	40.3	40.8	41.4	44.2	40.4	39.5	38.9	41.4	44.3	44	44	44.5	46
77	FR	E	2017-04-06	FR 6213633756	3756	2	1
78	FR	E	2017-04-06	FR 6213633756	3756	3	1								42.1	44.2	49	50.7	53.2	52.9	52.3	49.2	50.2	52.1	52.8	47.1	48.3	45.5	42.6	37.3	41.3	47.7	49.8	48.3	50.2	52.5	49.2												23.8
79	FR	E	2017-04-06	FR 6213633759	3759	2	1
80	FR	E	2017-04-06	FR 6213633762	3762	2	1
81	FR	E	2017-04-06	FR 6213633770	3770	2	1
82	FR	E	2017-04-06	FR 6213633770	3770	3	1								36.8	37.7	37.5	38	39.5	39.2	32.7	33.5	38.4	44.9	44.4	44.5	45	45.5	47.6	45.1	42.9	45.1	46.1	46	43.4	46.2	45.1	45.9	44.7	45	44.9	42.4	47	49.6	40.9	38.5	39.6	43.2	46.3
83	FR	E	2017-04-06	FR 6213633780	3780	2	1
84	FR	E	2017-04-06	FR 6213633780	3780	3	1								31.1	34.9	34.6	35.2	37	37	36.8	37.1	38.9	39.5	39.6	38.4	39.9	42.8	40.4	41.2	37.3	39.1	43.1	41.2	44.5	44.9	42.1	41.2	44.9	45.2	46.4	46.1	34.2	40.2	44.2	43.3	43.2	43.8	46.1
85	FR	E	2017-04-06	FR 6213633788	3788	2	2
86	FR	E	2017-04-06	FR 6213633788	3788	3	2								46.6	42.6	44.7	47.6	48.8	50.1	48.1	49.6	49.7	46.1	47.3	49.7	49.3	46.6	49.3	48	51.3	53.1	53.8	54.6	55.6	55.9	55.4	55.5	53.7	54.5	52.5	50.5	56.9	55.3	52.5	53.8	52.7	55	56.7
87	FR	E	2017-04-06	FR 6213633794	3794	2	2
88	FR	E	2017-04-06	FR 6213633794	3794	3	2								40.2	40.5											28.8	28.6	32.1	34.8	34.8	32.7	34.4	37.4	38.3	39.3	40.5	42.6	42.6	42.8	43.7	44.7	41.5	45.8	43.8	44.7	41.9	41.8	39.9
89	FR	E	2017-04-06	FR 6213633797	3797	2	1
90	FR	E	2017-04-06	FR 6213633797	3797	3	1								36.6	37.4	38.8	39.8	40.2	41.8	43.1	37.8	43.5	44.7	41.7	44.4	43.3	41.2	41.7	44.4	45.9	43.8	44	49.4	47.2	44.7	40.2	40.4	43.1	42.9	40.9	42.4	41.2	41.9	44.7	42.5	30	41.7	40.2
91	FR	E	2017-04-06	FR 6213633825	3825	2	1
92	FR	E	2017-04-06	FR 6213633828	3828	2	2																														40.3	43	44	42.5	44.6	43.4	42.3	48	44.2	44.6	47.2	46.9	46.7
93	FR	E	2017-04-06	FR 6213633829	3829	2	1
94	FR	E	2017-04-06	FR 6213633829	3829	3	1								36.1	36.4	39.2	43.3	43.3	39.3	39.5	44.7	43.6	41.7	42.4	37.4	37.2	34.8	23	21.7	24.2	27.7	31.4	30.6	33.9
95	FR	E	2017-04-06	FR 6213633831	3831	2	2
96	FR	E	2017-04-06	FR 6213633831	3831	3	2								37.4	43	44.8	45.6	42.4	39	38.7	38.9	44.2	44.2	45.2	44.6	46.2	44.7	42.6	38	41.6	47.2	48.7	49.4	47.2	45.5	46.7	50.7	53.3	42.3	44.2	47.5	48.2	42.1	40.5	44.4	46.3	37.6	42.1
97	FR	E	2017-04-06	FR 6213633836	3836	2	2
98	FR	E	2017-04-06	FR 6213633840	3840	2	2
99	FR	E	2017-04-06	FR 6213633850	3850	2	2
100	FR	E	2017-04-06	FR 6213633852	3852	2	1
101	FR	E	2017-04-06	FR 6213633854	3854	2	2								43.7	46	46.2	46.1	46.6	42.2	46.5	47.4	50	50	49.1	49.4	49.7	47.9	49.7	48	48.6	53.4	52.4	54.5	54.5	55.6	57.5	58	57.7	55.8	55.6	58.1	56.2	56.9	56	57	54	59.7	59.2
102	FR	E	2017-04-06	FR 6213633858	3858	3	2								43	41.8	37.2	39.6	43.2	43.8	43.9	47	44.2	44.9	48.1	51.2	49.7	51.1	51	50.6	51.5	51	52.2	51.2	51.4	53.2	53	54.5	53.7	54.6	52.8	49.2	50.8	54	55.4	54	54.4	55.2	54.1
103	FR	E	2017-04-06	FR 6213633862	3862	2	1
104	FR	E	2017-04-06	FR 6213633871	3871	3	1								32.9	36.6	36.6	38	37.7	15.9	16.1	16.4	20.5	24.7	22.4	15.3	18.3	20.2	20.3	29.9	25.8	27.4	27.2	28	29.9	36.8	36	40.5	41	37.1	39.6	39.8	39	39.9	37.9	40.3	39.5	40.5	40.1
105	FR	E	2017-04-06	FR 6213633873	3873	2	2
106	FR	E	2017-04-06	FR 6213633873	3873	3	2								35.5	37	38.3	37.5	39.4	39.6	39.8	39.9	42.4	42.4	44.5	46	44.3	43.6	47.7	46.6	48.3	50.8	52.4	49.6	50.1	50.5	48.8	51
107	FR	E	2017-04-06	FR 6213633876	3876	3	2								43.4	45.2	47.1	48.5	50.5	51.2	50.5	50.9	47.5	45.3	46.6	49.6	45.3	49.7	51	53.4	53	52.4	50.9	52.4	45.9	44.8	49.7	46.3	49.3	51.1	49.8	47.2	51.5	52.9	50.7	52.6	53.6	48.4	51.9
108	FR	E	2017-04-06	FR 6213633880	3880	1	2
109	FR	E	2017-04-06	FR 6213633880	3880	2	2								25.6	27.4	27	27.8	27.4	26.4	25.5	26.5	28.1	27.1	27.3	29.2	29.2	28.1	27.9	28.1	29.4	28.5	28.7	28.3	28.2	29.1	29.1	29.9	29.7	30.1	29.4	28	27.8	27	27.2	28.4	28.4	26.9	26.3
110	FR	E	2017-04-06	FR 6213633885	3885	1	1
111	FR	E	2017-04-06	FR 6213633893	3893	1	1
112	FR	E	2017-04-06	FR 6213633893	3893	2	1								34.9	36.1	34.8	36.1	37.2	38.4	38.5	36.5	36.9	35.5	38	38.1	38.6	36.6	36.9	37	37.9	39	38.2	35.2	34.8	33.5	29.3	34.6	32.5	34.6	34.4	36.9	34.2	35.1	37.2	39.2	37.6	37.5	36
113	FR	E	2017-04-06	FR 6213633894	3894	1	1
114	FR	E	2017-04-06	FR 6213633894	3894	2	1								39.1	38.8	37.5	42.1	43.3	43.5	43.7	43.9	45.5	43.6	36.6	38.8	40.3	42.2	45.4	47.4	46.7	42.7	47.2	47.3	46.4	45.9	44.7	44.3	45.3	42.3	44.7	45.2	45.5	45.2	47.9	46.9	38.8	35.7	36.5
115	FR	E	2017-04-06	FR 6213633897	3897	2	2
116	FR	E	2017-04-06	FR 6213633897	3897	3	2								31.7	31.9	35.3	37.1	38.6	38.2	38.6	37.7	34	38.9	41.7	44.3	45.8	45.2	45.8	46.7	42.7	43.1	45.5	44.7	44	45.9	46.8	45.9	44.8	42.2	45.5	44.9	45.7	42.7	45.7	45.5	42.4	38.7	44.2
117	FR	E	2017-04-06	FR 6213633900	3900	1	1
118	FR	E	2017-04-06	FR 6213633900	3900	2	1								32.8	37.9	37.7	37.8	38.8	38.9	41.1	40.8	41.8	42.3	45.8	43.2	45.4	42.7	40.4	38.6	46.3	42.7	45.8	47.8	49.2	49.7	44.7	44.6	46.2	47.3	48.1	53.8	49.1	47.6	45.8	46.3	47.1	46.1	49.2
119	FR	E	2017-04-06	FR 6213633901	3901	1	2
120	FR	E	2017-04-06	FR 6213633902	3902	1	2
121	FR	E	2017-04-06	FR 6213633902	3902	2	2								39.4	40.5	42.2	43.1	43.9	42.7	42	44	44.2	43.7	44.3	43.5	42.6	46.7	46.7	46.1	45.6	46.7	47.4	47.3	47	47.5	47.2	45.4	46.5	44.1	45	47.3	47.7	49.4	50.8	45.6	46.2	49.4	42.4
122	FR	E	2017-04-06	FR 6213633903	3903	1	1
123	FR	E	2017-04-06	FR 6213633903	3903	2	1								36.2	35.7	37.5	39.2	41.4	37.6	39.3	39.3	38.3	42.8	41.2	43.4	44	42.7	44.4	42.2	42.4	39.9	44	45.3	45.4	44.9	45.9	43.7	42.1	44.7	44.8	43.8	44.4	42.2	39.8	40.6	41.1	40.6	41.6
124	FR	E	2017-04-06	FR 6213633907	3907	2	1
125	FR	E	2017-04-06	FR 6213633907	3907	3	1								18.1	20.8	26.2	25.6	28.7	31.6	17.8	20.1	20.1	20.6	23.5	26	29.3	31.6	31.2	32.3	33.4	33.2	13.2	21.1	31.7	33.9	34.8	37.6	38.3	36.6	35.3	38.3	36.5	36.8	35.6	37.7	37.8	38	34.9
126	FR	E	2017-04-06	FR 6213633908	3908	1	1
127	FR	E	2017-04-06	FR 6213633908	3908	2	1								38.1	38.6	39.9	34.4	38.6	39.1	34.7	40.5	41.3	41.3	45.7	44.1	45.3	45	43	41.4	39.8	41.4	42.1	43.1	46	47.1	45.5	47.9	47.2	46.9	47.9	47	49.4	49.2	46.4	47.1	46.5	42.7	47.1
128	FR	E	2017-04-06	FR 6213633914	3914	1	2																																	34.9	34	36.8	36.1	37	36.7	36.1	36.8	35.9	37.4
129	FR	E	2017-04-06	FR 6213633915	3915	1	2
130	FR	E	2017-04-06	FR 6213633916	3916	1	1
131	FR	E	2017-04-06	FR 6213633916	3916	2	1								30.9	31	33.1	34.7	36.3	37.1	38	34	31.7	33.4	31.4	34.7	37.3	38.1	40.9	42	40.5	40.9	37.9	39.2	39.4	38.9	39	40.5	41.3	38.8	37.3	36.5	38.4	38.8	40.8	38.2	39.4	38.6	33.2
132	FR	E	2017-04-06	FR 6213633917	3917	1	1
133	FR	E	2017-04-06	FR 6213633917	3917	2	1								34.1	36.7	36.3	38.6	40.5	40.8	40.7	42	42.8	43.2	44	41.9	42.4	45.4	46.5	46.8	45.2	45.2	44.9	47	43.3	40.8	40.3	41.9	40.7	38.9	42.3	41.7	38.8	41.2	44.2	44.9	43.4	45	43.9
134	FR	E	2017-04-06	FR 6213633922	3922	2	1
135	FR	E	2017-04-06	FR 6213633923	3923	1	2
136	FR	E	2017-04-06	FR 6213633923	3923	2	2								34.1	36.3	35.4	35.4	37.6	38.9	42.6	37	42.2	44.4	42.8	45.3	41.3	45.9	44.3	38.9	36.2	32	32.9	31.8	36.3	31.7	31.2	28.7	27.9	24.1	23.1	23	24.8	23.4	20.9	20.3	16.8	15.5	20.2
137	FR	E	2017-04-06	FR 6213633924	3924	1	2
138	FR	E	2017-04-06	FR 6213633924	3924	2	2								48.1	46.4	52.2	55.3	56.9	55.5	57.1	57.5	57.4	57.4	53.8	56	58.6	52.3	51.8	56.3	59.3	61	61.3	63.5	65.1	64.4	65.8	64.8	63	62.6	63.6	62.8	63.6	67	61.1	61.5	61.3	59.3	60.4
139	FR	E	2017-04-06	FR 6213633930	3930	1	1
140	FR	E	2017-04-06	FR 6213633930	3930	2	1								36.6	37	39	38.8	38.5	38.7	38.4	37.2	37.8	38.5	39.9	37.8	37.5	39.1	38	38	30	37.6	39.4	41.3	44.4	42.6	42.4	43.1	46.1	44	42.2	41.6	42.1	42.6	42	40.3	42.2	41.5	40.7
141	FR	E	2017-04-06	FR 6213633938	3938	1	2
142	FR	E	2017-04-06	FR 6213633941	3941	1	2
143	FR	E	2017-04-06	FR 6213633941	3941	2	2								31.5	32.2	31.2	33.6	35.5	38.2	39.9	41.7	44.1	41.6	40.8	41.3	40.8	39.7	39.2	40.8	41.6	42	42.8	42.7	39.2	40.7	43.6	45.5	47	45.7	48.2	49.4	47.9	48	48.4	47.2	48.9	48.9	53.3
144	FR	E	2017-04-06	FR 6213633949	3949	1	2
145	FR	E	2017-04-06	FR 6213633949	3949	2	2								45.8	46.3	44.8	47.6	47.8	49	51.9	53	52.3	53.8	53.2	51.7	47.6	52.2	52.2	51.4	49.6	50.3	52.6	53.9	56.2	56.6	56.4	58.3	55.1	56.8	56.2	57.3	58.8	57.9	54.9	54.9	54.8	52.2	48.9
146	FR	E	2017-04-06	FR 6213633952	3952	1	2
147	FR	E	2017-04-06	FR 6213633952	3952	2	2								36.9	38.9	38.5	39.5	40.4	41	41.6	40.7	40.5	43.4	41.5	41.2	15.1	12.3	22.9	33.8	35.7	40.1	37.6	40.1	37.4	44.9	43.4	43	41.2	43.9	41.2	43.8	45.4	45.3	46.1	48.6	30.9	38.2	37.8
148	FR	E	2017-04-06	FR 6213633963	3963	1	1								28.5	31.3	31	30.7	27.5	24.8	28.7	29	31.4	30.4	32.6	37.3	36.6	36	35.4	37.2	35.6	37.7	34.5	37.1	37.3	38.7	37.5	37.5	37.7	33.3	34.6	36.5	36.1	36.5	37.1	35.9	34.4	39.1	40.8
149	FR	E	2017-04-06	FR 6213633969	3969	1	2													26.9	24.4	29.1	28.5	28.3	28	27.2	30.4	31.7	30.8	29.8	29.5	29.9	28.6	28.7	28.8	28.6	28.8	29	31.1	31.1	30.6	30.5	31.1	32.2	30.8	28.3	30.2	30.3	29.7
150	FR	E	2017-04-06	FR 6213633969	3969	2	2								34.2	31.4	32.6	35.8	36.4	34.8	35.9	36.5	37.3	37.9	35.9	38.2	39.2	39.4	38.7	41.3	41.4	39.9	39.6	44.5	44.4	43.5	43.5	42.6	46.1	45.5
151	FR	E	2017-04-06	FR 6213633979	3979	1	2																																			38.3	34.6	39.3	36.8	37.7	38	38.8	38.4
152	FR	E	2017-04-06	FR 6213633979	3979	2	2								36.1	36.3	40.9	43.4	40.5	41.1	42.3	40.9	44.1	44.9	46.7	41.9	46.8	48.9	47.9	47	52.2	52.5	52.4	44	47	44.5	40.4	39	42.7	41.7	41.1	40.8	43.8	44.2	42	39	40.5	40.9	43.6
153	FR	E	2017-04-06	FR 6213633991	3991	1	2											30.9	32.3	32.2	33	34.9	33.4	36.6	37.2	38.6	36.6	34.4	34.5	35.1	35	39.5	41	39.9	39.1	40.2	37.1	36.7	36.4	38.1	40	40.8	37.5	38.3	37.2	34.6	31.2	35.1	35.4
154	FR	E	2017-04-06	FR 6213633992	3992	1	2																																							41.4	42.1	40.6	41.9
155	FR	E	2017-04-06	FR 6213633992	3992	2	2								43.9	43	41.3	42.3	42.8	48.9	52.4	51.5	47.3	49.4	49	49.6	46.8	48.8	51.3	52.2	51	49.9	45.5	42.5	43.5	42.9	46.1	48.5	51	51.1	49.7	50.8	51.7	49.3	52.9	50.3	48.7	46.4	46.2
156	FR	E	2017-04-06	FR 6213633994	3994	1	1
157	FR	E	2017-04-06	FR 6213633994	3994	2	1								20.6	21	22.3	23.2	22.1	23.4	24.6	24.9	26.4	25.1	25.9	27.6	28.7	25.4	27.1	26	19.2	25.9	29.7	29.8	29.6	30.8	32.1	31.3	31.3	30.2	31.4	30.6	31	31.9	30.6	30.5	31.1	29.6	30.3
158	FR	E	2017-04-06	FR 6213633995	3995	1	1																																				30.5	31.4	31.1	30.5	31.3	30.1	29.8
159	FR	E	2017-04-06	FR 6213633995	3995	2	1								16.4	20.6	21.9	21.7	22.9	24.4	25.8	26.7	26	28.2	27.4	30.1	28.9	27.1	26.7	26.3	26.8	27.3	26.7	28.2	26.1	26.9	27.1	26.9	24.2	28	25.4	22.1	24.6	23.3	25.4	24.8	27.2	24.2	24.1
160	FR	E	2017-04-06	FR 6213633999	3999	1	1																																		28.2	28.2	28	26.6	26.8	26.4	25.8	26.2	28.2
161	FR	E	2017-04-06	FR 6213634000	4000	1	1											32.9	28.9	31.4	34	36.1	34.1	35.4	38.6	37.9	37.6	37.3	37.9	38.9	39	39.5	41	42.2	41.1	41.8	42.6	42.9	44.5	42.3	43.7	43.9	45.6	44.2	45.3	45.7	45	44.9	43.3
162	FR	E	2017-04-06	FR 6213634004	4004	1	1								36.3	34.6	38.4	36.4	38	35.3	40.2	33.4	32.9	35.1	38.7	41	41.8	40.8	40.5	39.2	37.8	38	38.8	38.8	39.9	40.8	42.8	45.3	39.2	39.7	38.5	40.6	42.4	42.2	42.9	42.6	45.1	45.9	46.1
163	FR	E	2017-04-06	FR 6213634016	4016	1	1								31.4	34.1	34	35	35	35.6	35.4	34.5	34.2	33.9	33.4	34.8	36.4	36.7	36.6	38.5	35.5	36.2	36.5	38.7	37	36.1	37.7	38.9	37.1	36.8	37.4	38.1	37.6	38.6	39.4	39.9	39.1	38.9	39.2
164	FR	E	2017-04-06	FR 6213634017	4017	1	2								25.1	23	24.4	25.1	26.5	23.7	23	23	22.4	25.6	26.2	25.8	29.5	29.6	26.3	27.8	28.1	28.9	31.6	31.7	29.8	28.2	27.9	27.6	33.8	33.7	35.7	35.7
165	FR	E	2017-04-06	FR 6213634018	4018	1	1								32.8	30.7	32.1	31.8	32	20.6	26.2	32.3	32.3	32.7	31.8	33.4	35.4	36.4	37.4	38.5	39.5	39.8	39.7	42.2	41.3	41.7	41.5	39.9	43	44.5	42.8	41.4	43.7	40.7	38.7	32.3	41.4	41.2	39.3
166	FR	E	2017-04-06	FR 6213634019	4019	1	1								28.8	27.3	30.3	26.8	27.4	29.1	26.5	26.5	30.2	25.5	29.5	29.7	30.6	31.2	29.9	30.1	31.2	29.3	29	31.4	31.8	32.3	31.2	31.3	32.1	33.3	33.2	32.6	30.7	32.2	33.7	34	32.9	33.7	33.7
167	FR	E	2017-04-06	FR 6213634021	4021	1	2								18.9	19.3	21.9	23.1	22.3	21.8	22.2	22.7	23.4	24.2	24.9	25.5	24.3	24.9	24.5	24.2	25.4	26.2	26.7	25	25.6	27.5	27.1	26.4	28.6	25.9	26.9	25.1	22.8	25.1	25.9	25.4	25.8	24.9	26.3
168	FR	E	2017-04-06	FR 6213634023	4023	1	1								28	29.1	28.1	33.7	33.7	33.2	33.1	33	31.7	32.2	32.7	31.1	33.7	35.2	35.2	33.9	35.5	36.2	30.8	36.9	36.5	28.2	35.9	37.1	36.4	37.2	26.5	35.7	36.9	35.2	36.8	37.1	32.1	32.8	35.2
169	FR	E	2017-04-06	FR 6213634026	4026	1	1								15.1	16.2	15.3	15.4	15.8	16.4	17.8	17.3	18.7	19	20	20.3	20.4	20.7	21.1	21.3	21.4	23.1	23.7	25.4	24.9	22.9	24.5	22.8	25	26.4	26.2	23.8	25	26.6	27	26	23.7	24.4	25.5
170	FR	E	2017-04-06	FR 6213634028	4028	1	1								22.6	21.1	21.8	24.9	24.1	25.2	24	25.3	23.9	23	21.9	22.3	27.5	29.5	29.7	28.7	27.8	26.8	27.2	30.1	27.6	28.9	30.8	30	29.4	26.8	26.5	25.8	25	26.8	27.3	27.2	28.3	27.7	28.4
171	FR	E	2017-04-06	FR 6213634029	4029	1	2								13.3	16.8	17.1	17.8	17.7	17.4	18.1	17.2	19.2	21.5	22.1	21	20.4	20.2	21.5	22.5	22.4	21.3	20	20.9	22	20.9	20	20.4	21.9	21.5	23.2	23.4	23.6	24.3	23.8	25.4	25.4	26	26.3
172	FR	E	2017-04-06	FR 6213634032	4032	1	2								24.6	27	26.6	24.9	22.3	22.1	25.3	24.2	24.2	25.7	27.9	27.4	28.6	28.1	28	28.5	28.3	28.9	29.8	30.3	30.3	29	26.7	28.5	30.1	30.2	31.8	31.8	31.9	28.6	31.3	32	32.5	32.7	31.4
173	FR	E	2017-04-06	FR 6213634036	4036	1	1								26.9	29.4	29.1	28.8	29.3	28.5	31.8	31.9	32.8	29.3	30.2	30.8	29	33.5	36.7	33.3	34.6	27.3	28.8	36	40.6	40.4	39.1	38.8	41	41	40.7	39.9	42.1	40.6	41.3	40.1	42.5	43.9	43
174	FR	E	2017-04-06	FR 6213634038	4038	1	1								23.4	24.8	28	27.8	27.5	30.7	30.1	30.9	32.3	35.4	34.1	34.9	38.2	36.1	38.9	36.9	37.7	39.6	40.7	42.6	43.9	41.1	39.8	42.3	42.6	41.5	37.9	36.7	36.9	34.1	38.3	39.1	39.7	37	36.7
175	FR	E	2017-04-06	FR 6213634041	4041	1	1								22.6	22.5	24.4	24.3	25.4	24.8	26.4	25.6	26.6	25.8	24.4	27	26.3	27.1	27	29.2	28.9	29.6	25.8	27	30	28.2	30	29.2	28.8	23.9	26.5	25.5	27.6	28.9	28.6	27.7	27.2	30	30.9
176	FR	E	2017-04-06	FR 6213634045	4045	1	1								16	16.4	15.6	15.6	17.4	18.9	18.4	19.9	19.6	19.8	19.6	13.5	17.9	18.6	21.7	22.6	22.7	23.5	23.1	22.6	22.7	24	21.2	23.9	23	20	25	22.6	21.1	20.5	24.2	23.1	21.8	22.9	23.5
177	FR	E	2017-04-06	FR 6213634046	4046	1	1								26.9	23.9	23.4	23.1	24.6	24.7	23.2	21.8	21.1	24.6	25.7	26.5	26.4	27	23.7	23.3	25.4	23.6	23.2	24.5	24.7	24.2	24.5	21.7	24	25.2	26.4	28.8	28	25.9	25.6	27	28	26	28.1
178	FR	E	2017-04-06	FR 6213634049	4049	1	2								18.4	19.5	18.4	22	24.1	25.8	25.7	11	14.3	18.4	22.1	21.8	20.6	24	23	22.2	25.6	21.9	25.6	27.7	26.4	23.8	22	22.5	24.8	25.3	27.5	22.9	20.9	23	23.3	23.1	24.5	24.8	24.5
179	FR	E	2017-04-06	FR 6213634057	4057	1	1								18	19.4	19	20.4	19.8	20	20.9	20.4	21.6	20	9.7	12.4	14.3	15.8	16.9	18.6	19.9	21.1	21.7	23.1	23.5	22	23.3	25.1	23	25.3	24.8	25.1	25.8	26.2	25	23.5	20.9	24	25.3
180	FR	E	2017-04-06	FR 6213634059	4059	1	1								18.9	19.2	18.9	20.4	22.8	22.7	20.5	21.1	20.7	24.1	23.6	23.1	24.7	25.7	25.3	25.6	23.8	25.4	27.5	27.8	29	29.2	28.7	25.9	27.2	28.4	28.8	28.6	28.6	30.2	29.2	29.4	30.6	30.4	29
181	FR	E	2017-04-06	FR 6213634066	4066	1	2								26	25.7	26.2	26.2	26.1	26.2	27.7	28.4	29.4	30.2	27.8	28.9	29.7	27.8	29.8	31.1	31.5	31.9	31	31.5	34.2	33.1	32.7	30.9	30.7	31.6	31	32.5	32.1	31.7	31	32.5	32.9	31	31.9
182	FR	E	2017-04-06	FR 6213634067	4067	1	1								26.7	27.3	28.9	28.3	30	28.8	30.6	30.7	31.8	33.6	32.6	34.2	35.6	34.5	33.4	32	34.2	36.2	34.8	34.2	32.8	35.6	35.8	36.3	33.5	31.9	31.7	31.4	31.6	32.9	35.6	35.4	28.6	24.3	31.1
183	FR	E	2017-04-06	FR 6213634068	4068	1	2								23.7	24.5	23	24.9	23.8	27.7	26.9	27.4	28.1	31.1	30.8	25.2	28.4	29.3	28.6	30.8	29.4	26.2	28.3	28	25.8	28.4	23.9	25.8	30.4	32.9	30.2	31.6	34.3	33.1	33.2	31.8	32.8	31.6	33.1
184	FR	E	2017-04-06	FR 6213634073	4073	1	1								20.2	21.5	24	27.3	27	26.4	26.6	28.6	28.6	29.7	27.8	29.3	29.6	28.9	28.7	24.5	25.9	25.4	25.8	28.2	30.1	30.8	30.7	31.5	30.6	31.8	30.9	29.8	29.5	29.6	27.4	29.6	30.3	30.5	31.3
185	FR	E	2017-04-06	FR 6213634075	4075	1	2								17.1	18.8	20.9	21.9	23.1	20.9	21.9	22	19.9	23	22.9	22.9	24.2	25.2	24	24.4	28.1	25.1	30.3	30.8	30.5	29.2	28.4	28.6	28.3	28.1	29.8	27.2	26.9	28.6	29.4	29.9	31.2	30.7	30.7
186	FR	E	2017-04-06	FR 6213634076	4076	1	1								20.7	22.1	20.3	21.7	20.7	21.5	23.7	22	22.4	24.5	24.8	24.3	25	27.3	28.5	26.3	25.9	27.2	25.8	18.2	19.5	20.5	25.7	22.6	24.8	21.5	26.1	23	26.3	26.8	16.7	21.3	20.9	22.6	18.7
187	FR	E	2017-04-06	FR 6213634081	4081	1	2								11.5	11	11.6	12.3	11.8	14.2	16.9	18.8	23	25.2	24.3	26.6	23.8	20.7	20.7	21	18.2	20.5	23.5	24.5	26.2	24.7	26.1	25.3	27.4	26.6	25.3	24.5	22.5	21.8	22.8	22.5	22.9	23.2	23.7
188	FR	E	2017-04-06	FR6213634192	4092	1	1								27.1	30.2	30.4	32	31.8	31.7	31.3	31.3	30.5	32.3	26	29	30.9	33.3	36.5	37.2	37.1	38.6	36.5	37.1	35.3	35.5	35.5	36.8	36.7	37.2	39.4	38.5	40.9	37.9	39.1	33.8	34	34.6	32.2
189	FR	E	2017-04-06	FR 6213634097	4097	1	1								19.1	19.6	20.4	21.1	19.7	21.6	22.9	20.7	23.6	25.7	22.3	24.5	24.3	26.3	24.9	24.6	25.4	24.7	26.7	20.3	24.2	23.3	24.3	25.1	24.6	25.3	26.3	25.5	25.2	27.1	27.6	27.5	28.1	29	28.4
190	FR	E	2017-04-06	FR 6213634098	4098	1	1								21.9	22.1	22.2	25	26	27.1	25.7	24.4	23.3	26.3	25.5	28	26.5	27.8	28.8	29.4	29.7	28	31	28.1	30	25	27.8	27.9	30.2	31.5	28.3	26.1	27.3	30	29.3	21.1	27.8	27.6	24
191	FR	E	2017-04-06	FR 6213634099	4099	1	1								19	19.3	18.5	15.9	15.9	17.3	17.8	16.6	16.9	17.5	18.7	20.1	20.7	22	22.5	22.6	22.8	23.5	21.9	22.6	24.4	23.8	21.3	23.4	23.9	23.7	23	23.2	23.2	23.3	24.5	24.7	26.1	25.8	25.9
192	FR	E	2017-04-06	FR 6213634100	4100	1	2								32.9	33.5	33	31.5	31	31.3	32.4	33.2	34.5	34.4	37.1	36.6	36.8	35.4	37.2	39.3	37.5	38.8	40.5	41	40.7	38.5	38.7	40	39.3	39.2	39.7	38.7	39.6	38.5	39	40.3	39.7	39.2	40.8
193	FR	E	2017-04-06	FR 6213634101	4101	1	1								18.7	23.4	23.5	22.3	22.1	21.2	23.9	25.8	23.9	26.8	23.7	26.8	27.5	27.5	28.4	26.1	27.4	27.3	25.6	26.5	21	22.1	22.7	25.6	27.5	28.9	28.4	31	33.1	32.3	30.3	23.1	25.2	30.9	33.4
194	FR	E	2017-04-06	FR 6213634103	4103	1	1								27.8	28	28.7	29.5	30	30.1	30.7	32.1	34.6	33.3	34.5	32.9	34.7	35.1	32.9	32.5	33.1	33.2	36.3	39.2	38.2	37.7	37	36.6	38.1	39.5	39.2	36.8	37.1	39.2	38.3	38.4	37.7	37.4	38.2
195	FR	E	2017-04-06	FR 6213634107	4107	1	2								21	20.9	22.8	24.4	22.8	22.5	22.4	23.9	22.6	22.5	24.3	24.2	25.3	25.9	26	26.7	26.1	28.7	26.2	26.7	22.9	25.5	24.4	24.3	19.7	26	25.1	28.3	25.5	25.4	26.1	25.3	26.6	27	28
196	FR	E	2017-04-06	FR 6213634111	4111	1	2								18.8	19.6	21.5	22.1	23.3	23.4	23.1	23.1	23.2	22.8	23.3	24.6	25.9	25.6	25.9	18.5	20.5	26.2	27	26.3	27.5	25.8	26.9	22.2	25.9	25	27.9	28.1	26.5	24.7	25.7	25	26.9	25.5	25.6
197	FR	E	2017-04-06	FR 6213634112	4112	1	1								20.2	21.3	23.7	23.2	15.3	21.3	26.2	26.6	24.9	27	26.8	24.7	27.7	29.1	32.1	33.4	36.6	36.1	28.1	33.6	35.5	35.9	38.1	38.7	36.6	35.2	32.4	32.1	31.7	19.1	26.9	32.8	34.9	35.9	34
198	FR	E	2017-04-06	FR 6213634117	4117	1	1								20.9	22.7	22.8	21.1	21.1	20.8	23.3	22.9	25.6	24.9	27.4	26.7	26.9	25.9	26.5	26.8	27.9	28.7	29.3	30.2	30.9	30.8	30.7	30.8	31	30.9	31.2	31.6	31	24.4	29.8	32.2	32.8	33.1	33.8
199	FR	E	2017-04-06	FR 6213634118	4118	1	1								24.9	28.5	32.6	32.2	34.9	31.3	31.7	32.2	33.1	31.6	29.1	30.4	31.6	31	31.8	32.6	34.2	34.3	34.5	34.8	34.4	33.2	34	33.8	34.3	35.6	35.3	33.7	34.8	31.8	33.4	33.2	32.5	32.8	31.4
200	FR	E	2017-04-06	FR 6213634121	4121	1	2								7.3	11.5	17	18.3	20.5	20.4	18.8	20.8	20.8	22.9	23.4	24.1	25.7	25	24.6	26.4	24.8	26.1	29.5	28.3	28	30.1	29.6	27.7	28.8	26	25.7	26.7	26.6	27.7	25.5	25.8	25.7	26.7	27.6
201	FR	E	2017-04-06	FR 6213634125	4125	1	2								28.6	27.9	28.7	27	27.6	28.3	29.2	29.8	29.2	28.6	26.6	32.2	30.6	31.9	25.9	32.1	31.8	29.5	33	30.5	33.5	33.5	34.5	34.3	36.3	35.8	35.6	35.8	35	35.9	33.6	33.3	35.3	33.4	35.2
202	FR	E	2017-04-06	FR 6213634127	4127	1	2								10.1	9.9	10.6	10.7	10.7	11.1	12.2	12.7	11.9	12.7	12.7	13.7	12.6	14.3	15	14.6	15.7	13.4	13.4	13.9	15.2	15	16.2	16.1	16.8	17.1	17.1	16.9
203	FR	E	2017-04-06	FR 6213634147	4147	1	2								21.7	23.9	24	23.2	24.2	24.1	24.8	27.1	27.5	29.4	30.5	29.5	30.3	29	29.3	31.7	34	33.6	31.2	31.9	32.3	32.6	29.9	31.2	32	32.9	32.6	31.7	30.1	28.1	28.6	29.4	30.5	30.9	31.2
[truncated: 263 more columns]
