# Supplementary material for: Comparison of milk production of dairy cows vaccinated with a live double deleted BVDV vaccine and non-vaccinated dairy cows cohabitating in commercial herds endemically infected with BVD virus
Source: PLoS One. 2020 Oct 1;15(10):e0240113. doi: 10.1371/journal.pone.0240113 (PMC7529212; doi:10.1371/journal.pone.0240113)
Supplement: S2 File — (XLSX) [file pone.0240113.s006.xlsx]

## Sheet: Farm 1
Ref	CT Value	Result	Interpretation
Prior to SD0	26.61	BVDV RNA detected	Positive
SD0	0	No BVDV RNA detected	Negative
M1	0	No BVDV RNA detected	Negative
M2	0	No BVDV RNA detected	Negative
M3	0	No BVDV RNA detected	Negative
M4	0	No BVDV RNA detected	Negative
M5	0	No BVDV RNA detected	Negative
M6	0	No BVDV RNA detected	Negative
M7	0	No BVDV RNA detected	Negative
M8	0	No BVDV RNA detected	Negative
M9	0	No BVDV RNA detected	Negative
M10	0	No BVDV RNA detected	Negative
M11	0	No BVDV RNA detected	Negative
M12	0	No BVDV RNA detected	Negative

## Sheet: Farm 2
Ref	CT Value	Result	Interpretation
Prior to SD0	33.74	BVDV RNA detected	Positive
SD0
M1	0	No BVDV RNA detected	Negative
M2
M3	0	No BVDV RNA detected	Negative
M4	26.7985	BVDV RNA detected	Positive
M5	27.68	BVDV RNA detected	Positive
M6	Wrong analyses
M7
M8	26.88	BVDV RNA detected	Positive
M9	25.99	BVDV RNA detected	Positive
M10
M11
M12	27.43	BVDV RNA detected	Positive

## Sheet: Farm 3
Ref	CT Value	Result	Interpretation
Prior to SD0	CT value not received from laboratory	BVDV RNA detected	Positive
SD0	0	No BVDV RNA detected	Negative
M1	33.31	BVDV RNA detected	Positive
M2	0	No BVDV RNA detected	Negative
M3	0	No BVDV RNA detected	Negative
M4
M5	0	No BVDV RNA detected	Negative
M6	0	No BVDV RNA detected	Negative
M7	0	No BVDV RNA detected	Negative
M8	0	No BVDV RNA detected	Negative
M9	0	No BVDV RNA detected	Negative
M10	0	No BVDV RNA detected	Negative
M11	0	No BVDV RNA detected	Negative
M12

## Sheet: Farm 4
Ref	CT Value	Result	Interpretation
Prior to SD0	26.99	BVDV RNA detected	Positive
SD0	26.15	BVDV RNA detected	Positive
M1	25.27	BVDV RNA detected	Positive
M2	Undetermined	No BVDV RNA detected	Negative
M3	Undetermined	No BVDV RNA detected	Negative
M4	Undetermined	No BVDV RNA detected	Negative
M5	Undetermined	No BVDV RNA detected	Negative
M6	27.39	BVDV RNA detected	Positive
M7	26.97	BVDV RNA detected	Positive
M8	0	No BVDV RNA detected	Negative
M9	0	No BVDV RNA detected	Negative
M10	0	No BVDV RNA detected	Negative
M11	0	No BVDV RNA detected	Negative
M12	0	No BVDV RNA detected	Negative
